# Supplementary material for: Validation of EuroSCORE II in patients undergoing coronary artery bypass grafting (CABG) surgery at the National Heart Institute, Kuala Lumpur: a retrospective review
Source: F1000Res. 2019 Sep 10;7:534. Originally published 2018 May 2. [Version 2] doi: 10.12688/f1000research.14760.2 (PMC7459866; doi:10.12688/f1000research.14760.2)
Supplement: Dataset 1. Demography and EUROScore II variables (Excel) — http://dx.doi.org/10.5256/f1000research.14760.d202215 [file f1000research-7-22575-s0000.tgz › ff8afd8c-275e-4b57-9f82-43903d15fc34_Demography_&_EuroSCORE_II_Variables-FINAL.xlsx]

## Sheet: Sheet1
PT_ID	Gender	Race	Age	Total ICU stay (days)	Total hospital stay after surgery (days)	Total hospital stay (days)	HTN (Yes =1, No =0)	DM (Yes =1, No =0)	Hypercholesterolemia (Yes =1, No =0)	NYHA Pre-op (Stage 1=1, Stage 2=2, Stage 3=3, Stage 4=4)	Ejection fraction (%)	EF_Group	Types of CABG (On-pump=1, Off-pump=2, On-pump beating heart surgery =3)	CABG procedure (Isolated=1, With valve procedure=2, with other procedure, specify=3)	Renal Disease	FunctionalTransplant (CD)	CreatineMore2mg (CD)	DialysisAcuteRenal (CD)	ChronicKidneyDisease (CD)	DialysisCRF (CD)	PreOPCreatinin	Extracardiac arteriopathy (yes=1, no=2)	Poor mobility (yes=1, no=2)	Previous cardiac surgery (yes=1, no=2)	COPD	Active endocarditis (yes=1, no=2)	Critical preoperative state (yes=1, no=2)	Diabetes on insulin (yes=1, no=2)	NYHA Class (Stage 1=1, Stage 2=2, Stage 3=3, Stage 4=4)	CCS Class IV angine (yes=1, no =2)	Recent MI (yes=1, no=2)	Pulmonary hypertension (value)	Pulmonary hypertension(Group)	Urgency (elective=1, urgent=2, emergency=3, salvage=4)	Weight of the intervention (Isolated CABG=1, single non-CABG=2, 2 procedures=3, 3 procedures=4)	Surgery on thoracic aorta (yes=1, no=2)	EuroSCORE II	EuroSCORE II (%)	Discharge_Status	FollowUP_Status
0001	MALE	Chinese	67	4	8	10	YES	NO	YES	NYHA I	58	EF: > 50% (Good)	On CPB	CABG and Valve	NO	NO	NO	NO	NO	NO	126	NO	NO	NO	NO	NO	NO	NO	NYHA I	CSS (NO SIGN)	No Previous MI		PA Sys : < 31	Elective	ISOLATED CABG	NO	0.0143096	1.43096	Alive	Alive
0002	MALE	Malay	62	9	9	11	YES	YES	YES	NYHA II	64	EF: > 50% (Good)	On CPB	CABG, Valve and Other	NO	NO	NO	NO	NO	NO	110	NO	NO	NO	NO	NO	NO	NO	NYHA II	CSS1	No Previous MI		PA Sys : < 31	Elective	THREE PROCDEDURES	NO	0.0354	3.54	Dead	Death
0003	MALE	Chinese	65		9	11	YES	NO	YES	NYHA I	63	EF: > 50% (Good)	On CPB	CABG, Valve and Other	NO	NO	NO	NO	NO	NO	#NULL!	NO	NO	NO	NO	NO	NO	NO	NYHA I	CSS (NO SIGN)	No Previous MI		PA Sys : < 31	Elective	TWO PROCEDURES	NO	0.00998607	0.998607	Alive	Alive
0004	FEMALE	Malay	49	1	6	12	YES	YES	YES	NYHA II	30	EF: 21 - 30% (Poor)	On CPB	CABG and Valve	NO	NO	NO	NO	NO	NO	62	NO	NO	NO	NO	NO	NO	YES	NYHA II	CSS2	MI > 90 days		PA Sys : < 31	Elective	TWO PROCEDURES	NO	0.116323	11.6323	Alive	Alive
0005	MALE	Melayu Sarawak	71	2	8	17	YES	NO	YES	NYHA III	40	EF: 31 - 50% (Moderate)	On CPB	CABG and Valve	NO	NO	NO	NO	NO	NO	115	NO	NO	NO	NO	NO	NO	NO	NYHA III	CSS2	No Previous MI		PA Sys : < 31	Elective	TWO PROCEDURES	NO	0.0488205	4.88205	Alive	Alive
0006	MALE	Chinese	54	2	11	19	NO	NO	NO	#NULL!	44	EF: 31 - 50% (Moderate)	On CPB	CABG and Valve	NO	NO	NO	NO	NO	NO	89	NO	NO	NO	NO	NO	NO	NO	#NULL!	#NULL!	No Previous MI		PA Sys : < 31	Elective	TWO PROCEDURES	NO	0.027396	2.7396	Alive	Alive
0007	MALE	Chinese	64	5	4	6	YES	NO	YES	NYHA III	29	EF: 21 - 30% (Poor)	On CPB	CABG, Valve and Other	YES	NO	NO	NO	YES	NO	178	NO	NO	NO	NO	NO	NO	NO	NYHA III	CSS (NO SIGN)	MI 22-90 days		PA Sys : < 31	Elective	TWO PROCEDURES	NO	0.0757495	7.57495	Dead	Death
0008	MALE	Chinese	61	9	12	14	YES	NO	YES	NYHA II	30	EF: 21 - 30% (Poor)	On CPB	CABG and Valve	NO	NO	NO	NO	NO	NO	93	NO	NO	NO	NO	NO	NO	NO	NYHA II	CSS2	MI 22-90 days		PA Sys : < 31	Elective	TWO PROCEDURES	NO	0.0564504	5.64504	Alive	Alive
0009	MALE	Indian	59	2	39	41	YES	YES	YES	NYHA II	38	EF: 31 - 50% (Moderate)	On CPB	CABG and Valve	NO	NO	NO	NO	NO	NO	97	NO	NO	NO	NO	NO	NO	YES	NYHA II	CSS (NO SIGN)	MI 22-90 days	37	PA Sys : 31 - 55	Elective	TWO PROCEDURES	NO	0.0586092	5.86092	Alive	Alive
0010	MALE	Malay	64	2	9	11	NO	NO	YES	NYHA II	34	EF: 31 - 50% (Moderate)	On CPB	CABG and Valve	NO	NO	NO	NO	NO	NO	102	NO	NO	NO	NO	NO	NO	NO	NYHA II	CSS2	MI > 90 days		PA Sys : < 31	Elective	TWO PROCEDURES	NO	0.033868	3.3868	Alive	Alive
0011	MALE	Malay	69	7	22	24	YES	NO	YES	NYHA II	64	EF: > 50% (Good)	On CPB	CABG and Valve	NO	NO	NO	NO	NO	NO	106	NO	NO	NO	NO	NO	YES	NO	NYHA II	CSS (NO SIGN)	No Previous MI	18	PA Sys : < 31	Elective	TWO PROCEDURES	NO	0.0814708	8.14708	Alive	Alive
0012	FEMALE	Indian	60	6	23	26	YES	YES	YES	NYHA I	45	EF: 31 - 50% (Moderate)	On CPB	CABG, Valve and Other	NO	NO	NO	NO	NO	NO	109	NO	NO	NO	NO	NO	NO	YES	NYHA I	CSS (NO SIGN)	MI > 90 days		PA Sys : < 31	Elective	TWO PROCEDURES	NO	0.0476222	4.76222	Alive	Alive
0013	MALE	Malay	53	36	46	50	YES	YES	NO	NYHA II	67	EF: > 50% (Good)	On CPB	CABG and Valve	NO	NO	NO	NO	NO	NO	112	NO	NO	NO	NO	NO	NO	YES	NYHA II	CSS1	No Previous MI		PA Sys : < 31	Elective	TWO PROCEDURES	NO	0.037882	3.7882	Dead	Death
0014	MALE	Malay	69	3	3	6	YES	NO	YES	NYHA III	36	EF: 31 - 50% (Moderate)	On CPB	CABG and Valve	YES	NO	NO	NO	YES	NO	213	NO	NO	NO	YES	NO	NO	NO	NYHA III	CSS1	MI 22-90 days	24	PA Sys : < 31	Elective	TWO PROCEDURES	NO	0.169858	16.9858	Dead	Death
0015	MALE	Malay	62	1	12	15	YES	YES	YES	NYHA I	64	EF: > 50% (Good)	On CPB	CABG and Valve	NO	NO	NO	NO	NO	NO	74	NO	NO	NO	NO	NO	NO	NO	NYHA I	CSS1	No Previous MI		PA Sys : < 31	Elective	SINGLE PROCEDURES, NON CABG	NO	0.0123332	1.23332	Alive	Alive
0016	MALE	Malay	72	4	20	32	YES	NO	NO	NYHA III	45	EF: 31 - 50% (Moderate)	On CPB	CABG and Valve	NO	NO	NO	NO	NO	NO	94	NO	NO	NO	NO	NO	NO	NO	NYHA III	CSS (NO SIGN)	No Previous MI	35	PA Sys : 31 - 55	Elective	TWO PROCEDURES	NO	0.0600719	6.00719	Alive	Alive
0017	MALE	Chinese	65	2	7	13	YES	NO	YES	NYHA I	25%	EF: 21 - 30% (Poor)	On CPB	CABG and Valve	NO	NO	NO	NO	NO	NO	93	NO	NO	NO	NO	NO	NO	NO	NYHA I	CSS (NO SIGN)	No Previous MI		PA Sys : < 31	Elective	THREE PROCDEDURES	NO	0.103012	10.3012	Alive	Alive
0018	FEMALE	Chinese	62	11	58	60	YES	YES	YES	NYHA II	28%	EF: 21 - 30% (Poor)	On CPB	CABG and Valve	NO	NO	NO	NO	NO	NO	89	NO	NO	NO	NO	NO	NO	NO	NYHA II	CSS (NO SIGN)	No Previous MI		PA Sys : < 31	Elective	TWO PROCEDURES	NO	0.0398835	3.98835	Alive	Alive
0019	FEMALE	Malay	66	5	12	16	NO	NO	YES	NYHA II	55	EF: > 50% (Good)	On CPB	CABG, Valve and Other	NO	NO	NO	NO	NO	NO	#NULL!	NO	NO	NO	NO	NO	NO	NO	NYHA II	CSS2	No Previous MI		PA Sys : < 31	Elective	TWO PROCEDURES	NO	0.0141183	1.41183	Alive	Alive
0020	FEMALE	Malay	51	7	7	10	YES	NO	YES	NYHA II	68	EF: > 50% (Good)	On CPB	CABG and Valve	YES	NO	YES	NO	YES	YES	#NULL!	NO	NO	NO	NO	NO	NO	NO	NYHA II	CSS2	No Previous MI		PA Sys : < 31	Elective	ISOLATED CABG	NO	0.0130328	1.30328	Dead	Death
0021	MALE	Malay	52	3	9	11	YES	NO	NO	NYHA II	45	EF: 31 - 50% (Moderate)	On CPB	CABG and Valve	NO	NO	NO	NO	NO	NO	#NULL!	NO	NO	NO	NO	NO	NO	NO	NYHA II	CSS (NO SIGN)	No Previous MI		PA Sys : < 31	Elective	TWO PROCEDURES	NO	0.0131027	1.31027	Alive	Alive
0022	MALE	Chinese	64	6	17	33	YES	YES	YES	NYHA II	28%	EF: 21 - 30% (Poor)	On CPB	CABG and Valve	NO	NO	NO	NO	NO	NO	110	NO	NO	NO	NO	NO	NO	NO	NYHA II	CSS2	MI 8-21 days		PA Sys : < 31	Elective	TWO PROCEDURES	NO	0.0621466	6.21466	Alive	Alive
0023	MALE	Chinese	61	1	9	10	YES	YES	YES	NYHA II	67	EF: > 50% (Good)	On CPB	CABG and Valve	NO	NO	NO	NO	NO	NO	94	NO	NO	NO	NO	NO	NO	NO	NYHA II	CSS2	No Previous MI		PA Sys : < 31	Elective	TWO PROCEDURES	NO	0.0223661	2.23661	Alive	Alive
0024	MALE	Indian	70	10	17	21	YES	YES	YES	NYHA II	41	EF: 31 - 50% (Moderate)	On CPB	CABG and Valve	NO	NO	NO	NO	NO	NO	105	NO	NO	NO	NO	NO	YES	NO	NYHA II	CSS2	No Previous MI		PA Sys : < 31	Elective	TWO PROCEDURES	NO	0.109992	10.9992	Alive	Alive
0025	MALE	Indian	53	13	21	24	YES	YES	YES	NYHA II	25	EF: 21 - 30% (Poor)	On CPB	CABG and Valve	NO	NO	NO	NO	NO	NO	93	NO	NO	NO	NO	NO	NO	NO	NYHA II	CSS (NO SIGN)	MI 22-90 days		PA Sys : < 31	Elective	ISOLATED CABG	NO	0.0332966	3.32966	Alive	Alive
0026	MALE	Malay	64	1	6	8	YES	YES	NO	NYHA II	40	EF: 31 - 50% (Moderate)	On CPB	CABG and Valve	NO	NO	NO	NO	NO	NO	113	NO	NO	NO	NO	NO	NO	NO	NYHA II	CSS2	MI > 90 days		PA Sys : < 31	Elective	ISOLATED CABG	NO	0.0198286	1.98286	Alive	Alive
0027	MALE	Chinese	66	48	57	60	YES	YES	YES	NYHA II	54	EF: > 50% (Good)	On CPB	CABG, Valve and Other	NO	NO	NO	NO	NO	NO	60	NO	NO	NO	NO	NO	NO	NO	NYHA II	CSS2	No Previous MI		PA Sys : < 31	Elective	THREE PROCDEDURES	YES	0.0732226	7.32226	Alive	Alive
0028	MALE	Indian	69	18	26	37	YES	NO	YES	NYHA II	28	EF: 21 - 30% (Poor)	On CPB	CABG and Valve	NO	NO	NO	NO	NO	NO	91	NO	NO	NO	NO	NO	YES	NO	NYHA II	CSS2	MI > 90 days		PA Sys : < 31	Elective	ISOLATED CABG	NO	0.120059	12.0059	Alive	Alive
0029	MALE	Chinese	73	11	42	46	YES	YES	YES	NYHA I	20	EF <= 20% (Very poor)	On CPB	CABG and Valve	NO	NO	NO	NO	NO	NO	102	NO	NO	NO	NO	NO	NO	YES	NYHA I	CSS (NO SIGN)	MI 22-90 days		PA Sys : < 31	Elective	ISOLATED CABG	NO	0.0678975	6.78975	Alive	Alive
0030	MALE	Malay	73	5	15	17	YES	NO	YES	NYHA II	28	EF: 21 - 30% (Poor)	On CPB	CABG and Valve	NO	NO	NO	NO	NO	NO	103	NO	NO	NO	NO	NO	NO	NO	NYHA II	CSS2	No Previous MI	50	PA Sys : 31 - 55	Elective	TWO PROCEDURES	NO	0.0813377	8.13377	Alive	Alive
0031	MALE	Malay	60	1	9	11	YES	YES	NO	NYHA I	40	EF: 31 - 50% (Moderate)	On CPB	CABG and Valve	NO	NO	NO	NO	NO	NO	94	NO	NO	NO	NO	NO	NO	NO	NYHA I	CSS (NO SIGN)	#NULL!		PA Sys : < 31	Elective	TWO PROCEDURES	NO	0.027396	2.7396	Alive	Alive
0032	FEMALE	Malay	59	11	10	16	YES	YES	YES	NYHA II	35	EF: 31 - 50% (Moderate)	On CPB	CABG and Valve	NO	NO	NO	NO	NO	NO	102	NO	NO	NO	NO	NO	NO	YES	NYHA II	CSS1	MI > 90 days	8	PA Sys : < 31	Elective	TWO PROCEDURES	NO	0.0527196	5.27196	Dead	Death
0033	MALE	Malay	60	1	7	15	NO	NO	YES	NYHA I	36	EF: 31 - 50% (Moderate)	On CPB	CABG and Valve	NO	NO	NO	NO	NO	NO	134	NO	NO	NO	YES	NO	NO	NO	NYHA I	CSS (NO SIGN)	MI 22-90 days	25	PA Sys : < 31	Elective	TWO PROCEDURES	NO	0.0381244	3.81244	Alive	Alive
0034	MALE	Malay	58	2	9	13	YES	NO	YES	NYHA II	41	EF: 31 - 50% (Moderate)	On CPB	CABG and Valve	NO	NO	NO	NO	NO	NO	92	NO	NO	NO	NO	NO	NO	NO	NYHA II	CSS2	MI > 90 days	35	PA Sys : 31 - 55	Elective	TWO PROCEDURES	NO	0.0303975	3.03975	Alive	Alive
0035	MALE	Chinese	75	5	8	10	YES	YES	NO	NYHA II	51	EF: > 50% (Good)	On CPB	CABG and Valve	NO	NO	NO	NO	NO	NO	85	NO		NO	NO	NO	NO	NO	NYHA II	CSS (NO SIGN)	MI 22-90 days		PA Sys : < 31	Elective	TWO PROCEDURES	NO	0.0463019	4.63019	Alive	Alive
0036	FEMALE	Chinese	57	1	7	9	YES	NO	YES	NYHA II	59	EF: > 50% (Good)	On CPB	CABG and Valve	NO	NO	NO	NO	NO	NO	51	NO	NO	NO	NO	NO	NO	NO	NYHA II	CSS (NO SIGN)	No Previous MI		PA Sys : < 31	Elective	TWO PROCEDURES	NO	0.0277077	2.77077	Alive	Alive
0037	FEMALE	Punjabi	63	1	11	13	YES	YES	YES	NYHA II	48	EF: 31 - 50% (Moderate)	On CPB	CABG and Valve	NO	NO	NO	NO	NO	NO	#NULL!	NO	YES	NO	NO	NO	NO	NO	NYHA II	CSS (NO SIGN)	No Previous MI		PA Sys : < 31	Elective	TWO PROCEDURES	NO	0.0221457	2.21457	Alive	Alive
0038	FEMALE	Indonesian	63	1	11	13	YES	NO	NO	NYHA II		#NULL!	On CPB	CABG, Valve and Other	NO	NO	NO	NO	NO	NO	#NULL!	NO	NO	NO	NO	NO	NO	NO	NYHA II	CSS (NO SIGN)	No Previous MI		PA Sys : < 31	Elective	THREE PROCDEDURES	NO	0.0198514	1.98514	Alive	Alive
0039	MALE	Chinese	60	2	7	10	YES	NO	YES	NYHA II	51	EF: > 50% (Good)	On CPB	CABG and Valve	YES	NO	NO	NO	YES	NO	176	NO	NO	NO	NO	NO	NO	NO	NYHA II	CSS1	No Previous MI		PA Sys : < 31	Elective	TWO PROCEDURES	NO	0.0223661	2.23661	Alive	Alive
0040	MALE	Chinese	59	1	6	7	NO	NO	YES	NYHA II	58	EF: > 50% (Good)	On CPB	CABG and Valve	NO	NO	NO	NO	NO	NO	94	NO	NO	NO	NO	NO	NO	NO	NYHA II	CSS (NO SIGN)	No Previous MI		PA Sys : < 31	Elective	TWO PROCEDURES	NO	0.0223661	2.23661	Alive	Alive
0041	MALE	Indian	51	1	7	10	YES	NO	NO	NYHA II	60	EF: > 50% (Good)	On CPB	CABG and Valve	NO	NO	NO	NO	NO	NO	103		NO	NO	NO	NO	NO	NO	NYHA II	CSS (NO SIGN)	No Previous MI		PA Sys : < 31	Elective	TWO PROCEDURES	NO	0.0223661	2.23661	Alive	Alive
0042	MALE	Malay	55	3	9	12	YES	YES	YES	NYHA II	60	EF: > 50% (Good)	On CPB	CABG and Valve	NO	NO	NO	NO	NO	NO	100	NO	NO	NO	NO	NO	NO	NO	NYHA II	CSS (NO SIGN)	No Previous MI		PA Sys : < 31	Elective	TWO PROCEDURES	NO	0.0223661	2.23661	Alive	Alive
0043	MALE	Indian	64	1	6	9	NO	NO	YES	NYHA I		EF: 31 - 50% (Moderate)	On CPB	CABG and Valve	NO	NO	NO	NO	NO	NO	79	NO	NO	NO	NO	NO	NO	NO	NYHA I	CSS (NO SIGN)	No Previous MI		PA Sys : < 31	Elective	TWO PROCEDURES	NO	0.0301848	3.01848	Alive	Alive
0044	MALE	Malay	68	8	15	18	YES	YES	YES	NYHA II	36	EF: 31 - 50% (Moderate)	On CPB	CABG and Valve	NO	NO	NO	NO	NO	NO	143	YES	NO	NO	NO	NO	NO	NO	NYHA II	CSS (NO SIGN)	MI 22-90 days		PA Sys : < 31	Elective	TWO PROCEDURES	NO	0.0728925	7.28925	Alive	Alive
0045	MALE	Malay	43	2	6	9	YES	NO	NO	NYHA II	73	EF: > 50% (Good)	On CPB	CABG, Valve and Other	NO	NO	NO	NO	NO	NO	#NULL!	NO	NO	NO	NO	NO	NO	NO	NYHA II	CSS1	No Previous MI	27	PA Sys : < 31	Elective	THREE PROCDEDURES	NO	0.0145356	1.45356	Alive	Alive
0046	MALE	Indian	58	1	6	10	YES	YES	YES	NYHA I	30	EF: 21 - 30% (Poor)	On CPB	CABG and Valve	NO	NO	NO	NO	NO	NO	74	NO	NO	NO	NO	NO	NO	NO	NYHA I	CSS (NO SIGN)	MI 22-90 days		PA Sys : < 31	Elective	TWO PROCEDURES	NO	0.0510117	5.10117	Alive	Alive
0047	FEMALE	Indonesian	58	1	6	14	NO	NO	NO	NYHA II	68	EF: > 50% (Good)	On CPB	CABG and Valve	NO	NO	NO	NO	NO	NO	79	NO	NO	NO	NO	NO	NO	NO	NYHA II	#NULL!	No Previous MI		PA Sys : < 31	Urgent	TWO PROCEDURES	NO	0.0376705	3.76705	Alive	Alive
0048	MALE	Indian	67	1	6	10	NO	NO	NO	NYHA II	69	EF: > 50% (Good)	On CPB	CABG and Valve	NO	NO	NO	NO	NO	NO	#NULL!	NO	NO	NO	NO	NO	NO	NO	NYHA II	CSS (NO SIGN)	No Previous MI		PA Sys : < 31	Elective	TWO PROCEDURES	NO	0.0117735	1.17735	Alive	Alive
0049	MALE	Malay	49	1	9	12	YES	YES	YES	NYHA II	30%	EF: 21 - 30% (Poor)	On CPB	CABG and Valve	NO	NO	NO	NO	NO	NO	107	NO	NO	NO	YES	NO	NO	NO	NYHA II	CSS (NO SIGN)	No Previous MI		PA Sys : < 31	Elective	TWO PROCEDURES	NO	0.0583857	5.83857	Alive	Alive
0050	FEMALE	Indian	58	3	25	27	YES	NO	YES	NYHA II	66	EF: > 50% (Good)	On CPB	CABG, Valve and Other	NO	NO	NO	NO	NO	NO	56	NO	NO	NO	NO	NO	NO	NO	NYHA II	CSS (NO SIGN)	No Previous MI		PA Sys : < 31	Elective	TWO PROCEDURES	NO	0.0778854	7.78854	Alive	Alive
0051	MALE	Indian	80	2	11	12	YES	NO	YES	NYHA II	70	EF: > 50% (Good)	On CPB	CABG and Valve	NO	NO	NO	NO	NO	NO	101	YES	YES	NO	NO	NO	NO	NO	NYHA II	CSS3	No Previous MI		PA Sys : < 31	Elective	TWO PROCEDURES	NO	0.0817652	8.17652	Alive	Alive
0052	MALE	Chinese	82	6	21	32	YES	YES	NO	NYHA I	55	EF: > 50% (Good)	On CPB	CABG and Valve	YES	NO	YES	NO	NO	NO	220	NO	NO	NO	NO	NO	NO	YES	NYHA I	CSS (NO SIGN)	#NULL!		PA Sys : < 31	Elective	TWO PROCEDURES	NO	0.0516564	5.16564	Alive	Alive
0053	MALE	Malay	66	7	13	23	YES	NO	YES	NYHA III	45	EF: 31 - 50% (Moderate)	On CPB	CABG and Valve	NO	NO	NO	NO	NO	NO	109	NO	YES	NO	NO	NO		NO	NYHA III	CSS3	MI 8-21 days	35	PA Sys : 31 - 55	Emergency	TWO PROCEDURES	NO	0.321512	32.1512	Alive	Alive
0054	MALE	Chinese	65	2	9	11	YES	YES	YES	NYHA II	71	EF: > 50% (Good)	On CPB	CABG and Valve	NO	NO	NO	NO	NO	NO	90	NO	NO	NO	NO	NO	NO	NO	NYHA II	CSS2	No Previous MI		PA Sys : < 31	Elective	TWO PROCEDURES	NO	0.025351	2.5351	Alive	Alive
0055	MALE	Chinese	67	51	124	147	YES	NO	YES	NYHA III	32	EF: 31 - 50% (Moderate)	On CPB	CABG and Valve	YES	NO	NO	NO	NO	YES	273	NO	NO	NO	NO	NO	NO	NO	NYHA III	CSS2	MI > 90 days	27	PA Sys : < 31	Elective	TWO PROCEDURES	NO	0.0440873	4.40873	Alive	Alive
0056	MALE	Chinese	73	4	12	17	YES	NO	NO	NYHA II	60	EF: > 50% (Good)	On CPB	CABG and Valve	NO	NO	NO	NO	NO	NO	86	NO	NO	NO	NO	NO	NO	NO	NYHA II	CSS1	No Previous MI		PA Sys : < 31	Urgent	TWO PROCEDURES	NO	0.0435471	4.35471	Alive	Alive
0057	MALE	Malay	68	4	12	15	YES	NO	YES	NYHA I	41	EF: 31 - 50% (Moderate)	On CPB	CABG and Valve	NO	NO	NO	NO	NO	NO	105	NO	NO	NO	NO	NO	NO	NO	NYHA I	CSS (NO SIGN)	No Previous MI		PA Sys : < 31	Elective	TWO PROCEDURES	NO	0.0344129	3.44129	Alive	Alive
0058	FEMALE	Chinese	86	18	18	32	YES	NO	NO	NYHA III	63	EF: > 50% (Good)	On CPB	CABG, Valve and Other	YES	NO	NO	NO	YES	NO	190	NO	YES	NO	NO	NO	NO	NO	NYHA III	CSS2	#NULL!		PA Sys : < 31	Elective	TWO PROCEDURES	NO	0.245768	24.5768	Dead	Death
0059	FEMALE	Malay	57	1	7	11	NO	YES	NO	NYHA II	50	EF: 31 - 50% (Moderate)	On CPB	CABG and Valve	NO	NO	NO	NO	NO	NO	72	NO	NO	NO	NO	NO	NO	YES	NYHA II	CSS1	No Previous MI		PA Sys : < 31	Elective	THREE PROCDEDURES	NO	0.0781104	7.81104	Alive	Alive
0060	MALE	Malay	48	7	14	36	YES	NO	YES	NYHA IV	28%	EF: 21 - 30% (Poor)	On CPB	CABG, Valve and Other	NO	NO	NO	NO	NO	NO	93	NO	YES	NO	YES	NO	YES	NO	NYHA IV	CSS3	No Previous MI	82	PA Sys : > 55	Elective	TWO PROCEDURES	NO	0.342673	34.2673	Alive	Alive
0061	MALE	Malay	60	4	4	7	YES	YES	YES	NYHA I	50	EF: 31 - 50% (Moderate)	On CPB	CABG and Valve	NO	NO	NO	NO	NO	NO	84	NO	NO	NO	NO	NO	NO	NO	NYHA I	CSS (NO SIGN)	MI 22-90 days		PA Sys : < 31	Elective	TWO PROCEDURES	NO	0.031778	3.1778	Dead	Death
0062	MALE	Malay	42	3	10	12	YES	NO	YES	NYHA II	50	EF: 31 - 50% (Moderate)	On CPB	CABG, Valve and Other	NO	NO	NO	NO	NO	NO	111	NO	NO	NO	NO	NO	NO	NO	NYHA II	CSS2	No Previous MI	15	PA Sys : < 31	Elective	TWO PROCEDURES	NO	0.0303975	3.03975	Alive	Alive
0063	FEMALE	Malay	55	5	9	12	NO	NO	YES	NYHA III	57	EF: > 50% (Good)	On CPB	CABG and Valve	NO	NO	NO	NO	NO	NO	55	NO	NO	NO	NO	NO	NO	NO	NYHA III	CSS (NO SIGN)	No Previous MI		PA Sys : < 31	Elective	THREE PROCDEDURES	NO	0.0497904	4.97904	Alive	Alive
0064	MALE	Malay	66	3	25	28	NO	NO	NO	NYHA II	55%	EF: > 50% (Good)	On CPB	CABG, Valve and Other	NO	NO	NO	NO	NO	NO	92	NO	NO	NO	YES	NO	NO	NO	NYHA II	CSS (NO SIGN)	No Previous MI	28	PA Sys : < 31	Elective	THREE PROCDEDURES	NO	0.0472162	4.72162	Alive	Alive
0065	MALE	Chinese	52	2	13	23	YES	YES	YES	NYHA II	35	EF: 31 - 50% (Moderate)	On CPB	CABG and Valve	NO	NO	NO	NO	NO	NO	86	NO	NO	NO	NO	NO	NO	NO	NYHA II	CSS2	MI > 90 days		PA Sys : < 31	Elective	TWO PROCEDURES	NO	0.0364786	3.64786	Alive	Alive
0066	FEMALE	Chinese	45	1	8	10	YES	NO	YES	NYHA I	38-48	EF: 31 - 50% (Moderate)	On CPB	CABG and Valve	NO	NO	NO	NO	NO	NO	69	NO	NO	NO	NO	NO	NO	NO	NYHA I	CSS2	No Previous MI		PA Sys : < 31	Elective	THREE PROCDEDURES	NO	0.0507081	5.07081	Alive	Alive
0067	MALE	Malay	54	6	11	15	YES	YES	NO	NYHA II	47	EF: 31 - 50% (Moderate)	On CPB	CABG and Valve	NO	NO	NO	NO	NO	NO	#NULL!	NO	NO	NO	NO	NO	NO	NO	NYHA II	CSS (NO SIGN)	No Previous MI		PA Sys : < 31	Elective	THREE PROCDEDURES	NO	0.0198122	1.98122	Alive	Alive
0068	MALE	Chinese	61	1	13	16	YES	NO	YES	NYHA I	24	EF: 21 - 30% (Poor)	On CPB	CABG and Valve	NO	NO	NO	NO	NO	NO	105	NO	NO	NO	NO	NO	NO	NO	NYHA I	CSS (NO SIGN)	No Previous MI	53	PA Sys : 31 - 55	Elective	TWO PROCEDURES	NO	0.0522849	5.22849	Alive	Alive
0069	MALE	Chinese	41	1	7	10	YES	NO	YES	NYHA II	53	EF: > 50% (Good)	On CPB	CABG and Valve	NO	NO	NO	NO	NO	NO	#NULL!		NO	NO	NO	NO	NO	NO	NYHA II	CSS2	MI > 90 days	65	PA Sys : > 55	Elective	THREE PROCDEDURES	NO	0.020485	2.0485	Alive	Alive
0070	MALE	Malay	71	5	9	10	YES	NO	#NULL!	NYHA II	34	EF: 31 - 50% (Moderate)	On CPB	CABG and Valve	NO	NO	NO	NO	NO	NO	115	NO	NO	NO	NO	NO	NO	NO	NYHA II	CSS2	MI > 90 days		PA Sys : < 31	Elective	THREE PROCDEDURES	NO	0.0619987	6.19987	Alive	Death
0071	MALE	Chinese	59	3	10	14	YES	NO	YES	#NULL!	60	EF: > 50% (Good)	On CPB	CABG and Valve	YES	NO	NO	NO	YES	NO	153	NO	NO	NO	NO	NO	NO	NO	#NULL!	CSS (NO SIGN)	No Previous MI		PA Sys : < 31	Elective	THREE PROCDEDURES	NO	0.0303441	3.03441	Alive	Alive
0072	FEMALE	Indonesian	54	5	4	7	YES	NO	YES	NYHA III	67	EF: > 50% (Good)	On CPB	CABG and Valve	NO	NO	NO	NO	NO	NO	64		NO	NO	NO	NO		NO	NYHA III	CSS2	No Previous MI	65	PA Sys : > 55	Elective	THREE PROCDEDURES	NO	0.210064	21.0064	Dead	Death
0073	MALE	Indian	57	3	9	18	NO	NO	YES	NYHA II	66	EF: > 50% (Good)	On CPB	CABG and Valve	NO	NO	NO	NO	NO	NO	124	NO	NO	NO	NO	NO	NO	NO	NYHA II	CSS1	No Previous MI		PA Sys : < 31	Elective	TWO PROCEDURES	NO	0.0223661	2.23661	Alive	Alive
0074	FEMALE	Chinese	41	1	10	13	YES	NO	YES	NYHA II	44	EF: 31 - 50% (Moderate)	On CPB	CABG and Valve	NO	NO	NO	NO	NO	NO	#NULL!	NO	NO	NO	NO	NO	NO	NO	NYHA II	CSS (NO SIGN)	No Previous MI		PA Sys : < 31	Elective	TWO PROCEDURES	NO	0.0162687	1.62687	Alive	Alive
0075	MALE	Malaysia	61	2	13	14	YES	NO	YES	NYHA I	43	EF: 31 - 50% (Moderate)	On CPB	CABG and Valve	NO	NO	NO	NO	NO	NO	112	NO	NO	NO	NO		NO	NO	NYHA I	CSS2	MI 22-90 days	26	PA Sys : < 31	Elective	TWO PROCEDURES	NO	0.0381244	3.81244	Alive	Alive
0076	MALE	Malay	61	1	8	11	YES	NO	YES	NYHA II	38%	EF: 31 - 50% (Moderate)	On CPB	CABG and Valve	NO	NO	NO	NO	NO	NO	86	NO	NO	NO	YES	NO	NO	NO	NYHA II	CSS (NO SIGN)	MI 22-90 days	24	PA Sys : < 31	Elective	TWO PROCEDURES	NO	0.0311879	3.11879	Alive	Alive
0077	MALE	Malay	66	7	24	26	YES	NO	YES	NYHA II	41	EF: 31 - 50% (Moderate)	On CPB	CABG and Valve	YES	NO	NO	NO	YES	NO	128	NO	NO	NO	NO	NO	NO	NO	NYHA II	CSS (NO SIGN)	No Previous MI	24	PA Sys : < 31	Elective	TWO PROCEDURES	NO	0.0357847	3.57847	Alive	Alive
0078	FEMALE	Malay	63	1	7	18	YES	NO	YES	NYHA II	46	EF: 31 - 50% (Moderate)	On CPB	CABG and Valve	NO	NO	NO	NO	NO	NO	75	NO	NO	NO	NO	NO	NO	NO	NYHA II	CSS (NO SIGN)	No Previous MI		PA Sys : < 31	Elective	THREE PROCDEDURES	NO	0.0600143	6.00143	Alive	Alive
0079	MALE	Indian	63	2	12	17	YES	NO	YES	NYHA II	53	EF: > 50% (Good)	On CPB	CABG and Valve	NO	NO	NO	NO	NO	NO	101	NO	NO	NO	NO	NO	NO	NO	NYHA II	CSS1	MI 22-90 days	70	PA Sys : > 55	Elective	ISOLATED CABG	NO	0.0232082	2.32082	Alive	Alive
0080	FEMALE	Chinese	67	3	8	15	NO	NO	NO	NYHA III	66	EF: > 50% (Good)	On CPB	CABG and Valve	NO	NO	NO	NO	NO	NO	73	NO	NO	NO	NO	NO	NO	NO	NYHA III	CSS (NO SIGN)	No Previous MI	18	PA Sys : < 31	Elective	TWO PROCEDURES	NO	0.110992	11.0992	Alive	Alive
0081	MALE	Malay	59	6	18	22	NO	NO	YES	NYHA II	55	EF: > 50% (Good)	On CPB	CABG, Valve and Other	NO	NO	NO	NO	NO	NO	95	NO	NO	NO	NO	NO	NO	NO	NYHA II	CSS2	MI > 90 days		PA Sys : < 31	Elective	TWO PROCEDURES	NO	0.0223661	2.23661	Alive	Alive
0082	MALE	Iban	60	3	12	14	YES	NO	YES	NYHA I	65%	EF: > 50% (Good)	On CPB	CABG and Valve	NO	NO	NO	NO	NO	NO	#NULL!	NO	NO	NO	NO	NO	NO	NO	NYHA I	CSS (NO SIGN)	No Previous MI		PA Sys : < 31	Elective	TWO PROCEDURES	NO	0.00862976	0.862976	Alive	Alive
0083	MALE	Malay	57	5	12	14	YES	NO	YES	NYHA II	40	EF: 31 - 50% (Moderate)	On CPB	CABG and Valve	NO	NO	NO	NO	NO	NO	108	NO	NO	NO	NO	NO	NO	NO	NYHA II	CSS1	MI 22-90 days		PA Sys : < 31	Elective	TWO PROCEDURES	NO	0.0352422	3.52422	Alive	Alive
0084	MALE	Chinese	61	1	7	14	YES	NO	YES	NYHA II	55	EF: > 50% (Good)	On CPB	CABG and Valve	NO	NO	NO	NO	NO	NO	90	NO	NO	NO	NO	NO	NO	NO	NYHA II	CSS2	MI 22-90 days		PA Sys : < 31	Elective	TWO PROCEDURES	NO	0.025965	2.5965	Alive	Alive
0085	MALE	Malay	67	5	12	15	YES	YES	YES	NYHA II	67	EF: > 50% (Good)	On CPB	CABG and Valve	NO	NO	NO	NO	NO	NO	122	NO	NO	NO	NO	NO	NO	YES	NYHA II	CSS (NO SIGN)	No Previous MI		PA Sys : < 31	Elective	TWO PROCEDURES	NO	0.0379355	3.79355	Alive	Alive
0086	MALE	Malay	62	4	20	22	YES	YES	YES	NYHA II	59	EF: > 50% (Good)	On CPB	CABG and Valve	NO	NO	NO	NO	NO	NO	131	NO	NO	NO	NO	NO	NO	NO	NYHA II	CSS2	No Previous MI		PA Sys : < 31	Elective	TWO PROCEDURES	NO	0.023375	2.3375	Alive	Alive
0087	FEMALE	Malay	52	4	16	22	YES	YES	YES	NYHA II	52	EF: > 50% (Good)	On CPB	CABG and Valve	NO	NO	NO	NO	NO	NO	71	NO	NO	NO	NO	NO	NO	NO	NYHA II	CSS3	MI > 90 days		PA Sys : < 31	Elective	TWO PROCEDURES	NO	0.0277077	2.77077	Alive	Alive
0088	FEMALE	Chinese	62	1	9	11	YES	NO	YES	NYHA II	37	EF: 31 - 50% (Moderate)	On CPB	CABG and Valve	NO	NO	NO	NO	NO	NO	51	NO	NO	NO	NO	NO	NO	NO	NYHA II	CSS1	MI 22-90 days		PA Sys : < 31	Elective	TWO PROCEDURES	NO	0.0459592	4.59592	Alive	Alive
0089	MALE	Arab	74	1	14	16	NO	NO	NO	NYHA I	67	EF: > 50% (Good)	On CPB	CABG and Valve	NO	NO	NO	NO	NO	NO	79	NO	NO	NO	NO	NO	NO	NO	NYHA I	CSS (NO SIGN)	No Previous MI		PA Sys : < 31	Elective	TWO PROCEDURES	NO	0.0295258	2.95258	Alive	Alive
0090	FEMALE	Indian	69	3	3	7	YES	YES	YES	NYHA II	62	EF: > 50% (Good)	On CPB	CABG and Valve	NO	NO	NO	NO	NO	NO	109	NO	NO	YES	NO	NO	NO	NO	NYHA II	CSS2	No Previous MI		PA Sys : < 31	Elective	THREE PROCDEDURES	NO	0.145899	14.5899	Dead	Death
0091	FEMALE	Chinese	62	15	15	17	YES	YES	NO	NYHA II	45	EF: 31 - 50% (Moderate)	On CPB	CABG and Valve	NO	NO	NO	NO	NO	NO	89	NO	NO	NO	NO	NO	NO	YES	NYHA II	CSS (NO SIGN)	No Previous MI	50	PA Sys : 31 - 55	Elective	THREE PROCDEDURES	NO	0.243428	24.3428	Dead	Death
0092	MALE	Chinese	66	3	11	20	YES	NO	NO	NYHA II	63	EF: > 50% (Good)	On CPB	CABG and Valve	NO	NO	NO	NO	NO	NO	107	NO	NO	NO	NO	NO	NO	NO	NYHA II	CSS1	No Previous MI		PA Sys : < 31	Elective	ISOLATED CABG	NO	0.0153884	1.53884	Alive	Alive
0093	MALE	Malay	67	5	12	15	YES	NO	YES	NYHA II	43	EF: 31 - 50% (Moderate)	On CPB	CABG and Valve	NO	NO	NO	NO	NO	NO	#NULL!	NO	NO	NO	YES	NO	NO	NO	NYHA II	CSS (NO SIGN)	MI > 90 days		PA Sys : < 31	Elective	THREE PROCDEDURES	NO	0.0292084	2.92084	Alive	Alive
0094	FEMALE	Chinese	76	6	17	30	NO	NO	NO	NYHA III	66	EF: > 50% (Good)	On CPB	CABG, Valve and Other	NO	NO	NO	NO	NO	NO	76	NO	NO	NO	NO	NO	NO	NO	NYHA III	CSS1	No Previous MI		PA Sys : < 31	Elective	THREE PROCDEDURES	NO	0.259268	25.9268	Alive	Alive
0095	FEMALE	Chinese	68	2	9	11	NO	NO	YES	NYHA II	58	EF: > 50% (Good)	On CPB	CABG and Valve	NO	NO	NO	NO	NO	NO	96	NO	NO	NO	NO	NO	NO	NO	NYHA II	CSS1	No Previous MI		PA Sys : < 31	Elective	TWO PROCEDURES	NO	0.034247	3.4247	Alive	Alive
0096	FEMALE	Indian	67	1	10	17	YES	YES	YES	NYHA II	45	EF: 31 - 50% (Moderate)	On CPB	CABG and Valve	YES	NO	YES	NO	NO	NO	238	NO	NO	NO	NO		NO	NO	NYHA II	CSS1	No Previous MI	33	PA Sys : 31 - 55	Urgent	TWO PROCEDURES	NO	0.0734396	7.34396	Alive	Alive
0097	MALE	Malay	77	1	6	8	YES	NO	YES	NYHA I	33	EF: 31 - 50% (Moderate)	On CPB	CABG and Valve	NO	NO	NO	NO	NO	NO	#NULL!	NO	NO	NO	YES	NO		NO	NYHA I	CSS (NO SIGN)	No Previous MI		PA Sys : < 31	Elective	TWO PROCEDURES	NO	0.0230175	2.30175	Alive	Alive
0098	MALE	Indian	69	4	3	22	YES	YES	NO	#NULL!	40	EF: 31 - 50% (Moderate)	On CPB	CABG and Valve	NO	NO	NO	NO	NO	NO	#NULL!	NO	NO	NO	NO	NO	NO	NO	#NULL!	#NULL!	No Previous MI		PA Sys : < 31	Elective	TWO PROCEDURES	NO	0.0152563	1.52563	Dead	Death
0099	MALE	Malay	74	4	4	7	YES	NO	YES	NYHA II	25%	EF: 21 - 30% (Poor)	On CPB	CABG and Valve	NO	NO	NO	NO	NO	NO	104	NO	NO	NO	NO	NO	NO	NO	NYHA II	CSS2	No Previous MI		PA Sys : < 31	Elective	TWO PROCEDURES	NO	0.0703183	7.03183	Dead	Death
0100	MALE	Melayu Sarawak	67	11	21	24	YES	NO	NO	NYHA II	27	EF: 21 - 30% (Poor)	On CPB	CABG, Valve and Other	NO	NO	NO	NO	NO	NO	105	NO	NO	NO	NO	NO	NO	NO	NYHA II	CSS2	MI > 90 days		PA Sys : < 31	Elective	TWO PROCEDURES	NO	0.157954	15.7954	Alive	Alive
0101	MALE	Indonesian	67	2	37	51	NO	YES	YES	NYHA II	57	EF: > 50% (Good)	On CPB	CABG and Valve	NO	NO	NO	NO	NO	NO	78	NO	NO	NO	NO	YES	NO	NO	NYHA II	CSS (NO SIGN)	No Previous MI	<31	PA Sys : < 31	Elective	TWO PROCEDURES	NO	0.0491133	4.91133	Alive	Alive
0102	MALE	Malay	70	4	14	16	YES	NO	YES	NYHA I	66	EF: > 50% (Good)	On CPB	CABG and Valve	YES	NO	NO	NO	YES	NO	148	NO	NO	NO	NO	NO	NO	NO	NYHA I	CSS1	No Previous MI		PA Sys : < 31	Elective	TWO PROCEDURES	NO	0.0268582	2.68582	Alive	Alive
0103	MALE	Chinese	81	7	36	42	NO	NO	#NULL!	NYHA IV	27	EF: 21 - 30% (Poor)	On CPB	CABG and Valve	NO	NO	NO	NO	NO	NO	#NULL!	NO	NO	NO	NO	NO	YES	NO	NYHA IV	CSS2	No Previous MI		PA Sys : < 31	Emergency	TWO PROCEDURES	NO	0.112471	11.2471	Alive	Alive
0104	MALE	Malay	73	4	4	6	YES	NO	YES	NYHA I	44	EF: 31 - 50% (Moderate)	On CPB	CABG and Valve	YES	NO	NO	NO	YES	NO	172	NO	NO	NO	NO	NO	NO	NO	NYHA I	CSS (NO SIGN)	No Previous MI		PA Sys : < 31	Elective	ISOLATED CABG	NO	0.0230619	2.30619	Dead	Death
0105	FEMALE	Others	55	3	10	14	YES	YES	YES	NYHA II	63	EF: > 50% (Good)	On CPB	CABG and Valve	NO	NO	NO	NO	NO	NO	55	NO	NO	NO	NO	NO	NO	YES	NYHA II	CSS2	No Previous MI	26	PA Sys : < 31	Elective	TWO PROCEDURES	NO	0.0467521	4.67521	Alive	Alive
0106	MALE	Chinese	71	1	11	13	YES	NO	YES	NYHA I	59	EF: > 50% (Good)	On CPB	CABG, Valve and Other	NO	NO	NO	NO	NO	NO	117	NO	NO	NO	NO	NO	NO	NO	NYHA I	CSS2	No Previous MI		PA Sys : < 31	Elective	THREE PROCDEDURES	NO	0.0411597	4.11597	Alive	Alive
0107	FEMALE	Chinese	64	1	9	10	YES	NO	YES	NYHA II	53	EF: > 50% (Good)	On CPB	CABG and Valve	NO	NO	NO	NO	NO	NO	74	NO	NO	NO	NO	NO	NO	NO	NYHA II	CSS (NO SIGN)	No Previous MI		PA Sys : < 31	Elective	TWO PROCEDURES	NO	0.0311666	3.11666	Alive	Alive
0108	FEMALE	Malay	63	2	7	11	YES	NO	YES	NYHA I	67	EF: > 50% (Good)	On CPB	CABG and Valve	NO	NO	NO	NO	NO	NO	84	NO	NO	NO	NO	NO	NO	NO	NYHA I	CSS (NO SIGN)	No Previous MI		PA Sys : < 31	Elective	SINGLE PROCEDURES, NON CABG	NO	0.0160123	1.60123	Alive	Alive
0109	FEMALE	Malay	67	2	14	18	YES	NO	YES	NYHA I	57	EF: > 50% (Good)	On CPB	CABG and Valve	NO	NO	NO	NO	NO	NO	93	NO	NO	NO	NO	NO	NO	NO	NYHA I	CSS (NO SIGN)	No Previous MI		PA Sys : < 31	Elective	TWO PROCEDURES	NO	0.0298973	2.98973	Alive	Alive
0110	MALE	Malay	56	2	27	31	YES	NO	NO	NYHA II	56	EF: > 50% (Good)	On CPB	CABG and Valve	NO	NO	NO	NO	NO	NO	108	NO	NO	NO	YES		NO	NO	NYHA II	CSS (NO SIGN)	No Previous MI		PA Sys : < 31	Elective	TWO PROCEDURES	NO	0.026885	2.6885	Alive	Alive
0111	MALE	Chinese	57	1	10	21	YES	NO	YES	NYHA II	50	EF: 31 - 50% (Moderate)	On CPB	CABG and Valve	NO	NO	NO	NO	NO	NO	91	NO	NO	NO	NO	NO	NO	NO	NYHA II	CSS1	MI 8-21 days		PA Sys : < 31	Elective	TWO PROCEDURES	NO	0.0352422	3.52422	Alive	Alive
0112	MALE	Malay	58	4	20	22	YES	YES	YES	NYHA I		#NULL!	On CPB	CABG and Valve	YES	NO	NO	NO	YES	NO	#NULL!	NO	NO	NO	NO	NO	NO	NO	NYHA I	CSS2	No Previous MI		PA Sys : < 31	Elective	TWO PROCEDURES	NO	0.0162749	1.62749	Alive	Alive
0113	FEMALE	Malay	70	6	11	13	YES	YES	YES	NYHA I	64%	EF: > 50% (Good)	On CPB	CABG and Valve	YES	NO	NO	NO	YES	NO	107	NO	NO	NO	NO	NO	NO	NO	NYHA I	CSS2	No Previous MI	38	PA Sys : 31 - 55	Elective	TWO PROCEDURES	NO	0.0389524	3.89524	Alive	Alive
0114	MALE	Chinese	62	1		3	YES	YES	YES	NYHA I	34%	EF: 31 - 50% (Moderate)	On CPB	CABG and Valve	YES	NO	NO	NO	YES	YES	731		YES	NO	NO	NO	yes	NO	NYHA I	CSS (NO SIGN)	MI 22-90 days	50	PA Sys : 31 - 55	Elective	TWO PROCEDURES	YES	0.0686803	6.86803	Dead	Death
0115	MALE	Indian	59	1	10	13	YES	YES	YES	NYHA II	51	EF: > 50% (Good)	On CPB	CABG and Valve	NO	NO	NO	NO	NO	NO	79	NO	NO	NO	NO	NO	NO	NO	NYHA II	CSS1	MI 22-90 days		PA Sys : < 31	Elective	TWO PROCEDURES	NO	0.025965	2.5965	Alive	Alive
0116	MALE	Malay	55	12	24	26	YES	YES	YES	NYHA II	45%	EF: 31 - 50% (Moderate)	On CPB	CABG and Valve	NO	NO	NO	NO	NO	NO	#NULL!	NO	NO	NO	NO	NO	NO	NO	NYHA II	CSS1	MI 22-90 days		PA Sys : < 31	Elective	TWO PROCEDURES	NO	0.0152343	1.52343	Alive	Alive
0117	MALE	Indian	62	5	20	35	YES	YES	YES	NYHA III	65	EF: > 50% (Good)	On CPB	CABG and Valve	YES	NO	NO	NO	NO	YES	#NULL!	NO	NO	NO	NO	NO	NO	NO	NYHA III	CSS1	No Previous MI		PA Sys : < 31	Elective	TWO PROCEDURES	NO	0.0122368	1.22368	Alive	Alive
0118	MALE	Chinese	61	1	10	12	NO	NO	YES	NYHA I	61	EF: > 50% (Good)	On CPB	CABG and Valve	NO	NO	NO	NO	NO	NO	85	NO	NO	NO	NO	NO	NO	NO	NYHA I	CSS3	No Previous MI		PA Sys : < 31	Elective	TWO PROCEDURES	NO	0.0208083	2.08083	Alive	Alive
0119	MALE	Chinese	40	1	7	9	NO	NO	YES	NYHA I	55%	EF: > 50% (Good)	On CPB	CABG and Valve	NO	NO	NO	NO	NO	NO	107	NO	NO	NO	NO	NO	NO	NO	NYHA I	CSS (NO SIGN)	No Previous MI		PA Sys : < 31	Elective	TWO PROCEDURES	NO	0.0201411	2.01411	Alive	Alive
0120	MALE	Malay	57	4	11	19	YES	NO	NO	NYHA II	61	EF: > 50% (Good)	On CPB	CABG and Valve	NO	NO	NO	NO	NO	NO	114	NO	NO	NO	NO	NO	NO	NO	NYHA II	CSS2	No Previous MI		PA Sys : < 31	Elective	TWO PROCEDURES	NO	0.0223661	2.23661	Alive	Alive
0121	FEMALE	Indian	71	5	20	52	YES	YES	NO	NYHA III	58	EF: > 50% (Good)	On CPB	CABG and Valve	YES	NO	NO	NO	YES	NO	156	NO	NO	YES	NO	NO	NO	NO	NYHA III	CSS3	MI > 90 days		PA Sys : < 31	Elective	THREE PROCDEDURES	NO	0.211481	21.1481	Alive	Death
0122	MALE	Chinese	71	3	7	9	NO	NO	YES	NYHA III	40	EF: 31 - 50% (Moderate)	On CPB	CABG, Valve and Other	NO	NO	NO	NO	NO	NO	67	NO	NO	NO	NO	NO	NO	NO	NYHA III	CSS (NO SIGN)	#NULL!		PA Sys : < 31	Elective	TWO PROCEDURES	NO	0.0588756	5.88756	Alive	Alive
0123	MALE	Malay	67	1	10	19	YES	NO	YES	NYHA II	57	EF: > 50% (Good)	On CPB	CABG and Valve	NO	NO	NO	NO	NO	NO	98	NO	NO	NO	YES	NO	NO	NO	NYHA II	CSS1	No Previous MI		PA Sys : < 31	Elective	TWO PROCEDURES	NO	0.0330085	3.30085	Alive	Alive
0124	MALE	Chinese	74	1	11	14	YES	YES	YES	NYHA II	62	EF: > 50% (Good)	On CPB	CABG, Valve and Other	NO	NO	NO	NO	NO	NO	78	NO	NO	NO	NO	NO	NO	NO	NYHA II	CSS1	No Previous MI		PA Sys : < 31	Elective	TWO PROCEDURES	NO	0.0327528	3.27528	Alive	Alive
0125	MALE	Malay	72	14	31	34	YES	YES	YES	NYHA II	62	EF: > 50% (Good)	On CPB	CABG and Valve	NO	NO	NO	NO	NO	NO	113	YES	NO	NO	NO	NO	NO	YES	NYHA II	CSS (NO SIGN)	No Previous MI	34	PA Sys : 31 - 55	Elective	TWO PROCEDURES	NO	0.0865366	8.65366	Alive	Alive
0126	MALE	Chinese	62	2	7	11	NO	NO	NO	NYHA II	45	EF: 31 - 50% (Moderate)	On CPB	CABG and Valve	NO	NO	NO	NO	NO	NO	#NULL!	NO	NO	NO	NO	NO	NO	NO	NYHA II	CSS (NO SIGN)	No Previous MI		PA Sys : < 31	Elective	TWO PROCEDURES	NO	0.013861	1.3861	Alive	Alive
0127	MALE	Malay	64	4	3	7	YES	NO	YES	NYHA I	63	EF: > 50% (Good)	On CPB	CABG and Valve	YES	NO	NO	NO	NO	YES	650	NO	NO	NO	NO	NO	NO	NO	NYHA I	CSS (NO SIGN)	No Previous MI		PA Sys : < 31	Elective	TWO PROCEDURES	NO	0.02252	2.252	Dead	Death
0128	MALE	Malay	70	17	57	59	YES	YES	YES	NYHA II	65	EF: > 50% (Good)	On CPB	CABG and Valve	YES	NO	NO	NO	YES	NO	149	NO	NO	YES	NO	NO	NO	NO	NYHA II	CSS2	MI > 90 days		PA Sys : < 31	Elective	TWO PROCEDURES	NO	0.101959	10.1959	Alive	Alive
0129	MALE	Chinese	73	47	76	78	YES	NO	YES	NYHA II	61	EF: > 50% (Good)	On CPB	CABG and Valve	NO	NO	NO	NO	NO	NO	122	NO	NO	NO	NO	NO	NO	NO	NYHA II	CSS1	No Previous MI		PA Sys : < 31	Elective	THREE PROCDEDURES	NO	0.0474967	4.74967	Dead	Death
0130	MALE	Indonesian	74	9	14	16	YES	NO	YES	NYHA I	66	EF: > 50% (Good)	On CPB	CABG and Valve	NO	NO	NO	NO	NO	NO	94	NO	NO	NO	NO	NO	NO	NO	NYHA I	CSS (NO SIGN)	No Previous MI		PA Sys : < 31	Elective	ISOLATED CABG	0	0.0174977	1.74977	Alive	Alive
0131	FEMALE	Chinese	66	1	6	9	NO	NO	NO	NYHA I	50	EF: 31 - 50% (Moderate)	On CPB	CABG and Valve	NO	NO	NO	NO	NO	NO	69	NO	NO	NO	NO	NO	NO	NO	NYHA I	CSS (NO SIGN)	No Previous MI		PA Sys : < 31	Elective	TWO PROCEDURES	NO	0.0397883	3.97883	Alive	Alive
0132	MALE	Chinese	66	1	9	10	YES	YES	YES	NYHA I	66	EF: > 50% (Good)	On CPB	CABG and Valve	NO	NO	NO	NO	NO	NO	66	NO	YES	NO	NO	NO	NO	NO	NYHA I	CSS (NO SIGN)	No Previous MI		PA Sys : < 31	Elective	TWO PROCEDURES	NO	0.0298193	2.98193	Alive	Alive
0133	MALE	Malay	73	3	11	21	YES	NO	YES	NYHA II	55	EF: > 50% (Good)	On CPB	CABG and Valve	YES	NO	NO	NO	YES	NO	#NULL!	NO	NO	NO	NO	NO	NO	NO	NYHA II	CSS (NO SIGN)	No Previous MI		PA Sys : < 31	Elective	TWO PROCEDURES	NO	0.026105	2.6105	Alive	Alive
0134	FEMALE	Malay	75	12	51	56	YES	YES	YES	NYHA II	63	EF: > 50% (Good)	On CPB	CABG and Valve	NO	NO	NO	NO	NO	NO	130	YES	NO	NO	NO	NO	NO	NO	NYHA II	CSS (NO SIGN)	No Previous MI	32	PA Sys : 31 - 55	Elective	TWO PROCEDURES	NO	0.0821956	8.21956	Alive	Alive
0135	FEMALE	Others	76	4	12	25	YES	YES	NO	NYHA II	45-50	EF: 31 - 50% (Moderate)	On CPB	CABG and Valve	YES	NO	NO	NO	YES	NO	153	NO	NO	NO	NO	NO	NO	NO	NYHA II	CSS3	MI 8-21 days	3	PA Sys : < 31	Emergency	TWO PROCEDURES	NO	0.0953836	9.53836	Alive	Alive
0136	FEMALE	Indian	63	3	7	8	YES	YES	YES	NYHA II	56	EF: > 50% (Good)	On CPB	CABG and Valve	NO	NO	NO	NO	NO	NO	71	NO	NO	NO	NO	NO	NO	YES	NYHA II	CSS2	No Previous MI		PA Sys : < 31	Elective	TWO PROCEDURES	YES	0.0779774	7.79774	Alive	Alive
0137	MALE	Indian	68	1	11	13	YES	YES	YES	NYHA II	50	EF: 31 - 50% (Moderate)	On CPB	CABG and Valve	NO	NO	NO	NO	NO	NO	116	NO	YES	NO	NO	NO	NO	NO	NYHA II	CSS1	MI > 90 days	28	PA Sys : < 31	Elective	TWO PROCEDURES	NO	0.0474975	4.74975	Alive	Alive
0138	MALE	Malay	66	4	11	30	YES	NO	NO	NYHA III	40	EF: 31 - 50% (Moderate)	On CPB	CABG and Valve	NO	NO	NO	NO	NO	NO	116	NO	NO	NO	NO	NO	NO	NO	NYHA III	CSS3	No Previous MI	28	PA Sys : < 31	Elective	TWO PROCEDURES	NO	0.0434903	4.34903	Alive	Alive
0139	MALE	Chinese	77	1	12	15	YES	YES	YES	NYHA II	59	EF: > 50% (Good)	On CPB	CABG and Valve	YES	NO	NO	NO	YES	NO	144	NO	NO	NO	NO	NO	NO	NO	NYHA II	CSS2	No Previous MI		PA Sys : < 31	Elective	0	NO	0.0208428	2.08428	Alive	Alive
0140	MALE	Chinese	75	3	7	10	YES	NO	YES	NYHA II	60	EF: > 50% (Good)	On CPB	CABG and Valve	NO	NO	NO	NO	NO	NO	#NULL!	NO	NO	NO	NO	NO	NO	NO	NYHA II	CSS2	No Previous MI		PA Sys : < 31	Elective	TWO PROCEDURES	NO	0.0148154	1.48154	Alive	Alive
0141	FEMALE	Indian	72	2	7	13	YES	NO	YES	NYHA I		EF <= 20% (Very poor)	On CPB	CABG and Valve	NO	NO	NO	NO	NO	NO	65	NO	NO	NO	NO	NO	NO	NO	NYHA I	CSS (NO SIGN)	MI 22-90 days		PA Sys : < 31	Elective	TWO PROCEDURES	NO	0.0960133	9.60133	Alive	Alive
0142	MALE	Malay	63	3	9	11	YES	NO	YES	NYHA I	60	EF: > 50% (Good)	On CPB	CABG and Valve	NO	NO	NO	NO	NO	NO	96	NO	NO	NO	NO	NO	NO	NO	NYHA I	CSS1	No Previous MI		PA Sys : < 31	Elective	TWO PROCEDURES	NO	0.0221567	2.21567	Alive	Alive
0143	MALE	Malay	68	7	20	28	YES	YES	NO	NYHA III	50	EF: 31 - 50% (Moderate)	On CPB	CABG and Valve	YES	NO	NO	NO	YES	NO	#NULL!	NO	NO	YES	NO	NO	NO	YES	NYHA III	CSS2	MI > 90 days		PA Sys : < 31	Elective	TWO PROCEDURES	NO	0.109549	10.9549	Alive	Alive
0144	MALE	Chinese	75	2	8	15	YES	YES	YES	NYHA III	68	EF: > 50% (Good)	On CPB	CABG and Valve	YES	NO	YES	NO	NO	NO	196	NO	NO	NO	NO	NO	NO	NO	NYHA III	CSS1	No Previous MI		PA Sys : < 31	Urgent	TWO PROCEDURES	NO	0.0546451	5.46451	Alive	Alive
0145	MALE	Malay	73	11	32	46	YES	YES	YES	NYHA II	52	EF: > 50% (Good)	On CPB	CABG and Valve	YES	NO	NO	NO	YES	NO	139	YES	NO	NO	YES	NO	NO	NO	NYHA II	CSS1	No Previous MI		PA Sys : < 31	Elective	TWO PROCEDURES	NO	0.0640335	6.40335	Alive	Alive
0146	MALE	Malay	73	75	104	115	YES	NO	YES	NYHA II	53	EF: > 50% (Good)	On CPB	CABG and Valve	NO	NO	NO	NO	NO	NO	91	NO	NO	NO	NO	NO		NO	NYHA II	CSS (NO SIGN)	No Previous MI		PA Sys : < 31	Elective	TWO PROCEDURES	NO	0.0882978	8.82978	Alive	Alive
0147	MALE	Malay	88	2	21	24	YES	NO	YES	NYHA II	55	EF: > 50% (Good)	On CPB	CABG and Valve	NO	NO	NO	NO	NO	NO	86	NO	NO	NO	NO	NO	NO	NO	NYHA II	CSS2	No Previous MI		PA Sys : < 31	Elective	TWO PROCEDURES	NO	0.130682	13.0682	Alive	Alive
0148	FEMALE	Iban	66	2	9	14	YES	YES	YES	NYHA III	40	EF: 31 - 50% (Moderate)	On CPB	CABG and Valve	NO	NO	NO	NO	NO	NO	61	NO	NO	NO	YES	NO	NO	YES	NYHA III	CSS1	MI 22-90 days		PA Sys : < 31	Elective	TWO PROCEDURES	NO	0.100909	10.0909	Alive	Alive
0149	MALE	Malay	79	4	3	18	YES	NO	NO	NYHA III	22	EF: 21 - 30% (Poor)	On CPB	CABG and Valve	YES	NO	YES	NO	YES	NO	253	NO	YES	NO	YES	NO	YES	NO	NYHA III	CSS3	#NULL!		PA Sys : < 31	Urgent	TWO PROCEDURES	NO	0.396647	39.6647	Dead	Death
0150	MALE	Chinese	76	1	10	12	YES	NO	NO	NYHA I	63	EF: > 50% (Good)	On CPB	CABG and Valve	NO	NO	NO	NO	NO	NO	78	NO	NO	NO	NO	NO	NO	NO	NYHA I	CSS (NO SIGN)	No Previous MI		PA Sys : < 31	Elective	TWO PROCEDURES	NO	0.0309899	3.09899	Alive	Alive
0151	MALE	Chinese	79	9	8	10	YES	NO	YES	NYHA II		#NULL!	On CPB	CABG and Valve	NO	NO	NO	NO	NO	NO	#NULL!	NO	NO	NO	NO	NO		NO	NYHA II	CSS (NO SIGN)	MI 8-21 days		PA Sys : < 31	Elective	TWO PROCEDURES	NO	0.0190383	1.90383	Dead	Death
0152	MALE	Others	69	1	9	11	YES	NO	YES	NYHA I	54	EF: > 50% (Good)	On CPB	CABG, Valve and Other	NO	NO	NO	NO	NO	NO	106	NO	NO	NO	NO	NO	NO	NO	NYHA I	CSS (NO SIGN)	No Previous MI		PA Sys : < 31	Elective	TWO PROCEDURES	NO	0.025525	2.5525	Alive	Alive
0153	MALE	Chinese	76	1	9	11	YES	NO	YES	NYHA II	56%	EF: > 50% (Good)	On CPB	CABG and Valve	NO	NO	NO	NO	NO	NO	130	NO	NO	NO	NO	NO	NO	NO	NYHA II	CSS (NO SIGN)	No Previous MI		PA Sys : < 31	Elective	TWO PROCEDURES	NO	0.0344502	3.44502	Alive	Alive
0154	FEMALE	Chinese	76	1	5	7	NO	YES	YES	NYHA III	35-40	EF: 31 - 50% (Moderate)	On CPB	CABG and Valve	NO	NO	NO	NO	NO	NO	55	NO	NO	NO	NO	NO	NO	NO	NYHA III	CSS1	No Previous MI		PA Sys : < 31	Elective	TWO PROCEDURES	NO	0.0697405	6.97405	Alive	Alive
0155	FEMALE	Chinese	62	1	8	16	YES	YES	YES	NYHA I	55	EF: > 50% (Good)	On CPB	CABG and Valve	NO	NO	NO	NO	NO	NO	74	NO	NO	YES	NO	NO	NO	NO	NYHA I	CSS (NO SIGN)	No Previous MI		PA Sys : < 31	Elective	TWO PROCEDURES	NO	0.198496	19.8496	Alive	Alive
0156	MALE	Malay	47	3	7	9	YES	NO	YES	NYHA II	45	EF: > 50% (Good)	On CPB	CABG, Valve and Other	NO	NO	NO	NO	NO	NO	86	NO	NO	NO	NO	NO	NO	NO	NYHA II	CSS1	No Previous MI	53	PA Sys : 31 - 55	Elective	TWO PROCEDURES	NO	0.0266306	2.66306	Alive	Alive
0157	MALE	Malay	56	30	97	100	YES	NO	YES	NYHA II	22	EF: 21 - 30% (Poor)	On CPB	CABG and Valve	YES	NO	NO	NO	YES	NO	122	NO	NO	NO	NO	NO	NO	NO	NYHA II	CSS3	MI > 90 days		PA Sys : < 31	Elective	TWO PROCEDURES	NO	0.0488377	4.88377	Alive	Alive
0158	FEMALE	Malay	63	1	6	8	YES	NO	YES	NYHA II	55	EF: > 50% (Good)	On CPB	CABG and Valve	NO	NO	NO	NO	NO	NO	71	NO	NO	NO	NO	NO	NO	NO	NYHA II	CSS (NO SIGN)	No Previous MI		PA Sys : < 31	Elective	THREE PROCDEDURES	NO	0.0448212	4.48212	Alive	Alive
0159	FEMALE	Chinese	60	2	5	7	YES	YES	NO	NYHA II	61	EF: > 50% (Good)	On CPB	CABG, Valve and Other	NO	NO	NO	NO	NO	NO	#NULL!	NO	NO	NO	NO	NO	NO	NO	NYHA II	CSS (NO SIGN)	No Previous MI		PA Sys : < 31	Elective	TWO PROCEDURES	NO	0.0119244	1.19244	Alive	Alive
0160	FEMALE	Chinese	54	1	6	8	NO	NO	YES	NYHA II	68	EF: > 50% (Good)	On CPB	CABG, Valve and Other	NO	NO	NO	NO	NO	NO	#NULL!	NO	NO	NO	NO	NO	NO	NO	NYHA II	CSS (NO SIGN)	No Previous MI		PA Sys : < 31	Elective	TWO PROCEDURES	NO	0.0119244	1.19244	Alive	Alive
0161	MALE	Malay	69	13	22	24	YES	YES	YES	NYHA II	41	EF: 31 - 50% (Moderate)	Off Pump	Isolated CABG	NO	NO	NO	NO	NO	NO	126	NO	NO	NO	NO	NO	NO	YES	NYHA II	CSS1	MI > 90 days		PA Sys : < 31	Elective	ISOLATED CABG	NO	0.0899012	8.99012	Alive	Alive
0162	FEMALE	Chinese	39	1	6	8	NO	NO	YES	NYHA I	58	EF: > 50% (Good)	On CPB	Isolated CABG	NO	NO	NO	NO	NO	NO	52	NO	NO	NO	NO	NO	NO	NO	NYHA I	CSS2	No Previous MI		PA Sys : < 31	Elective	ISOLATED CABG	NO	0.0145265	1.45265	Alive	Alive
0163	FEMALE	Malay	39	1	9	11	NO	NO	YES	NYHA II	65	EF: > 50% (Good)	On CPB	Isolated CABG	NO	NO	NO	NO	NO	NO	58	NO		NO	NO	NO	NO	NO	NYHA II	CSS (NO SIGN)	No Previous MI		PA Sys : < 31	Elective	ISOLATED CABG	NO	0.0161414	1.61414	Alive	Alive
0164	FEMALE	Malay	39	1	6	14	YES	YES	NO	NYHA I	45	EF: 31 - 50% (Moderate)	On CPB	Isolated CABG	NO	NO	NO	NO	NO	NO	38	NO	NO	NO	NO	NO	NO	YES	NYHA I	CSS (NO SIGN)	MI 8-21 days		PA Sys : < 31	Elective	ISOLATED CABG	NO	0.0324547	3.24547	Alive	Alive
0165	FEMALE	Chinese	35	1	6	8	NO	NO	YES	NYHA I	65	EF: > 50% (Good)	On CPB	Isolated CABG	NO	NO	NO	NO	NO	NO	50	NO	NO	NO	NO	NO	NO	NO	NYHA I	CSS (NO SIGN)	No Previous MI	24	PA Sys : < 31	Elective	ISOLATED CABG	NO	0.0145265	1.45265	Alive	Alive
0166	FEMALE	Malay	33	1	7	10	YES	YES	YES	NYHA I	52%	EF: > 50% (Good)	On CPB	Isolated CABG	NO	NO	NO	NO	NO	NO	#NULL!	NO	NO	NO	NO	NO	NO	NO	NYHA I	CSS (NO SIGN)	MI 22-90 days		PA Sys : < 31	Elective	ISOLATED CABG	NO	0.00722124	0.722124	Alive	Alive
0167	FEMALE	Malay	28	1	6	10	YES	YES	YES	NYHA I	45	EF: 31 - 50% (Moderate)	On CPB	Isolated CABG	NO	NO	NO	NO	NO	NO	54	NO	NO	NO	NO	NO	NO	NO	NYHA I	CSS1	No Previous MI		PA Sys : < 31	Elective	ISOLATED CABG	NO	0.0197998	1.97998	Alive	Alive
0168	FEMALE	Indian	50	1	19	33	YES	YES	YES	NYHA I	61	EF: > 50% (Good)	On CPB	Isolated CABG	NO	NO	NO	NO	NO	NO	#NULL!	YES	YES	NO	YES	NO	NO	YES	NYHA I	CSS3	No Previous MI		PA Sys : < 31	Urgent	ISOLATED CABG	NO	0.0310916	3.10916	Alive	Alive
0169	FEMALE	Malay	45	1	8	10	YES	YES	YES	NYHA II	48	EF: 31 - 50% (Moderate)	On CPB	Isolated CABG	NO	NO	NO	NO	NO	NO	76	NO	NO	NO	NO	NO	NO	YES	NYHA II	CSS (NO SIGN)	MI > 90 days		PA Sys : < 31	Elective	ISOLATED CABG	NO	0.0310458	3.10458	Alive	Alive
0170	FEMALE	Indian	50	2	7	9	NO	NO	YES	NYHA II	39	EF: 31 - 50% (Moderate)	On CPB	Isolated CABG	NO	NO	NO	NO	NO	NO	59	NO	NO	NO	NO	NO		NO	NYHA II	CSS (NO SIGN)	No Previous MI		PA Sys : < 31	Elective	ISOLATED CABG	NO	0.0624729	6.24729	Alive	Alive
0171	FEMALE	Indian	44	1	11	13	YES	NO	YES	NYHA II	45	EF: 31 - 50% (Moderate)	On CPB	Isolated CABG	NO	NO	NO	NO	NO	NO	80	NO	NO	NO	NO	NO	NO	NO	NYHA II	CSS2	MI 22-90 days		PA Sys : < 31	Elective	ISOLATED CABG	NO	0.0255276	2.55276	Alive	Alive
0172	FEMALE	Indian	48	1	6	16	YES	YES	YES	NYHA II	62	EF: > 50% (Good)	Off Pump	Isolated CABG	NO	NO	NO	NO	NO	NO	65	NO	NO	NO	NO	NO	NO	NO	NYHA II	CSS1	MI 22-90 days		PA Sys : < 31	Urgent	ISOLATED CABG	NO	0.0255874	2.55874	Alive	Alive
0173	FEMALE	Malay	50	2	9	11	YES	YES	YES	NYHA III		EF: > 50% (Good)	On CPB	Isolated CABG	NO	NO	NO	NO	NO	NO	#NULL!	NO	NO	NO	NO	NO	NO	NO	NYHA III	CSS1	MI > 90 days		PA Sys : < 31	Elective	ISOLATED CABG	NO	0.0242682	2.42682	Alive	Alive
0174	FEMALE	Malay	47	1	7	9	YES	NO	YES	NYHA II	50	EF: 31 - 50% (Moderate)	On CPB	Isolated CABG	NO	NO	NO	NO	NO	NO	61	NO	NO	NO	NO	NO		NO	NYHA II	CSS (NO SIGN)	MI 22-90 days		PA Sys : < 31	Elective	ISOLATED CABG	NO	0.0857269	8.57269	Alive	Alive
0175	FEMALE	Malay	48	1	7	11	NO	NO	YES	NYHA II	50	EF: 31 - 50% (Moderate)	On CPB	Isolated CABG	NO	NO	NO	NO	NO	NO	66	NO	NO	NO	NO	NO	NO	NO	NYHA II	CSS2	MI 8-21 days		PA Sys : < 31	Elective	ISOLATED CABG	NO	0.0255276	2.55276	Alive	Alive
0176	FEMALE	Indian	44	5	18	22	YES	YES	YES	NYHA II	60	EF: > 50% (Good)	On CPB	Isolated CABG	YES	NO	NO	NO	YES	NO	258	NO	NO	NO	NO	NO	NO	YES	NYHA II	CSS2	No Previous MI		PA Sys : < 31	Urgent	ISOLATED CABG	NO	0.0311181	3.11181	Alive	Alive
0177	FEMALE	Chinese	42	1	6	17	YES	NO	YES	NYHA II	60	EF: > 50% (Good)	Off Pump	Isolated CABG	NO	NO	NO	NO	NO	NO	78	NO	NO	NO	NO	NO	NO	NO	NYHA II	CSS2	No Previous MI		PA Sys : < 31	Elective	ISOLATED CABG	NO	0.0161414	1.61414	Alive	Alive
0178	FEMALE	Indian	47	1	5	7	YES	NO	NO	NYHA I	40	EF: 31 - 50% (Moderate)	On CPB	Isolated CABG	NO	NO	NO	NO	NO	NO	#NULL!	NO	NO	NO	NO	NO	NO	NO	NYHA I	CSS (NO SIGN)	MI > 90 days		PA Sys : < 31	Elective	ISOLATED CABG	NO	0.00848184	0.848184	Alive	Alive
0179	FEMALE	Malay	43	3	8	11	YES	YES	NO	NYHA I	43	EF: 31 - 50% (Moderate)	On CPB	Isolated CABG	YES	NO	NO	NO	NO	YES	430	NO	NO	NO	NO	NO	NO	YES	NYHA I	CSS (NO SIGN)	No Previous MI	25	PA Sys : < 31	Elective	0	NO	0.0279821	2.79821	Alive	Alive
0180	FEMALE	Indian	45	1	7	10	YES	YES	YES	NYHA I	50	EF: 31 - 50% (Moderate)	On CPB	Isolated CABG	NO	NO	NO	NO	NO	NO	55	NO	NO	NO	NO	NO	NO	NO	NYHA I	CSS1	MI 22-90 days		PA Sys : < 31	Elective	ISOLATED CABG	NO	0.0229956	2.29956	Alive	Alive
0181	FEMALE	Others	50	1	11	13	NO	YES	YES	NYHA I	62	EF: > 50% (Good)	On CPB	Isolated CABG	NO	NO	NO	NO	NO	NO	59	NO	NO	NO	NO	NO	NO	NO	NYHA I	CSS (NO SIGN)	#NULL!		PA Sys : < 31	Elective	ISOLATED CABG	NO	0.0174898	1.74898	Alive	Alive
0182	FEMALE	Malay	50	3	8	11	YES	NO	YES	NYHA I	50	EF: 31 - 50% (Moderate)	On CPB	Isolated CABG	NO	NO	NO	NO	NO	NO	103	YES	NO	NO	NO	NO	NO	NO	NYHA I	CSS2	MI > 90 days		PA Sys : < 31	Elective	ISOLATED CABG	NO	0.0333732	3.33732	Alive	Alive
0183	FEMALE	Malay	43	2	7	10	YES	YES	YES	NYHA I	61	EF: > 50% (Good)	On CPB	Isolated CABG	YES	NO	NO	NO	YES	NO	118	NO	NO	NO	NO	NO	NO	YES	NYHA I	CSS (NO SIGN)	MI 22-90 days		PA Sys : < 31	Elective	ISOLATED CABG	NO	0.0238931	2.38931	Alive	Alive
0184	FEMALE	Malay	56	13	13	16	NO	YES	YES	NYHA II	47	EF: 31 - 50% (Moderate)	On CPB	Isolated CABG	NO	NO	NO	NO	NO	NO	116	NO	NO	NO	NO	NO	NO	YES	NYHA II	CSS2	MI > 90 days		PA Sys : < 31	Elective	ISOLATED CABG	NO	0.0310458	3.10458	Dead	Death
0185	FEMALE	Malay	54	16	15	16	YES	YES	YES	NYHA I	32	EF: 31 - 50% (Moderate)	On CPB	Isolated CABG	YES	NO	NO	NO	YES	NO	195	NO	NO	NO	NO	NO	NO	YES	NYHA I	CSS (NO SIGN)	MI 22-90 days		PA Sys : < 31	Elective	THREE PROCDEDURES	NO	0.0814758	8.14758	Dead	Death
0186	FEMALE	Malay	60	17	16	18	YES	YES	YES	NYHA II	62	EF: > 50% (Good)	On CPB	Isolated CABG	NO	NO	NO	NO	NO	NO	83	NO	NO	NO	NO	NO	NO	YES	NYHA II	CSS1	No Previous MI		PA Sys : < 31	Elective	ISOLATED CABG	NO	0.0228471	2.28471	Dead	Death
0187	FEMALE	Malay	52	4	5	7	YES	YES	YES	NYHA II	149	EF: > 50% (Good)	On CPB	Isolated CABG	NO	NO	NO	NO	NO	NO	149	NO	NO	NO	NO	NO	NO	YES	NYHA II	CSS (NO SIGN)	No Previous MI		PA Sys : < 31	Elective	ISOLATED CABG	NO	0.0228471	2.28471	Dead	Death
0188	FEMALE	Malay	52	4	5	7	YES	YES	YES	NYHA II	149	EF: > 50% (Good)	On CPB	Isolated CABG	NO	NO	NO	NO	NO	NO	149	NO	NO	NO	NO	NO	NO	YES	NYHA II	CSS (NO SIGN)	No Previous MI		PA Sys : < 31	Elective	ISOLATED CABG	NO	0.0228471	2.28471	Dead	Death
0189	FEMALE	Malay	55	4	7	9	YES	NO	YES	NYHA I	55	EF: > 50% (Good)	On CPB	Isolated CABG	NO	NO	NO	NO	NO	NO	109	NO	NO	NO	NO	NO	NO	NO	NYHA I	CSS1	MI 22-90 days		PA Sys : < 31	Elective	ISOLATED CABG	NO	0.0168857	1.68857	Alive	Alive
0190	FEMALE	Malay	57	1	7	14	YES	YES	YES	NYHA II	60	EF: > 50% (Good)	On CPB	Isolated CABG	NO	NO	NO	NO	NO	NO	41		NO	NO	NO	NO	NO	YES	NYHA II	CSS3	MI 22-90 days		PA Sys : < 31	Elective	ISOLATED CABG	NO	0.0265213	2.65213	Alive	Alive
0191	FEMALE	Malay	51	1	12	16	YES	YES	YES	NYHA II	55	EF: > 50% (Good)	On CPB	Isolated CABG	NO	NO	NO	NO	NO	NO	38	NO	NO	NO	NO	NO	NO	YES	NYHA II	CSS2	MI > 90 days		PA Sys : < 31	Elective	ISOLATED CABG	NO	0.0228471	2.28471	Alive	Alive
0192	FEMALE	Malay	60	1	12	19	YES	NO	YES	NYHA II	60	EF: > 50% (Good)	On CPB	Isolated CABG	NO	NO	NO	NO	NO	NO	46	NO	NO	NO	NO	NO	NO	NO	NYHA II	CSS1	MI 1 - 7 Days		PA Sys : < 31	Elective	ISOLATED CABG	NO	0.018758	1.8758	Alive	Alive
0193	FEMALE	Malay	59	10	13	18	YES	YES	YES	NYHA II		EF: 31 - 50% (Moderate)	On CPB	Isolated CABG	YES	NO	YES	NO	NO	YES	769	NO	YES	NO	NO	NO	NO	YES	NYHA II	CSS1	No Previous MI		PA Sys : < 31	Elective	ISOLATED CABG	NO	0.0391643	3.91643	Alive	Alive
0194	FEMALE	Indian	53	1	8	16	YES	YES	YES	NYHA II	54	EF: > 50% (Good)	On CPB	Isolated CABG	NO	NO	NO	NO	NO	NO	61	NO	NO	NO	NO	NO	NO	NO	NYHA II	CSS2	No Previous MI		PA Sys : < 31	Elective	ISOLATED CABG	NO	0.0161414	1.61414	Alive	Alive
0195	FEMALE	Malay	58	2	7	13	NO	NO	YES	NYHA II	52	EF: > 50% (Good)	On CPB	Isolated CABG	NO	NO	NO	NO	NO	NO	#NULL!	NO	NO	NO	NO	NO	NO	NO	NYHA II	#NULL!	MI 8-21 days		PA Sys : < 31	Elective	ISOLATED CABG	NO	0.00803065	0.803065	Alive	Alive
0196	FEMALE	Malay	55	2	10	13	YES	YES	YES	NYHA II	55	EF: > 50% (Good)	On CPB	Isolated CABG	YES	NO	NO	NO	YES	NO	239	NO	NO	NO	NO	NO	NO	YES	NYHA II	CSS (NO SIGN)	No Previous MI		PA Sys : < 31	Elective	ISOLATED CABG	NO	0.0228471	2.28471	Alive	Alive
0197	FEMALE	Chinese	55	1	7	9	YES	NO	YES	NYHA I	56	EF: > 50% (Good)	On CPB	Isolated CABG	NO	NO	NO	NO	NO	NO	84	NO	NO	NO	NO	NO	NO	NO	NYHA I	CSS (NO SIGN)	No Previous MI		PA Sys : < 31	Elective	ISOLATED CABG	NO	0.0145265	1.45265	Alive	Alive
0198	FEMALE	Malay	58	4	10	13	YES	YES	YES	NYHA II	45	EF: 31 - 50% (Moderate)	On CPB	Isolated CABG	NO	NO	NO	NO	NO	NO	60	NO	NO	NO	NO	NO	NO	NO	NYHA II	CSS (NO SIGN)	MI 8-21 days		PA Sys : < 31	Elective	ISOLATED CABG	NO	0.0255276	2.55276	Dead	Death
0199	FEMALE	Chinese	57	1	8	10	YES	NO	YES	NYHA I	74	EF: > 50% (Good)	On CPB	Isolated CABG	NO	NO	NO	NO	NO	NO	67	NO	NO	NO	NO	NO	NO	NO	NYHA I	CSS (NO SIGN)	No Previous MI		PA Sys : < 31	Elective	ISOLATED CABG	NO	0.0145265	1.45265	Alive	Alive
0200	FEMALE	Malay	58	1	12	14	YES	YES	YES	NYHA II	58	EF: > 50% (Good)	On CPB	Isolated CABG	NO	NO	NO	NO	NO	NO	85	NO		NO	YES	NO	NO	NO	NYHA II	CSS1	MI 22-90 days		PA Sys : < 31	Elective	ISOLATED CABG	NO	0.0225647	2.25647	Alive	Alive
0201	FEMALE	Malay	57	1	6	8	YES	YES	YES	NYHA II	32	EF: 31 - 50% (Moderate)	On CPB	Isolated CABG	NO	NO	NO	NO	NO	NO	70	NO	NO	NO	NO	NO	NO	NO	NYHA II	CSS (NO SIGN)	MI 8-21 days	25	PA Sys : < 31	Urgent	ISOLATED CABG	NO	0.0347345	3.47345	Alive	Alive
0202	FEMALE	Chinese	51	1	7	9	YES	NO	NO	NYHA I	59	EF: > 50% (Good)	On CPB	Isolated CABG	NO	NO	NO	NO	NO	NO	51	NO	NO	NO	NO	NO	NO	NO	NYHA I	CSS (NO SIGN)	MI 1 - 7 Days		PA Sys : < 31	Elective	ISOLATED CABG	NO	0.0168857	1.68857	Alive	Alive
0203	FEMALE	Chinese	55	18	109	111	YES	YES	YES	NYHA II	30	EF: 21 - 30% (Poor)	On CPB	Isolated CABG	NO	NO	NO	NO	NO	NO	83	NO	NO	NO	NO	NO	NO	YES	NYHA II	CSS1	No Previous MI		PA Sys : < 31	Elective	ISOLATED CABG	NO	0.049859	4.9859	Alive	Alive
0204	FEMALE	Chinese	56	3	8	12	YES	NO	YES	#NULL!	67	EF: > 50% (Good)	On CPB	Isolated CABG	NO	NO	NO	NO	NO	NO	#NULL!	NO	NO	NO	NO	NO	NO	NO	#NULL!	#NULL!	No Previous MI		PA Sys : < 31	Elective	ISOLATED CABG	NO	0.00620377	0.620377	Alive	Alive
0205	FEMALE	Chinese	55	1	6	14	YES	YES	NO	NYHA I	50	EF: 31 - 50% (Moderate)	On CPB	Isolated CABG	NO	NO	NO	NO	NO	NO	55	NO	NO	NO	NO	NO	NO	YES	NYHA I	CSS1	MI 8-21 days	22	PA Sys : < 31	Elective	ISOLATED CABG	YES	0.060529	6.0529	Alive	Alive
0206	FEMALE	Malay	55	1	5	7	YES	YES	YES	NYHA I	35	EF: 31 - 50% (Moderate)	On CPB	Isolated CABG	NO	NO	NO	NO	NO	NO	60	NO	NO	NO	NO	YES	NO	YES	NYHA I	CSS (NO SIGN)	MI 22-90 days		PA Sys : < 31	Elective	ISOLATED CABG	NO	0.0586646	5.86646	Alive	Alive
0207	FEMALE	Malay	60	2	7	14	YES	YES	YES	NYHA I	39	EF: 31 - 50% (Moderate)	On CPB	Isolated CABG	YES	NO	NO	NO	YES	NO	94	NO	NO	NO	NO	NO	NO	YES	NYHA I	CSS (NO SIGN)	MI > 90 days	3	PA Sys : < 31	Elective	ISOLATED CABG	NO	0.0279821	2.79821	Alive	Alive
0208	FEMALE	Chinese	58	1	7	17	YES	YES	YES	NYHA I	27	EF: 21 - 30% (Poor)	On CPB	Isolated CABG	NO	NO	NO	NO	NO	NO	#NULL!	NO	NO	NO	NO	NO	NO	NO	NYHA I	CSS2	#NULL!		PA Sys : < 31	Elective	ISOLATED CABG	NO	0.0138167	1.38167	Alive	Alive
0209	FEMALE	Indian	55	2	8	10	YES	YES	YES	NYHA II	43	EF: 31 - 50% (Moderate)	On CPB	Isolated CABG	NO	NO	NO	NO	NO	NO	90	NO		NO	NO	NO	NO	YES	NYHA II	CSS (NO SIGN)	MI 22-90 days		PA Sys : < 31	Elective	ISOLATED CABG	NO	0.03599	3.599	Alive	Alive
0210	FEMALE	Indian	55	2	9	11	YES	NO	NO	NYHA I	58	EF: > 50% (Good)	On CPB	Isolated CABG	NO	NO	NO	NO	NO	NO	56	NO	NO	NO	NO	NO	NO	NO	NYHA I	CSS2	No Previous MI		PA Sys : < 31	Elective	ISOLATED CABG	NO	0.0145265	1.45265	Alive	Alive
0211	FEMALE	Malay	60	13	27	30	YES	YES	YES	NYHA II	58	EF: > 50% (Good)	On CPB	Isolated CABG	NO	NO	NO	NO	NO	NO	#NULL!		NO	NO	NO	NO	NO	NO	NYHA II	CSS1	MI 22-90 days		PA Sys : < 31	Elective	ISOLATED CABG	NO	0.00803065	0.803065	Alive	Alive
0212	FEMALE	Malay	60	5	13	19	YES	YES	YES	NYHA II	38	EF: 31 - 50% (Moderate)	On CPB	Isolated CABG	YES	NO	NO	NO	YES	NO	239	NO	NO	NO	NO	NO	NO	YES	NYHA II	CSS2	MI 22-90 days		PA Sys : < 31	Elective	ISOLATED CABG	NO	0.03599	3.599	Alive	Alive
0213	FEMALE	Malay	60	3	9	12	YES	YES	NO	NYHA I	43	EF: 31 - 50% (Moderate)	On CPB	Isolated CABG	YES	NO	NO	NO	YES	NO	123	YES	NO	NO	NO		NO	YES	NYHA I	CSS1	MI 22-90 days		PA Sys : < 31	Elective	ISOLATED CABG	NO	0.0542237	5.42237	Alive	Alive
0214	FEMALE	Malay	59	3	67	71	YES	YES	YES	NYHA II	53	EF: > 50% (Good)	On CPB	Isolated CABG	YES	NO	NO	NO	YES	NO	183	NO	NO	NO	NO	NO	NO	YES	NYHA II	CSS (NO SIGN)	MI 8-21 days		PA Sys : < 31	Elective	ISOLATED CABG	NO	0.0265213	2.65213	Alive	Alive
0215	FEMALE	Indian	54	1	6	9	NO	YES	YES	NYHA I	51	EF: > 50% (Good)	On CPB	Isolated CABG	NO	NO	NO	NO	NO	NO	44	NO	NO	NO	NO	NO	NO	YES	NYHA I	CSS (NO SIGN)	No Previous MI		PA Sys : < 31	Elective	ISOLATED CABG	NO	0.0205753	2.05753	Alive	Alive
0216	FEMALE	Others	52	1	7	10	YES	YES	YES	NYHA I	70	EF: > 50% (Good)	On CPB	Isolated CABG	NO	NO	NO	NO	NO	NO	68	NO	NO	NO	NO	NO	NO	NO	NYHA I	CSS1	No Previous MI		PA Sys : < 31	Elective	ISOLATED CABG	NO	0.0145265	1.45265	Alive	Alive
0217	FEMALE	Malay	53	1	11	19	YES	YES	YES	NYHA II	48	EF: 31 - 50% (Moderate)	On CPB	Isolated CABG	NO	NO	NO	NO	NO	NO	54	NO	NO	NO	NO	NO	NO	YES	NYHA II	CSS2	MI 22-90 days		PA Sys : < 31	Urgent	ISOLATED CABG	NO	0.0487815	4.87815	Alive	Alive
0218	FEMALE	Indian	57	1	6	8	YES	YES	YES	NYHA I	61	EF: > 50% (Good)	On CPB	Isolated CABG	NO	NO	NO	NO	NO	NO	99	NO	NO	NO	NO	NO	NO	YES	NYHA I	CSS (NO SIGN)	No Previous MI		PA Sys : < 31	Elective	ISOLATED CABG	NO	0.0205753	2.05753	Alive	Alive
0219	FEMALE	Malay	57	4	7	11	YES	YES	YES	NYHA II	28	EF: 21 - 30% (Poor)	On CPB	Isolated CABG	NO	NO	NO	NO	NO	NO	91	NO	YES	NO	YES	NO	NO	YES	NYHA II	CSS (NO SIGN)	MI > 90 days	40	PA Sys : 31 - 55	Elective	ISOLATED CABG	NO	0.0879323	8.79323	Alive	Alive
0220	FEMALE	Malay	60	7	11	28	YES	NO	NO	NYHA I	40	EF: 31 - 50% (Moderate)	On CPB	Isolated CABG	NO	NO	NO	NO	NO	NO	#NULL!	NO	NO	NO	NO	NO	NO	NO	NYHA I	CSS (NO SIGN)	No Previous MI		PA Sys : < 31	Elective	TWO PROCEDURES	NO	0.0146413	1.46413	Alive	Alive
0221	FEMALE	Malay	51	1	10	16	YES	YES	YES	NYHA III	35	EF: 31 - 50% (Moderate)	On CPB	Isolated CABG	NO	NO	NO	NO	NO	NO	105	YES	NO	NO	NO	NO	NO	NO	NYHA III	CSS1	MI 22-90 days		PA Sys : < 31	Elective	ISOLATED CABG	NO	0.0843883	8.43883	Alive	Alive
0222	FEMALE	Indian	60	1	5	8	YES	NO	YES	NYHA I	51	EF: > 50% (Good)	On CPB	Isolated CABG	NO	NO	NO	NO	NO	NO	60	NO	NO	NO	NO	NO		NO	NYHA I	CSS (NO SIGN)	MI > 90 days		PA Sys : < 31	Elective	ISOLATED CABG	NO	0.0418612	4.18612	Alive	Alive
0223	FEMALE	Malay	58	1	6	9	YES	YES	YES	NYHA II	30	EF: 21 - 30% (Poor)	On CPB	Isolated CABG	NO	NO	NO	NO	NO	NO	65	NO	NO	NO	NO	NO	NO	YES	NYHA II	CSS1	No Previous MI	38	PA Sys : 31 - 55	Elective	ISOLATED CABG	NO	0.0590491	5.90491	Alive	Alive
0224	FEMALE	Malay	60	1	6	9	YES	YES	YES	NYHA II	51	EF: > 50% (Good)	On CPB	Isolated CABG	YES	NO	YES	NO	NO	YES	462	NO	NO	NO	YES	NO	NO	YES	NYHA II	CSS (NO SIGN)	No Previous MI		PA Sys : < 31	Elective	ISOLATED CABG	NO	0.0274604	2.74604	Alive	Alive
0225	FEMALE	Malay	54	1	5	7	YES	YES	YES	NYHA I	62	EF: > 50% (Good)	On CPB	Isolated CABG	NO	NO	NO	NO	NO	NO	74	NO	NO	NO	NO	NO	NO	YES	NYHA I	CSS (NO SIGN)	No Previous MI		PA Sys : < 31	Elective	ISOLATED CABG	NO	0.0205753	2.05753	Alive	Alive
0226	FEMALE	Malay	54	1	7	9	YES	YES	YES	NYHA I	53	EF: > 50% (Good)	On CPB	Isolated CABG	NO	NO	NO	NO	NO	NO	59	NO	NO	NO	NO	NO	NO	YES	NYHA I	CSS2	MI 22-90 days		PA Sys : < 31	Elective	ISOLATED CABG	NO	0.0238931	2.38931	Alive	Alive
0227	FEMALE	Malay	59	2	16	19	YES	YES	YES	NYHA I	65	EF: > 50% (Good)	On CPB	Isolated CABG	NO	NO	NO	NO	NO	NO	113	NO	NO	NO	NO	NO	NO	NO	NYHA I	CSS (NO SIGN)	No Previous MI		PA Sys : < 31	Elective	ISOLATED CABG	NO	0.0174898	1.74898	Alive	Alive
0228	FEMALE	Indian	57	1	6	10	YES	YES	YES	NYHA III	58	EF: > 50% (Good)	On CPB	Isolated CABG	NO	NO	NO	NO	NO	NO	73	NO	NO	NO	NO	NO	NO	YES	NYHA III	CSS4	No Previous MI		PA Sys : < 31	Urgent	ISOLATED CABG	NO	0.0462228	4.62228	Alive	Alive
0229	FEMALE	Malay	58	1	6	10	NO	NO	YES	NYHA II		#NULL!	Off Pump	Isolated CABG	NO	NO	NO	NO	NO	NO	59	NO	NO	NO	NO	NO	NO	NO	NYHA II	CSS2	MI 22-90 days		PA Sys : < 31	Elective	ISOLATED CABG	NO	0.018758	1.8758	Alive	Alive
0230	FEMALE	Indian	54	9	42	55	YES	YES	YES	NYHA III	52%	EF: > 50% (Good)	On CPB	Isolated CABG	NO	NO	NO	NO	NO	NO	81	NO	NO	NO	NO	NO	NO	YES	NYHA III	CSS3	MI 22-90 days	26	PA Sys : < 31	Urgent	ISOLATED CABG	NO	0.139253	13.9253	Alive	Alive
0231	FEMALE	Malay	51	2	6	9	YES	YES	YES	NYHA II	52	EF: > 50% (Good)	On CPB	Isolated CABG	NO	NO	NO	NO	NO	NO	87	NO	NO	NO	NO	NO	NO	YES	NYHA II	CSS1	MI 22-90 days		PA Sys : < 31	Elective	ISOLATED CABG	NO	0.0265213	2.65213	Alive	Alive
0232	FEMALE	Indian	53	10	28	48	YES	YES	NO	NYHA I	62	EF: > 50% (Good)	On CPB	Isolated CABG	NO	NO	NO	NO	NO	NO	#NULL!	NO	NO	NO	NO	NO	NO	NO	NYHA I	CSS1	No Previous MI		PA Sys : < 31	Elective	ISOLATED CABG	NO	0.00620377	0.620377	Alive	Alive
0233	FEMALE	Malay	52	1	8	17	YES	YES	YES	NYHA II	40	EF: 31 - 50% (Moderate)	On CPB	Isolated CABG	NO	NO	NO	NO	NO	NO	40	NO	NO	NO	NO	NO	NO	NO	NYHA II	CSS1	MI 22-90 days		PA Sys : < 31	Emergency	ISOLATED CABG	NO	0.050296	5.0296	Alive	Alive
0234	FEMALE	Malay	57	2	8	10	YES	YES	NO	NYHA II	28	EF: 21 - 30% (Poor)	On CPB	Isolated CABG	NO	NO	NO	NO	NO	NO	100	NO	NO	NO	NO	NO	NO	YES	NYHA II	CSS1	No Previous MI		PA Sys : < 31	Elective	ISOLATED CABG	NO	0.049859	4.9859	Alive	Alive
0235	FEMALE	Malay	57	6	11	16	YES	YES	YES	NYHA II	56	EF: > 50% (Good)	On CPB	Isolated CABG	YES	NO	NO	NO	YES	NO	134	NO	NO	NO	NO	NO	NO	YES	NYHA II	CSS2	No Previous MI		PA Sys : < 31	Elective	ISOLATED CABG	NO	0.0228471	2.28471	Alive	Alive
0236	FEMALE	Indian	58	3	8	13	YES	YES	YES	NYHA II	59	EF: > 50% (Good)	On CPB	Isolated CABG	NO	NO	NO	NO	NO	NO	77	NO	NO	NO	NO	NO	NO	YES	NYHA II	CSS2	MI > 90 days		PA Sys : < 31	Elective	ISOLATED CABG	NO	0.0228471	2.28471	Alive	Alive
0237	FEMALE	Malay	56	2	6	7	YES	YES	YES	NYHA I	66	EF: > 50% (Good)	On CPB	Isolated CABG	NO	NO	NO	NO	NO	NO	79	NO	NO	NO	NO	NO	NO	NO	NYHA I	CSS2	MI 22-90 days		PA Sys : < 31	Elective	ISOLATED CABG	NO	0.0168857	1.68857	Alive	Alive
0238	FEMALE	Chinese	51	1	5	7	YES	YES	YES	NYHA I		#NULL!	On CPB	Isolated CABG	NO	NO	NO	NO	NO	NO	#NULL!	NO	NO	NO	NO	NO	NO	NO	NYHA I	CSS (NO SIGN)	No Previous MI		PA Sys : < 31	Elective	ISOLATED CABG	NO	0.00620377	0.620377	Alive	Alive
0239	FEMALE	Malay	52	2	5	9	YES	NO	YES	NYHA I	40	EF: 31 - 50% (Moderate)	On CPB	Isolated CABG	NO	NO	NO	NO	NO	NO	45	NO	NO	NO	NO	NO	NO	NO	NYHA I	CSS1	MI 22-90 days		PA Sys : < 31	Emergency	ISOLATED CABG	NO	0.0454218	4.54218	Alive	Alive
0240	FEMALE	Malay	60	12	20	22	YES	NO	YES	NYHA II	50	EF: 31 - 50% (Moderate)	On CPB	Isolated CABG	NO	NO	NO	NO	NO	NO	86	NO	NO	NO	NO	NO	NO	NO	NYHA II	CSS2	No Previous MI		PA Sys : < 31	Elective	ISOLATED CABG	NO	0.0219879	2.19879	Alive	Alive
0241	FEMALE	Malay	51	1	6	10	NO	NO	NO	NYHA II	58	EF: > 50% (Good)	Off Pump	Isolated CABG	NO	NO	NO	NO	NO	NO	67	NO	NO	YES	NO	NO	NO	NO	NYHA II	CSS1	No Previous MI		PA Sys : < 31	Elective	ISOLATED CABG	NO	0.0478115	4.78115	Alive	Alive
0242	FEMALE	Indian	55	1	6	9	YES	YES	YES	NYHA II	48	EF: 31 - 50% (Moderate)	On CPB	Isolated CABG	NO	NO	NO	NO	NO	NO	#NULL!	NO	NO	NO	NO	NO	NO	NO	NYHA II	CSS1	MI > 90 days		PA Sys : < 31	Elective	ISOLATED CABG	NO	0.0094312	0.94312	Alive	Alive
0243	FEMALE	Malay	59	1	8	10	YES	YES	#NULL!	NYHA I	59	EF: > 50% (Good)	On CPB	Isolated CABG	NO	NO	NO	NO	NO	NO	60	NO	NO	NO	NO	NO	NO	NO	NYHA I	#NULL!	MI > 90 days		PA Sys : < 31	Elective	ISOLATED CABG	NO	0.0145265	1.45265	Alive	Alive
0244	FEMALE	Others	52	3	8	19	YES	YES	YES	NYHA II	59	EF: > 50% (Good)	On CPB	Isolated CABG	YES	NO	NO	NO	YES	NO	135	NO	NO	NO	NO	NO	NO	YES	NYHA II	CSS (NO SIGN)	No Previous MI		PA Sys : < 31	Elective	ISOLATED CABG	NO	0.0228471	2.28471	Alive	Alive
0245	FEMALE	Malay	58	2	7	14	YES	YES	YES	NYHA II	60	EF: > 50% (Good)	On CPB	Isolated CABG	NO	NO	NO	NO	NO	NO	72	NO	NO	NO	NO	NO	NO	YES	NYHA II	CSS1	MI > 90 days		PA Sys : < 31	Elective	ISOLATED CABG	NO	0.0228471	2.28471	Alive	Alive
0246	FEMALE	Malay	60	3	13	15	YES	YES	YES	NYHA II	57	EF: > 50% (Good)	On CPB	Isolated CABG	NO	NO	NO	NO	NO	NO	70	NO	NO	NO	NO	NO	NO	YES	NYHA II	CSS (NO SIGN)	No Previous MI		PA Sys : < 31	Elective	ISOLATED CABG	NO	0.0228471	2.28471	Alive	Alive
0247	FEMALE	Malay	57	4	11	14	YES	YES	YES	NYHA II	34	EF: 31 - 50% (Moderate)	On CPB	Isolated CABG	YES	NO	NO	NO	NO	YES	440	YES	NO	NO	YES	NO	YES	YES	NYHA II	CSS1	MI 22-90 days	50	PA Sys : 31 - 55	Elective	ISOLATED CABG	NO	0.21454	21.454	Alive	Alive
0248	FEMALE	Malay	53	2	8	10	YES	YES	YES	NYHA II	56	EF: > 50% (Good)	On CPB	Isolated CABG	NO	NO	NO	NO	NO	NO	85	NO	NO	NO	NO	NO	NO	YES	NYHA II	CSS1	MI > 90 days		PA Sys : < 31	Elective	ISOLATED CABG	NO	0.0228471	2.28471	Alive	Alive
0249	FEMALE	Indian	51	3	8	13	YES	NO	YES	NYHA II	38	EF: 31 - 50% (Moderate)	On CPB	Isolated CABG	NO	NO	NO	NO	NO	NO	65	NO	NO	NO	NO	NO	NO	NO	NYHA II	CSS1	MI 22-90 days		PA Sys : < 31	Elective	ISOLATED CABG	NO	0.0255276	2.55276	Alive	Alive
0250	FEMALE	Malay	57	2	5	9	YES	YES	YES	NYHA I	65	EF: > 50% (Good)	On CPB	Isolated CABG	NO	NO	NO	NO	NO	NO	68	NO	NO	NO	NO	NO	NO	NO	NYHA I	CSS1	MI > 90 days		PA Sys : < 31	Elective	ISOLATED CABG	NO	0.0145265	1.45265	Alive	Alive
0251	FEMALE	Indian	58	3	8	14	YES	YES	NO	NYHA II	70	EF: > 50% (Good)	On CPB	Isolated CABG	NO	NO	NO	NO	NO	NO	#NULL!	NO	NO	NO	NO	NO	NO	NO	NYHA II	CSS (NO SIGN)	No Previous MI		PA Sys : < 31	Elective	ISOLATED CABG	NO	0.00689992	0.689992	Alive	Alive
0252	FEMALE	Indian	60	1	11	13	YES	YES	YES	NYHA II	53	EF: > 50% (Good)	On CPB	Isolated CABG	NO	NO	NO	NO	NO	NO	85	NO	NO	NO	NO	NO	NO	YES	NYHA II	CSS2	MI > 90 days		PA Sys : < 31	Elective	ISOLATED CABG	NO	0.0228471	2.28471	Alive	Alive
0253	FEMALE	Malay	58	2	6	13	YES	YES	YES	NYHA II	48	EF: 31 - 50% (Moderate)	On CPB	Isolated CABG	NO	NO	NO	NO	NO	NO	89	NO	NO	NO	NO	NO	NO	NO	NYHA II	CSS1	MI 22-90 days		PA Sys : < 31	Urgent	ISOLATED CABG	NO	0.0347345	3.47345	Alive	Alive
0254	FEMALE	Malay	56	4	11	17	YES	YES	YES	NYHA II	37	EF: 31 - 50% (Moderate)	On CPB	Isolated CABG	NO	NO	NO	NO	NO	NO	#NULL!	NO		#NULL!	NO	NO	NO	NO	NYHA II	CSS3	MI 1 - 7 Days		PA Sys : < 31	Urgent	ISOLATED CABG	NO	0.0150103	1.50103	Alive	Alive
0255	FEMALE	Malay	54	1	6	12	YES	YES	YES	NYHA I	69	EF: > 50% (Good)	On CPB	Isolated CABG	NO	NO	NO	NO	NO	NO	45	NO	NO	NO	NO	NO	NO	YES	NYHA I	CSS (NO SIGN)	MI > 90 days		PA Sys : < 31	Urgent	ISOLATED CABG	NO	0.0336748	3.36748	Alive	Alive
0256	FEMALE	Chinese	56	1	5	7	YES	NO	YES	NYHA I	50	EF: 31 - 50% (Moderate)	On CPB	Isolated CABG	NO	NO	NO	NO	NO	NO	#NULL!	NO	NO	NO	NO	NO	NO	NO	NYHA I	CSS1	No Previous MI		PA Sys : < 31	Elective	ISOLATED CABG	NO	0.00848184	0.848184	Alive	Alive
0257	FEMALE	Malay	59	1	7	12	YES	YES	YES	NYHA III	30	EF: 21 - 30% (Poor)	On CPB	Isolated CABG	YES	NO	NO	NO	YES	NO	135	NO	NO	NO	NO	NO	NO	YES	NYHA III	CSS1	MI 22-90 days		PA Sys : < 31	Elective	ISOLATED CABG	NO	0.0687702	6.87702	Alive	Alive
0258	FEMALE	Malay	58	1	6	8	YES	YES	YES	NYHA I	35-45	EF: 31 - 50% (Moderate)	On CPB	Isolated CABG	NO	NO	NO	NO	NO	NO	#NULL!	NO	NO	NO	NO	NO	NO	NO	NYHA I	CSS (NO SIGN)	No Previous MI		PA Sys : < 31	Elective	ISOLATED CABG	NO	0.00848184	0.848184	Alive	Alive
0259	FEMALE	Malay	57	3	11	15	YES	YES	YES	NYHA I	60	EF: > 50% (Good)	On CPB	Isolated CABG	NO	NO	NO	NO	NO	NO	64	NO	NO	NO	NO	NO		YES	NYHA I	CSS (NO SIGN)	No Previous MI	<31	PA Sys : < 31	Elective	ISOLATED CABG	NO	0.0586152	5.86152	Alive	Alive
0260	FEMALE	Indian	63	3	5	8	NO	NO	NO	NYHA I	62.6	EF: > 50% (Good)	On CPB	Isolated CABG	NO	NO	NO	NO	NO	NO	88	NO	NO	NO	NO	NO	NO	NO	NYHA I	CSS2	MI 8-21 days		PA Sys : < 31	Elective	ISOLATED CABG	NO	0.0183663	1.83663	Dead	Death
0261	FEMALE	Malay	68	3	4	8	YES	YES	YES	NYHA II	50	EF: 31 - 50% (Moderate)	On CPB	Isolated CABG	NO	NO	NO	NO	NO	NO	55	NO	NO	NO	NO	NO	NO	NO	NYHA II	CSS2	MI 1 - 7 Days		PA Sys : < 31	Urgent	ISOLATED CABG	NO	0.0432509	4.32509	Dead	Death
0262	FEMALE	Chinese	64	9	10	19	YES	YES	YES	NYHA III	61	EF: > 50% (Good)	On CPB	Isolated CABG	YES	NO	NO	NO	YES	NO	124	NO	NO	NO	NO	NO	NO	YES	NYHA III	CSS (NO SIGN)	MI 8-21 days	20	PA Sys : < 31	Elective	ISOLATED CABG	NO	0.0358141	3.58141	Dead	Death
0263	FEMALE	Malay	70	20	19	26	YES	YES	YES	NYHA II	40	EF: 31 - 50% (Moderate)	On CPB	Isolated CABG	YES	NO	YES	NO	YES	YES	499	NO	NO	NO	NO	NO	NO	YES	NYHA II	CSS2	MI 22-90 days		PA Sys : < 31	Elective	TWO PROCEDURES	NO	0.0785354	7.85354	Dead	Death
0264	FEMALE	Indian	70	8	8	28	YES	YES	YES	NYHA II	35	EF: 31 - 50% (Moderate)	On CPB	Isolated CABG	NO	NO	NO	NO	NO	NO	78	NO	NO	NO	NO	NO	YES	NO	NYHA II	CSS (NO SIGN)	MI 1 - 7 Days		PA Sys : < 31	Urgent	ISOLATED CABG	NO	0.0456735	4.56735	Dead	Death
0265	FEMALE	Malay	70	1	1	8	YES	NO	YES	NYHA IV	30	EF: 21 - 30% (Poor)	On CPB	Isolated CABG	NO	NO	NO	NO	NO	NO	#NULL!	NO	NO	NO	NO	NO	YES	NO	NYHA IV	CSS4	MI 6 - 24 Hours		PA Sys : < 31	Urgent	ISOLATED CABG	NO	0.160383	16.0383	Dead	Death
0266	FEMALE	Malay	64	16	16	18	YES	YES	YES	NYHA II	45	EF: 31 - 50% (Moderate)	On CPB	Isolated CABG	NO	NO	NO	NO	NO	NO	102	NO	NO	NO	NO	NO	NO	YES	NYHA II	CSS (NO SIGN)	No Previous MI		PA Sys : < 31	Elective	ISOLATED CABG	NO	0.0349065	3.49065	Dead	Death
0267	FEMALE	Malay	68	7	12	13	YES	YES	YES	NYHA II	52	EF: > 50% (Good)	On CPB	Isolated CABG	NO	NO	NO	NO	NO	NO	89	NO	YES	NO	NO	NO	NO	NO	NYHA II	CSS2	No Previous MI		PA Sys : < 31	Elective	ISOLATED CABG	NO	0.030551	3.0551	Dead	Death
0268	FEMALE	Malay	66	8	9	11	YES	YES	YES	NYHA II	55	EF: > 50% (Good)	On CPB	Isolated CABG	NO	NO	NO	NO	NO	NO	67	NO	NO	NO	NO	NO	NO	YES	NYHA II	#NULL!	No Previous MI	26	PA Sys : < 31	Elective	ISOLATED CABG	NO	0.0270582	2.70582	Dead	Death
0269	FEMALE	Malay	64	5	5	7	YES	YES	YES	NYHA II	52	EF: > 50% (Good)	On CPB	Isolated CABG	YES	NO	NO	YES	NO	NO	#NULL!	NO	NO	NO	NO	NO	NO	NO	NYHA II	CSS2	No Previous MI		PA Sys : < 31	Elective	ISOLATED CABG	NO	0.0145846	1.45846	Dead	Death
0270	FEMALE	Others	62	1	5	7	NO	NO	YES	NYHA I	59	EF: > 50% (Good)	On CPB	Isolated CABG	NO	NO	NO	NO	NO	NO	52	NO	NO	NO	NO	NO	NO	NO	NYHA I	CSS (NO SIGN)	MI > 90 days		PA Sys : < 31	Elective	ISOLATED CABG	NO	0.015402	1.5402	Alive	Alive
0271	FEMALE	Indian	67	2	6	8	YES	YES	YES	NYHA I	59	EF: > 50% (Good)	On CPB	Isolated CABG	#NULL!	NO	NO	NO	NO	NO	#NULL!	NO	NO	NO	NO	NO		NO	NYHA I	CSS (NO SIGN)	No Previous MI		PA Sys : < 31	Elective	ISOLATED CABG	NO	0.0217854	2.17854	Alive	Alive
0272	FEMALE	Chinese	67	1	7	9	YES	YES	YES	NYHA I		#NULL!	On CPB	Isolated CABG	#NULL!	NO	NO	NO	NO	NO	#NULL!		NO	NO	NO	NO	NO	NO	NYHA I	CSS (NO SIGN)	MI 22-90 days		PA Sys : < 31	Elective	ISOLATED CABG	NO	0.00882347	0.882347	Alive	Alive
0273	FEMALE	Malay	68	1	7	11	YES	YES	NO	NYHA II	48	EF: 31 - 50% (Moderate)	On CPB	Isolated CABG	NO	NO	NO	NO	NO	NO	59	NO	NO	NO	NO	NO	NO	NO	NYHA II	CSS2	No Previous MI		PA Sys : < 31	Elective	ISOLATED CABG	NO	0.0274679	2.74679	Alive	Alive
0274	FEMALE	Malay	65	4	9	12	YES	YES	YES	NYHA III	50	EF: 31 - 50% (Moderate)	On CPB	Isolated CABG	NO	NO	NO	NO	NO	NO	78	NO	NO	NO	NO	NO	NO	NO	NYHA III	CSS1	No Previous MI		PA Sys : < 31	Elective	ISOLATED CABG	NO	0.0301549	3.01549	Alive	Alive
0275	FEMALE	Others	62	3	40	42	YES	YES	YES	NYHA II	66	EF: > 50% (Good)	On CPB	Isolated CABG	NO	NO	NO	NO	NO	NO	#NULL!	NO	NO	NO	NO	NO	NO	YES	NYHA II	CSS2	MI > 90 days		PA Sys : < 31	Elective	ISOLATED CABG	NO	0.0103255	1.03255	Alive	Alive
0276	FEMALE	Malay	65	2	7	21	YES	YES	NO	NYHA I	60	EF: > 50% (Good)	On CPB	Isolated CABG	YES	NO	YES	NO	YES	NO	140	NO	YES	NO	NO	NO	NO	NO	NYHA I	CSS (NO SIGN)	MI > 90 days		PA Sys : < 31	Elective	ISOLATED CABG	NO	0.0298884	2.98884	Alive	Alive
0277	FEMALE	Malay	65	1	9	11	YES	YES	YES	NYHA III	51	EF: > 50% (Good)	On CPB	Isolated CABG	NO	NO	NO	NO	NO	NO	77	NO	NO	NO	NO	NO	NO	YES	NYHA III	CSS (NO SIGN)	No Previous MI		PA Sys : < 31	Elective	ISOLATED CABG	NO	0.031905	3.1905	Alive	Alive
0278	FEMALE	Chinese	66	1	10	13	YES	YES	YES	NYHA III	56	EF: > 50% (Good)	On CPB	Isolated CABG	NO	NO	NO	NO	NO	NO	64	NO	NO	NO	YES	NO	NO	NO	NYHA III	CSS3	MI 22-90 days		PA Sys : < 31	Urgent	ISOLATED CABG	NO	0.0437697	4.37697	Alive	Alive
0279	FEMALE	Malay	62	5	14	23	YES	YES	NO	NYHA II	41.2	EF: 31 - 50% (Moderate)	On CPB	Isolated CABG	NO	NO	NO	NO	NO	NO	160	NO	NO	NO	NO	NO	NO	NO	NYHA II	#NULL!	No Previous MI		PA Sys : < 31	Elective	ISOLATED CABG	NO	0.0229268	2.29268	Alive	Alive
0280	FEMALE	Chinese	68	1	8	14	YES	YES	YES	NYHA III	35	EF: 31 - 50% (Moderate)	On CPB	Isolated CABG	NO	NO	NO	NO	NO	NO	78	NO	NO	NO	NO	NO	YES	NO	NYHA III	CSS4	MI 22-90 days		PA Sys : < 31	Urgent	ISOLATED CABG	NO	0.0644273	6.44273	Alive	Alive
0281	FEMALE	Malay	64	5	18	36	YES	YES	NO	NYHA II	34	EF: 31 - 50% (Moderate)	On CPB	Isolated CABG	NO	NO	NO	NO	NO	NO	71	NO	NO	NO	NO	NO	YES	YES	NYHA II	CSS (NO SIGN)	MI 8-21 days		PA Sys : < 31	Elective	ISOLATED CABG	NO	0.269728	26.9728	Alive	Alive
0282	FEMALE	Chinese	65	3	9	13	YES	YES	YES	NYHA II	63	EF: > 50% (Good)	On CPB	Isolated CABG	NO	NO	NO	NO	NO	NO	64	NO	NO	NO	NO	NO	NO	NO	NYHA II	CSS2	MI > 90 days		PA Sys : < 31	Elective	ISOLATED CABG	NO	0.0184828	1.84828	Alive	Alive
0283	FEMALE	Indian	66	2	11	14	YES	YES	YES	NYHA III	57	EF: > 50% (Good)	On CPB	Isolated CABG	NO	NO	NO	NO	NO	NO	58	NO	NO	NO	NO	NO	NO	YES	NYHA III	CSS2	MI 22-90 days	18	PA Sys : < 31	Elective	ISOLATED CABG	NO	0.0370656	3.70656	Alive	Alive
0284	FEMALE	Chinese	67	3	10	15	YES	NO	YES	NYHA I	67	EF: > 50% (Good)	On CPB	Isolated CABG	NO	NO	NO	NO	NO	NO	71	NO	NO	NO	NO	NO	NO	NO	NYHA I	CSS (NO SIGN)	MI 22-90 days		PA Sys : < 31	Elective	ISOLATED CABG	NO	0.0204446	2.04446	Alive	Alive
0285	FEMALE	Malay	68	1	7	18	YES	YES	NO	NYHA II	42	EF: 31 - 50% (Moderate)	Off Pump	Isolated CABG	NO	NO	NO	NO	NO	NO	125	NO	NO	NO	NO	NO	NO	NO	NYHA II	CSS (NO SIGN)	MI 1 - 7 Days		PA Sys : < 31	Elective	ISOLATED CABG	NO	0.0315691	3.15691	Alive	Alive
0286	FEMALE	Chinese	70	3	6	8	YES	NO	YES	NYHA I	65	EF: > 50% (Good)	On CPB	Isolated CABG	NO	NO	NO	NO	NO	NO	82	NO	NO	NO	NO	NO	NO	NO	NYHA I	CSS (NO SIGN)	No Previous MI		PA Sys : < 31	Elective	ISOLATED CABG	NO	0.0191833	1.91833	Alive	Alive
0287	FEMALE	Others	64	1	7	9	YES	YES	YES	NYHA I	71	EF: > 50% (Good)	On CPB	Isolated CABG	NO	NO	NO	NO	NO	NO	#NULL!	NO	NO	NO	NO	NO	NO	NO	NYHA I	CSS (NO SIGN)	No Previous MI		PA Sys : < 31	Elective	ISOLATED CABG	NO	0.00691546	0.691546	Alive	Alive
0288	FEMALE	Indian	65	1	7	14	YES	YES	YES	NYHA I	66	EF: > 50% (Good)	On CPB	Isolated CABG	NO	NO	NO	NO	NO	NO	89	NO	NO	NO	NO	NO	NO	YES	NYHA I	CSS1	No Previous MI		PA Sys : < 31	Elective	ISOLATED CABG	NO	0.0238745	2.38745	Alive	Alive
0289	FEMALE	Malay	67	1	9	17	YES	YES	NO	#NULL!	54	EF: > 50% (Good)	On CPB	Isolated CABG	NO	NO	NO	NO	NO	NO	#NULL!	NO	NO	NO	NO	NO	NO	NO	#NULL!	#NULL!	No Previous MI		PA Sys : < 31	Elective	ISOLATED CABG	NO	0.00765383	0.765383	Alive	Alive
0290	FEMALE	Chinese	70	1	9	11	YES	NO	YES	NYHA II	59	EF: > 50% (Good)	On CPB	Isolated CABG	NO	NO	NO	NO	NO	NO	75	NO	NO	NO	NO	NO	NO	NO	NYHA II	CSS2	No Previous MI		PA Sys : < 31	Elective	ISOLATED CABG	NO	0.0216041	2.16041	Alive	Alive
0291	FEMALE	Chinese	69	1	10	19	YES	YES	YES	NYHA II	67	EF: > 50% (Good)	On CPB	Isolated CABG	NO	NO	NO	NO	NO	NO	87	NO	NO	NO	NO	NO	NO	YES	NYHA II	CSS1	MI 8-21 days		PA Sys : < 31	Urgent	ISOLATED CABG	NO	0.0466676	4.66676	Alive	Alive
0292	FEMALE	Chinese	61	5	14	17	YES	NO	YES	NYHA I	38	EF: 31 - 50% (Moderate)	On CPB	Isolated CABG	NO	NO	NO	NO	NO	NO	77	NO	NO	NO	NO	NO	UNKNOWN	NO	NYHA I	CSS1	MI 22-90 days		PA Sys : < 31	Urgent	ISOLATED CABG	NO	0.0313186	3.13186	Alive	Alive
0293	FEMALE	Indian	69	94	149	151	YES	YES	YES	NYHA II	34%	EF: 31 - 50% (Moderate)	On CPB	Isolated CABG	NO	NO	NO	NO	NO	NO	57	NO	NO	NO	NO	NO	NO	NO	NYHA II	CSS (NO SIGN)	MI > 90 days		PA Sys : < 31	Elective	TWO PROCEDURES	NO	0.0475117	4.75117	Alive	Alive
0294	FEMALE	Malay	63	4	8	12	YES	YES	YES	NYHA I	42	EF: 31 - 50% (Moderate)	Off Pump	Isolated CABG	NO	NO	NO	NO	NO	NO	89	NO	NO	NO	NO	NO	NO	NO	NYHA I	CSS (NO SIGN)	No Previous MI		PA Sys : < 31	Elective	TWO PROCEDURES	NO	0.0365615	3.65615	Alive	Alive
0295	FEMALE	Indian	69	1	6	14	YES	NO	YES	#NULL!	40	EF: 31 - 50% (Moderate)	On CPB	Isolated CABG	NO	NO	NO	NO	NO	NO	75	NO		NO	NO	NO	NO	NO	#NULL!	#NULL!	MI 8-21 days		PA Sys : < 31	Elective	ISOLATED CABG	NO	0.0294576	2.94576	Alive	Alive
0296	FEMALE	Chinese	67	3	8	14	YES	NO	NO	NYHA III	30	EF: 21 - 30% (Poor)	On CPB	Isolated CABG	NO	NO	NO	NO	NO	NO	63	NO	NO	NO	NO	NO	YES	NO	NYHA III	CSS1	No Previous MI	<31	PA Sys : < 31	Elective	ISOLATED CABG	NO	0.138625	13.8625	Alive	Alive
0297	FEMALE	Indian	69	1	5	7	YES	NO	YES	NYHA I	53	EF: > 50% (Good)	On CPB	Isolated CABG	NO	NO	NO	NO	NO	NO	#NULL!	NO	NO	NO	NO	NO	NO	NO	NYHA I	CSS (NO SIGN)	MI 22-90 days		PA Sys : < 31	Elective	ISOLATED CABG	NO	0.00938058	0.938058	Alive	Alive
0298	FEMALE	Arab	66	1	6	10	YES	NO	YES	NYHA I	51	EF: > 50% (Good)	On CPB	Isolated CABG	NO	NO	NO	NO	NO	NO	64	NO	NO	NO	NO	NO	NO	NO	NYHA I	CSS (NO SIGN)	MI 22-90 days		PA Sys : < 31	Elective	ISOLATED CABG	NO	0.0198812	1.98812	Alive	Alive
0299	FEMALE	Indian	62	3	9	17	YES	YES	YES	NYHA III	65	EF: > 50% (Good)	On CPB	Isolated CABG	YES	NO	NO	NO	NO	YES	552	NO		NO	NO	NO	NO	YES	NYHA III	CSS2	MI 22-90 days	19	PA Sys : < 31	Elective	ISOLATED CABG	NO	0.0333553	3.33553	Alive	Alive
0300	FEMALE	Chinese	67	1	7	13	YES	NO	NO	NYHA I	65	EF: > 50% (Good)	On CPB	Isolated CABG	NO	NO	NO	NO	NO	NO	54	NO	NO	NO	NO	NO	NO	NO	NYHA I	CSS1	No Previous MI		PA Sys : < 31	Elective	ISOLATED CABG	NO	0.0174334	1.74334	Alive	Alive
0301	FEMALE	Malay	70	1	7	9	YES	YES	YES	NYHA II	56	EF: > 50% (Good)	On CPB	Isolated CABG	NO	NO	NO	NO	NO	NO	83	NO	NO	NO	NO	NO	NO	NO	NYHA II	CSS3	MI 22-90 days		PA Sys : < 31	Elective	ISOLATED CABG	NO	0.0245089	2.45089	Alive	Alive
0302	FEMALE	Indian	65	1	8	14	YES	YES	YES	NYHA II	53	EF: > 50% (Good)	On CPB	Isolated CABG	NO	NO	NO	NO	NO	NO	77	NO	NO	NO	NO	NO	NO	YES	NYHA II	CSS3	MI 1 - 7 Days		PA Sys : < 31	Emergency	ISOLATED CABG	NO	0.0603957	6.03957	Alive	Alive
0303	FEMALE	Malay	63	5	13	17	YES	YES	YES	NYHA II	50	EF: 31 - 50% (Moderate)	On CPB	Isolated CABG	YES	NO	NO	NO	YES	NO	195	NO	NO	NO	NO	NO	NO	YES	NYHA II	CSS2	MI > 90 days		PA Sys : < 31	Elective	TWO PROCEDURES	NO	0.0575449	5.75449	Alive	Alive
0304	FEMALE	Indian	63	13	20	25	YES	YES	YES	NYHA II	45	EF: 31 - 50% (Moderate)	On CPB	Isolated CABG	NO	NO	NO	NO	NO	NO	67	NO	NO	NO	NO	NO	NO	YES	NYHA II	CSS1	MI 22-90 days		PA Sys : < 31	Elective	ISOLATED CABG	NO	0.0395277	3.95277	Alive	Alive
0305	FEMALE	Malay	66	1	6	9	YES	YES	YES	NYHA I	65%	EF: > 50% (Good)	On CPB	Isolated CABG	NO	NO	NO	NO	NO	NO	63	NO	NO	NO	NO	NO	NO	NO	NYHA I	CSS (NO SIGN)	No Previous MI		PA Sys : < 31	Elective	ISOLATED CABG	NO	0.0173521	1.73521	Alive	Alive
0306	FEMALE	Chinese	61	1	7	19	YES	NO	YES	NYHA I	30	EF: 21 - 30% (Poor)	On CPB	Isolated CABG	NO	NO	NO	NO	NO	NO	25	NO	NO	NO	NO	NO	NO	NO	NYHA I	CSS (NO SIGN)	MI 22-90 days		PA Sys : < 31	Urgent	ISOLATED CABG	NO	0.052136	5.2136	Alive	Alive
0307	FEMALE	Others	64	1	28	35	YES	YES	YES	NYHA II	51	EF: > 50% (Good)	On CPB	Isolated CABG	NO	NO	NO	NO	NO	NO	72	YES	NO	NO	NO	NO	NO	NO	NYHA II	CSS3	MI 8-21 days		PA Sys : < 31	Urgent	ISOLATED CABG	NO	0.0572573	5.72573	Alive	Alive
0308	FEMALE	Indian	69	1	8	16	YES	YES	YES	NYHA I	41	EF: 31 - 50% (Moderate)	On CPB	Isolated CABG	NO	NO	NO	NO	NO	NO	92	NO	NO	NO	NO	NO	NO	YES	NYHA I	CSS1	MI 22-90 days	62	PA Sys : > 55	Elective	ISOLATED CABG	NO	0.0572708	5.72708	Alive	Death
0309	FEMALE	Chinese	66	2	7	9	YES	NO	YES	NYHA II	62	EF: > 50% (Good)	On CPB	Isolated CABG	NO	NO	NO	NO	NO	NO	57	NO	NO	NO	NO	NO	NO	NO	NYHA II	CSS2	No Previous MI		PA Sys : < 31	Elective	ISOLATED CABG	NO	0.0191854	1.91854	Alive	Alive
0310	FEMALE	Chinese	70	1	7	9	YES	NO	NO	NYHA II	56	EF: > 50% (Good)	On CPB	Isolated CABG	NO	NO	NO	NO	NO	NO	#NULL!	NO	NO	NO	NO	NO	NO	NO	NYHA II	CSS1	No Previous MI		PA Sys : < 31	Elective	ISOLATED CABG	NO	0.00915607	0.915607	Alive	Alive
0311	FEMALE	Chinese	65	3	10	12	YES	YES	YES	NYHA II	58	EF: > 50% (Good)	On CPB	Isolated CABG	NO	NO	NO	NO	NO	NO	138	NO	NO	NO	NO	NO	NO	YES	NYHA II	CSS2	No Previous MI		PA Sys : < 31	Elective	ISOLATED CABG	NO	0.0259545	2.59545	Alive	Alive
0312	FEMALE	Malay	61	7	23	31	YES	YES	YES	NYHA II	62	EF: > 50% (Good)	On CPB	Isolated CABG	YES	NO	YES	NO	NO	NO	946	NO	NO	NO	NO	NO	NO	NO	NYHA II	CSS2	No Previous MI		PA Sys : < 31	Elective	ISOLATED CABG	NO	0.0167565	1.67565	Alive	Alive
0313	FEMALE	Malay	61	4	8	12	YES	YES	YES	NYHA II	61	EF: > 50% (Good)	On CPB	Isolated CABG	YES	NO	NO	NO	YES	NO	150	NO	NO	NO	NO	NO	NO	YES	NYHA II	CSS1	MI > 90 days		PA Sys : < 31	Elective	ISOLATED CABG	NO	0.0235471	2.35471	Alive	Alive
0314	FEMALE	Malay	68	1	7	9	YES	YES	YES	NYHA I	60	EF: > 50% (Good)	On CPB	Isolated CABG	NO	NO	NO	NO	NO	NO	72	NO	NO	NO	NO	NO	NO	NO	NYHA I	CSS1	No Previous MI		PA Sys : < 31	Elective	ISOLATED CABG	NO	0.0180546	1.80546	Alive	Alive
0315	FEMALE	Chinese	62	1	7	9	YES	NO	YES	NYHA III	56	EF: > 50% (Good)	Off Pump	Isolated CABG	NO	NO	NO	NO	NO	NO	116	YES	NO	NO	NO			NO	NYHA III	CSS2	No Previous MI	49	PA Sys : 31 - 55	Elective	ISOLATED CABG	NO	0.113955	11.3955	Alive	Alive
0316	FEMALE	Indian	63	1	7	9	YES	YES	YES	NYHA II	63%	EF: > 50% (Good)	On CPB	Isolated CABG	NO	NO	NO	NO	NO	NO	119	NO	NO	NO	NO	NO	NO	NO	NYHA II	CSS2	No Previous MI	<31	PA Sys : < 31	Elective	ISOLATED CABG	NO	0.0176812	1.76812	Alive	Alive
0317	FEMALE	Malay	61	3	14	16	YES	YES	YES	NYHA II	37	EF: 31 - 50% (Moderate)	On CPB	Isolated CABG	NO	NO	NO	NO	NO	NO	111	NO	NO	NO	NO	NO	NO	NO	NYHA II	CSS2	MI 22-90 days		PA Sys : < 31	Elective	ISOLATED CABG	NO	0.0255276	2.55276	Alive	Alive
0318	FEMALE	Chinese	62	2	7	9	YES	YES	NO	NYHA II	67	EF: > 50% (Good)	On CPB	Isolated CABG	YES	NO	NO	NO	YES	NO	152	NO	NO	NO	NO	NO	NO	YES	NYHA II	CSS2	No Previous MI		PA Sys : < 31	Elective	ISOLATED CABG	NO	0.0239326	2.39326	Alive	Alive
0319	FEMALE	Chinese	67	2	15	17	YES	YES	YES	NYHA I	50	EF: 31 - 50% (Moderate)	On CPB	Isolated CABG	NO	NO	NO	NO	NO	NO	#NULL!	NO	NO	NO	NO	NO	NO	NO	NYHA I	CSS (NO SIGN)	No Previous MI		PA Sys : < 31	Elective	ISOLATED CABG	NO	0.0103365	1.03365	Alive	Alive
0320	FEMALE	Malay	64	4	10	12	YES	YES	YES	NYHA II	60	EF: > 50% (Good)	On CPB	Isolated CABG	YES	NO	YES	NO	YES	NO	448	NO	NO	NO	NO	NO	NO	YES	NYHA II	CSS2	No Previous MI		PA Sys : < 31	Elective	ISOLATED CABG	NO	0.0251848	2.51848	Alive	Alive
0321	FEMALE	Malay	63	5	9	13	YES	NO	NO	NYHA II	51	EF: > 50% (Good)	On CPB	Isolated CABG	NO	NO	NO	NO	NO	NO	102	NO	NO	NO	NO	NO	NO	NO	NYHA II	CSS3	MI 22-90 days	14	PA Sys : < 31	Elective	ISOLATED CABG	NO	0.0204468	2.04468	Alive	Alive
0322	FEMALE	Chinese	64	1	5	10	YES	YES	YES	NYHA II	43	EF: 31 - 50% (Moderate)	On CPB	Isolated CABG	NO	NO	NO	NO	NO	NO	49	YES	NO	NO	NO	NO	NO	NO	NYHA II	CSS2	MI 22-90 days		PA Sys : < 31	Elective	ISOLATED CABG	NO	0.0481124	4.81124	Alive	Alive
0323	FEMALE	Chinese	62	4	7	11	YES	NO	NO	NYHA II	52	EF: > 50% (Good)	On CPB	Isolated CABG	NO	NO	NO	NO	NO	NO	68	NO	NO	NO	NO	NO	YES	NO	NYHA II	CSS2	No Previous MI	<31	PA Sys : < 31	Elective	ISOLATED CABG	NO	0.0485197	4.85197	Alive	Alive
0324	FEMALE	Malay	62	1	6	8	YES	YES	YES	NYHA II	47	EF: 31 - 50% (Moderate)	Off Pump	Isolated CABG	NO	NO	NO	NO	NO	NO	130	NO	NO	NO	NO	NO	NO	YES	NYHA II	CSS (NO SIGN)	No Previous MI		PA Sys : < 31	Elective	THREE PROCDEDURES	NO	0.0816024	8.16024	Alive	Alive
0325	FEMALE	Malay	61	1	6	10	YES	YES	NO	NYHA I	56	EF: > 50% (Good)	On CPB	Isolated CABG	NO	NO	NO	NO	NO	NO	86	NO	NO	NO	NO	NO	NO	YES	NYHA I	CSS1	MI 22-90 days		PA Sys : < 31	Elective	ISOLATED CABG	NO	0.023237	2.3237	Alive	Alive
0326	FEMALE	Indian	69	1	6	16	NO	YES	NO	NYHA I	52	EF: > 50% (Good)	On CPB	Isolated CABG	NO	NO	NO	NO	NO	NO	#NULL!	NO	NO	NO	NO	NO	NO	NO	NYHA I	CSS1	No Previous MI		PA Sys : < 31	Elective	ISOLATED CABG	NO	0.00808035	0.808035	Alive	Alive
0327	FEMALE	Malay	69	1	6	10	YES	YES	YES	NYHA I	57	EF: > 50% (Good)	On CPB	Isolated CABG	NO	NO	NO	NO	NO	NO	139	NO	NO	NO	NO	NO	NO	YES	NYHA I	CSS (NO SIGN)	MI > 90 days	21	PA Sys : < 31	Elective	ISOLATED CABG	NO	0.0260721	2.60721	Alive	Alive
0328	FEMALE	Indian	61	1	6	14	YES	YES	YES	NYHA II	55	EF: > 50% (Good)	On CPB	Isolated CABG	NO	NO	NO	NO	NO	NO	#NULL!	NO	NO	NO	NO	NO	NO	NO	NYHA II	CSS3	MI 8-21 days		PA Sys : < 31	Elective	ISOLATED CABG	NO	0.00835897	0.835897	Alive	Alive
0329	FEMALE	Malay	68	5	10	17	YES	YES	YES	NYHA III	42	EF: 31 - 50% (Moderate)	On CPB	Isolated CABG	YES	NO	NO	NO	YES	NO	169	NO	NO	NO	NO	NO	YES	YES	NYHA III	CSS4	MI 1 - 7 Days		PA Sys : < 31	Elective	ISOLATED CABG	NO	0.173388	17.3388	Alive	Alive
0330	FEMALE	Indian	70	2	12	16	YES	YES	YES	NYHA II	56	EF: > 50% (Good)	On CPB	Isolated CABG	NO	NO	NO	NO	NO	NO	72	NO	NO	NO	NO	NO	NO	NO	NYHA II	CSS2	No Previous MI		PA Sys : < 31	Elective	ISOLATED CABG	NO	0.0210584	2.10584	Alive	Alive
0331	FEMALE	Malay	65	2	8	11	YES	YES	YES	NYHA I	52%	EF: > 50% (Good)	On CPB	Isolated CABG	NO	NO	NO	NO	NO	NO	#NULL!	NO	NO	NO	NO	NO	NO	YES	NYHA I	CSS1	No Previous MI		PA Sys : < 31	Elective	ISOLATED CABG	NO	0.0101319	1.01319	Alive	Alive
0332	FEMALE	Indian	61	1	6	9	YES	YES	NO	NYHA III	44	EF: 31 - 50% (Moderate)	On CPB	Isolated CABG	NO	NO	NO	NO	NO	NO	#NULL!	NO	NO	NO	NO	NO	NO	NO	NYHA III	CSS1	No Previous MI		PA Sys : < 31	Elective	ISOLATED CABG	NO	0.0113685	1.13685	Alive	Alive
0333	FEMALE	Malay	64	1	7	9	YES	YES	YES	NYHA I	60	EF: > 50% (Good)	On CPB	Isolated CABG	NO	NO	NO	NO	NO	NO	83	NO	NO	NO	NO	NO	NO	NO	NYHA I	CSS (NO SIGN)	MI 22-90 days		PA Sys : < 31	Elective	ISOLATED CABG	NO	0.0223479	2.23479	Alive	Alive
0334	FEMALE	Malay	61	1	5	7	YES	YES	YES	NYHA III	52	EF: > 50% (Good)	On CPB	Isolated CABG	NO	NO	NO	NO	NO	NO	65	NO	NO	NO	NO	NO	NO	NO	NYHA III	CSS (NO SIGN)	No Previous MI	23	PA Sys : < 31	Elective	ISOLATED CABG	NO	0.0201679	2.01679	Alive	Alive
0335	FEMALE	Indian	63	1	7	10	YES	YES	YES	NYHA II	47%	EF: 31 - 50% (Moderate)	On CPB	Isolated CABG	NO	NO	NO	NO	NO	NO	79	NO	NO	NO	NO	NO	NO	NO	NYHA II	CSS1	MI 22-90 days		PA Sys : < 31	Elective	ISOLATED CABG	NO	0.0273624	2.73624	Alive	Alive
0336	FEMALE	Chinese	64	5	14	16	NO	YES	NO	NYHA II	57	EF: > 50% (Good)	On CPB	Isolated CABG	NO	NO	NO	NO	NO	NO	55	NO	NO	NO	NO	NO	NO	NO	NYHA II	CSS2	No Previous MI		PA Sys : < 31	Elective	ISOLATED CABG	NO	0.0180988	1.80988	Alive	Alive
0337	FEMALE	Malay	63	1	7	9	YES	YES	NO	NYHA I	48	EF: 31 - 50% (Moderate)	On CPB	Isolated CABG	NO	NO	NO	NO	NO	NO	129	NO	NO	NO	NO	NO	NO	YES	NYHA I	CSS1	MI > 90 days		PA Sys : < 31	Elective	ISOLATED CABG	NO	0.030687	3.0687	Alive	Alive
0338	FEMALE	Malay	63	1	10	12	YES	YES	NO	NYHA I	37	EF: 31 - 50% (Moderate)	On CPB	Isolated CABG	NO	NO	NO	NO	NO	NO	#NULL!	NO	NO	NO	NO	NO	NO	YES	NYHA I	CSS (NO SIGN)	MI > 90 days		PA Sys : < 31	Elective	ISOLATED CABG	NO	0.0130754	1.30754	Alive	Alive
0339	FEMALE	Malay	70	3	9	11	YES	NO	NO	NYHA II	62%	EF: > 50% (Good)	On CPB	Isolated CABG	NO	NO	NO	NO	NO	NO	#NULL!	NO	NO	NO	NO	NO	NO	NO	NYHA II	CSS2	No Previous MI		PA Sys : < 31	Elective	ISOLATED CABG	NO	0.00911305	0.911305	Alive	Alive
0340	FEMALE	Indian	64	2	10	14	YES	YES	YES	NYHA II	28	EF: 21 - 30% (Poor)	On CPB	Isolated CABG	NO	NO	NO	NO	NO	NO	#NULL!	NO	NO	NO	NO	NO	NO	NO	NYHA II	CSS2	MI 22-90 days		PA Sys : < 31	Elective	ISOLATED CABG	NO	0.0198194	1.98194	Alive	Alive
0341	FEMALE	Malay	67	1	7	9	YES	YES	YES	NYHA II	43	EF: 31 - 50% (Moderate)	On CPB	Isolated CABG	NO	NO	NO	NO	NO	NO	67	NO	NO	NO	NO	NO	NO	NO	NYHA II	CSS1	MI 22-90 days		PA Sys : < 31	Elective	ISOLATED CABG	NO	0.0370189	3.70189	Alive	Alive
0342	FEMALE	Indian	66	5	9	11	YES	YES	NO	NYHA I	48	EF: 31 - 50% (Moderate)	On CPB	Isolated CABG	NO	NO	NO	NO	NO	NO	93	NO	NO	NO	YES	NO	NO	YES	NYHA I	CSS (NO SIGN)	MI 22-90 days		PA Sys : < 31	Elective	ISOLATED CABG	NO	0.0455519	4.55519	Alive	Alive
0343	FEMALE	Malay	61	2	21	29	YES	YES	YES	NYHA I	38	EF: 31 - 50% (Moderate)	On CPB	Isolated CABG	NO	NO	NO	NO	NO	NO	74	NO	NO	NO	NO	NO	NO	NO	NYHA I	CSS1	MI 8-21 days	3	PA Sys : < 31	Elective	ISOLATED CABG	NO	0.0239209	2.39209	Alive	Alive
0344	FEMALE	Chinese	70	1	10	12	YES	NO	YES	NYHA II	64	EF: > 50% (Good)	On CPB	Isolated CABG	NO	NO	NO	NO	NO	NO	73	NO		NO	NO	NO	NO	NO	NYHA II	CSS1	No Previous MI		PA Sys : < 31	Elective	ISOLATED CABG	NO	0.0212552	2.12552	Alive	Alive
0345	FEMALE	Malay	65	1	10	27	YES	YES	NO	NYHA I	63	EF: > 50% (Good)	On CPB	Isolated CABG	NO	NO	NO	NO	NO	NO	93	NO	NO	NO	NO	NO	NO	YES	NYHA I	CSS2	MI 8-21 days		PA Sys : < 31	Elective	ISOLATED CABG	NO	0.0328155	3.28155	Alive	Alive
0346	FEMALE	Malay	64	2	10	13	YES	YES	YES	NYHA II	68	EF: > 50% (Good)	On CPB	Isolated CABG	YES	NO	NO	NO	YES	NO	127	NO	NO	NO	NO	NO	NO	NO	NYHA II	CSS2	No Previous MI		PA Sys : < 31	Elective	ISOLATED CABG	NO	0.0178471	1.78471	Alive	Alive
0347	FEMALE	Indian	68	1	8	16	YES	YES	YES	NYHA II	60	EF: > 50% (Good)	On CPB	Isolated CABG	NO	NO	NO	NO	NO	NO	71	NO	NO	NO	YES	NO	NO	NO	NYHA II	CSS3	No Previous MI	5	PA Sys : < 31	Urgent	ISOLATED CABG	0	0.0326818	3.26818	Alive	Alive
0348	FEMALE	Chinese	62	1	7	9	YES	YES	YES	NYHA II	46	EF: 31 - 50% (Moderate)	On CPB	Isolated CABG	NO	NO	NO	NO	NO	NO	#NULL!	NO	NO	NO	NO	NO	NO	NO	NYHA II	CSS1	MI > 90 days		PA Sys : < 31	Elective	ISOLATED CABG	NO	0.00983934	0.983934	Alive	Alive
0349	FEMALE	Malay	62	2	23	27	YES	YES	YES	NYHA II	46	EF: 31 - 50% (Moderate)	On CPB	Isolated CABG	NO	NO	NO	NO	NO	NO	#NULL!	NO	NO	NO	NO	NO	NO	NO	NYHA II	CSS2	No Previous MI		PA Sys : < 31	Elective	ISOLATED CABG	NO	0.0100736	1.00736	Alive	Alive
0350	FEMALE	Malay	66	4	8	10	YES	YES	NO	NYHA II	61	EF: > 50% (Good)	On CPB	Isolated CABG	NO	NO	NO	NO	NO	NO	110	NO	NO	NO	NO	NO	NO	YES	NYHA II	CSS2	No Previous MI		PA Sys : < 31	Elective	ISOLATED CABG	NO	0.0269957	2.69957	Alive	Alive
0351	FEMALE	Malay	61	1	6	9	YES	YES	YES	NYHA II	40	EF: 31 - 50% (Moderate)	On CPB	Isolated CABG	NO	NO	NO	NO	NO	NO	69	NO	NO	NO	NO	NO	NO	NO	NYHA II	CSS2	MI 22-90 days		PA Sys : < 31	Elective	ISOLATED CABG	NO	0.0255276	2.55276	Alive	Alive
0352	FEMALE	Others	68	3	19	25	YES	NO	YES	NYHA II	60	EF: > 50% (Good)	On CPB	Isolated CABG	NO	NO	NO	NO	NO	NO	99	YES	NO	NO	YES	NO	YES	NO	NYHA II	CSS2	No Previous MI	46	PA Sys : 31 - 55	Urgent	ISOLATED CABG	NO	0.171929	17.1929	Alive	Alive
0353	FEMALE	Malay	64	1	7	9	YES	YES	YES	NYHA I	35	EF: 31 - 50% (Moderate)	On CPB	Isolated CABG	NO	NO	NO	NO	NO	NO	72	NO	NO	NO	NO	NO	NO	YES	NYHA I	CSS (NO SIGN)	MI > 90 days		PA Sys : < 31	Elective	ISOLATED CABG	NO	0.0315467	3.15467	Alive	Alive
0354	FEMALE	Malay	64	1	7	9	YES	NO	YES	NYHA II	68%	EF: > 50% (Good)	On CPB	Isolated CABG	NO	NO	NO	NO	NO	NO	68	NO	NO	NO	NO	NO	NO	NO	NYHA II	CSS (NO SIGN)	No Previous MI		PA Sys : < 31	Elective	ISOLATED CABG	NO	0.0179306	1.79306	Alive	Alive
0355	FEMALE	Indian	66	4	11	18	YES	NO	YES	NYHA II	34	EF: 31 - 50% (Moderate)	On CPB	Isolated CABG	NO	NO	NO	NO	NO	NO	67	NO	NO	NO	NO	NO	YES	NO	NYHA II	CSS1	No Previous MI	<31	PA Sys : < 31	Elective	ISOLATED CABG	NO	0.0737629	7.37629	Alive	Alive
0356	FEMALE	Malay	63	2	7	11	YES	NO	YES	NYHA II	48	EF: 31 - 50% (Moderate)	On CPB	Isolated CABG	NO	NO	NO	NO	NO	NO	62	NO	NO	NO	NO	NO	NO	NO	NYHA II	CSS1	MI > 90 days		PA Sys : < 31	Elective	ISOLATED CABG	NO	0.0236841	2.36841	Alive	Alive
0357	FEMALE	Malay	65	2	7	11	YES	YES	NO	NYHA III	64	EF: > 50% (Good)	On CPB	Isolated CABG	NO	NO	NO	NO	NO	NO	68	NO	NO	NO	NO	NO	NO	NO	NYHA III	CSS (NO SIGN)	No Previous MI		PA Sys : < 31	Elective	ISOLATED CABG	NO	0.0223413	2.23413	Alive	Alive
0358	FEMALE	Malay	69	7	12	14	YES	YES	YES	NYHA I	47	EF: 31 - 50% (Moderate)	On CPB	Isolated CABG	NO	NO	NO	NO	NO	NO	79	NO	NO	NO	NO	NO	NO	NO	NYHA I	CSS2	MI > 90 days		PA Sys : < 31	Elective	ISOLATED CABG	NO	0.0255641	2.55641	Alive	Alive
0359	FEMALE	Indian	64	1	7	9	NO	YES	NO	NYHA II	30	EF: 21 - 30% (Poor)	On CPB	Isolated CABG	NO	NO	NO	NO	NO	NO	#NULL!	NO	NO	NO	NO	NO	NO	NO	NYHA II	CSS2	MI > 90 days		PA Sys : < 31	Elective	ISOLATED CABG	NO	0.0170574	1.70574	Alive	Alive
0360	FEMALE	Malay	63	6	8	11	YES	NO	YES	NYHA III	27	EF: 21 - 30% (Poor)	On CPB	Isolated CABG	NO	NO	NO	NO	NO	NO	92	NO	NO	NO	NO	NO	NO	NO	NYHA III	CSS3	MI 1 - 7 Days		PA Sys : < 31	Elective	ISOLATED CABG	NO	0.0534308	5.34308	Alive	Alive
0361	FEMALE	Malay	69	1	7	10	YES	YES	YES	NYHA III	58	EF: > 50% (Good)	On CPB	Isolated CABG	NO	NO	NO	NO	NO	NO	#NULL!	NO	NO	NO	NO	NO	NO	NO	NYHA III	CSS2	No Previous MI		PA Sys : < 31	Elective	ISOLATED CABG	NO	0.0106802	1.06802	Alive	Alive
0362	FEMALE	Malay	74	3	3	32	YES	YES	YES	NYHA II	45	EF: 31 - 50% (Moderate)	On CPB	Isolated CABG	YES	NO	NO	NO	YES	NO	184	NO	NO	NO	NO	NO	NO	YES	NYHA II	CSS2	MI > 90 days		PA Sys : < 31	Elective	ISOLATED CABG	NO	0.0449694	4.49694	Dead	Death
0363	FEMALE	Malay	73	7	7	11	YES	YES	YES	NYHA III	32	EF: 31 - 50% (Moderate)	On CPB	Isolated CABG	NO	NO	NO	NO	NO	NO	53	YES	YES	NO	NO	NO	YES	NO	NYHA III	CSS3	No Previous MI	48	PA Sys : 31 - 55	Urgent	ISOLATED CABG	NO	0.291569	29.1569	Dead	Death
0364	FEMALE	Indian	77	8	8	10	YES	YES	YES	NYHA II	51	EF: > 50% (Good)	On CPB	Isolated CABG	NO	NO	NO	NO	NO	NO	140	NO	NO	NO	NO	NO	NO	NO	NYHA II	CSS3	No Previous MI		PA Sys : < 31	Elective	ISOLATED CABG	NO	0.0257109	2.57109	Dead	Death
0365	FEMALE	Malay	74	6	14	20	YES	YES	NO	NYHA II	63	EF: > 50% (Good)	On CPB	Isolated CABG	YES	NO	NO	NO	YES	NO	147	NO	NO	NO	NO	NO	NO	NO	NYHA II	CSS3	MI 22-90 days		PA Sys : < 31	Elective	ISOLATED CABG	NO	0.0276437	2.76437	Alive	Alive
0366	FEMALE	Indian	78	2	18	27	YES	YES	YES	NYHA II	50	EF: 31 - 50% (Moderate)	On CPB	Isolated CABG	NO	NO	NO	NO	NO	NO	114	NO	NO	NO	NO	NO	NO	YES	NYHA II	CSS2	MI 8-21 days		PA Sys : < 31	Elective	ISOLATED CABG	NO	0.0583231	5.83231	Alive	Alive
0367	FEMALE	Chinese	76	3	9	15	YES	YES	YES	NYHA II	52	EF: > 50% (Good)	On CPB	Isolated CABG	NO	NO	NO	NO	NO	NO	94	YES	NO	NO	NO	NO	YES	YES	NYHA II	CSS4	No Previous MI	37	PA Sys : 31 - 55	Urgent	ISOLATED CABG	NO	0.275849	27.5849	Alive	Alive
0368	FEMALE	Indian	77	1	7	9	YES	YES	YES	NYHA II	44	EF: 31 - 50% (Moderate)	On CPB	Isolated CABG	NO	NO	NO	NO	NO	NO	59	NO	NO	NO	NO	NO	NO	NO	NYHA II	CSS (NO SIGN)	No Previous MI		PA Sys : < 31	Elective	ISOLATED CABG	NO	0.035384	3.5384	Alive	Alive
0369	FEMALE	Malay	76	3	10	13	YES	YES	YES	NYHA II	38	EF: 31 - 50% (Moderate)	On CPB	Isolated CABG	NO	NO	NO	NO	NO	NO	77	YES	NO	NO	NO	NO	NO	NO	NYHA II	CSS2	MI 22-90 days		PA Sys : < 31	Elective	ISOLATED CABG	NO	0.0651266	6.51266	Alive	Alive
0370	FEMALE	Chinese	76	1	6	8	YES	NO	YES	NYHA I	45%	EF: 31 - 50% (Moderate)	On CPB	Isolated CABG	NO	NO	NO	NO	NO	NO	62	NO	NO	NO	NO	NO	NO	NO	NYHA I	CSS (NO SIGN)	No Previous MI		PA Sys : < 31	Elective	ISOLATED CABG	NO	0.0310371	3.10371	Alive	Alive
0371	FEMALE	Indian	75	4	11	21	YES	YES	YES	NYHA II	62	EF: > 50% (Good)	On CPB	Isolated CABG	NO	NO	NO	NO	NO	NO	99	YES	NO	NO	NO	NO	NO	NO	NYHA II	CSS3	MI 8-21 days	3	PA Sys : < 31	Urgent	0	NO	0.0642653	6.42653	Alive	Alive
0372	FEMALE	Malay	71	1	6	19	NO	NO	NO	NYHA II	53	EF: > 50% (Good)	On CPB	Isolated CABG	NO	NO	NO	NO	NO	NO	74	NO		NO	NO	NO	NO	NO	NYHA II	CSS2	MI 22-90 days	13	PA Sys : < 31	Urgent	ISOLATED CABG	NO	0.0350889	3.50889	Alive	Alive
0373	FEMALE	Indian	74	4	15	23	YES	YES	NO	NYHA I	58	EF: > 50% (Good)	On CPB	Isolated CABG	NO	NO	NO	NO	NO	NO	#NULL!	NO	NO	NO	NO	NO	NO	NO	NYHA I	CSS1	No Previous MI		PA Sys : < 31	Elective	ISOLATED CABG	NO	0.00911204	0.911204	Alive	Alive
0374	FEMALE	Indian	74	2	6	9	NO	YES	YES	NYHA I		EF: 31 - 50% (Moderate)	On CPB	Isolated CABG	NO	NO	NO	NO	NO	NO	54	NO		NO	NO	NO	NO	NO	NYHA I	CSS (NO SIGN)	No Previous MI		PA Sys : < 31	Elective	ISOLATED CABG	YES	0.0549218	5.49218	Alive	Alive
0375	FEMALE	Malay	77	1	6	10	NO	NO	NO	NYHA II	31	EF: 31 - 50% (Moderate)	On CPB	Isolated CABG	NO	NO	NO	NO	NO	NO	#NULL!	NO	NO	NO	NO	NO	NO	NO	NYHA II	CSS (NO SIGN)	No Previous MI		PA Sys : < 31	Elective	ISOLATED CABG	NO	0.0150835	1.50835	Alive	Alive
0376	FEMALE	Chinese	74	1	6	9	YES	YES	YES	NYHA I	53%	EF: > 50% (Good)	On CPB	Isolated CABG	NO	NO	NO	NO	NO	NO	95	NO	NO	NO	NO	NO	NO	NO	NYHA I	CSS2	MI > 90 days		PA Sys : < 31	Elective	ISOLATED CABG	NO	0.0214516	2.14516	Alive	Alive
0377	FEMALE	Malay	71	1	11	13	YES	YES	YES	NYHA III	60	EF: > 50% (Good)	On CPB	Isolated CABG	NO	NO	NO	NO	NO	NO	60	NO	NO	NO	NO	NO	NO	NO	NYHA III	CSS1	No Previous MI		PA Sys : < 31	Elective	ISOLATED CABG	NO	0.026523	2.6523	Alive	Alive
0378	FEMALE	Chinese	75	1	9	11	YES	YES	YES	NYHA I		#NULL!	On CPB	Isolated CABG	NO	NO	NO	NO	NO	NO	67	NO	NO	NO	NO	NO	NO	NO	NYHA I	CSS (NO SIGN)	#NULL!		PA Sys : < 31	Emergency	ISOLATED CABG	NO	0.0220072	2.20072	Alive	Alive
0379	FEMALE	Malay	79	6	11	18	YES	YES	YES	NYHA II	54	EF: > 50% (Good)	On CPB	Isolated CABG	NO	NO	NO	NO	NO	NO	71	NO	NO	NO	NO	NO	NO	YES	NYHA II	CSS3	No Previous MI	3	PA Sys : < 31	Urgent	ISOLATED CABG	NO	0.101656	10.1656	Alive	Alive
0380	FEMALE	Malay	75	2	9	20	YES	YES	YES	NYHA II	59	EF: > 50% (Good)	On CPB	Isolated CABG	NO	NO	NO	NO	NO	NO	101	NO	NO	NO	NO		NO	NO	NYHA II	CSS4	MI 22-90 days	39	PA Sys : 31 - 55	Urgent	ISOLATED CABG	NO	0.0570167	5.70167	Alive	Alive
0381	FEMALE	Malay	77	1	7	11	YES	YES	YES	NYHA II	61	EF: > 50% (Good)	On CPB	Isolated CABG	NO	NO	NO	NO	NO	NO	124	NO	NO	NO	NO	NO	NO	NO	NYHA II	CSS1	MI 8-21 days		PA Sys : < 31	Elective	ISOLATED CABG	NO	0.0364659	3.64659	Alive	Alive
0382	FEMALE	Chinese	76	1	6	12	YES	NO	NO	NYHA I	50	EF: 31 - 50% (Moderate)	On CPB	Isolated CABG	NO	NO	NO	NO	NO	NO	62	NO	NO	NO	NO	NO	NO	NO	NYHA I	CSS2	No Previous MI	24	PA Sys : < 31	Urgent	ISOLATED CABG	NO	0.0414788	4.14788	Alive	Alive
0383	FEMALE	Indian	73	2	7	16	YES	YES	YES	NYHA II	60	EF: > 50% (Good)	On CPB	Isolated CABG	NO	NO	NO	NO	NO	NO	74	NO	NO	NO	NO	NO	NO	NO	NYHA II	CSS1	MI 22-90 days		PA Sys : < 31	Urgent	ISOLATED CABG	NO	0.0369027	3.69027	Alive	Death
0384	FEMALE	Chinese	75	1	9	11	YES	YES	YES	NYHA I	63	EF: > 50% (Good)	On CPB	Isolated CABG	NO	NO	NO	NO	NO	NO	56	NO	NO	NO	NO	NO	NO	NO	NYHA I	CSS1	No Previous MI		PA Sys : < 31	Elective	ISOLATED CABG	NO	0.0218543	2.18543	Alive	Alive
0385	FEMALE	Malay	76	4	12	17	YES	YES	YES	NYHA I	59	EF: > 50% (Good)	On CPB	Isolated CABG	NO	NO	NO	NO	NO	NO	81	NO	NO	NO	NO	NO	NO	YES	NYHA I	CSS (NO SIGN)	No Previous MI		PA Sys : < 31	Elective	ISOLATED CABG	NO	0.0385846	3.85846	Alive	Alive
0386	FEMALE	Malay	73	4	17	21	YES	YES	YES	NYHA III	45	EF: 31 - 50% (Moderate)	On CPB	Isolated CABG	NO	NO	NO	NO	NO	NO	80	YES	YES	NO	NO	NO	NO	YES	NYHA III	CSS2	No Previous MI		PA Sys : < 31	Elective	ISOLATED CABG	NO	0.108431	10.8431	Alive	Alive
0387	FEMALE	Indian	77	4	8	10	YES	YES	NO	NYHA I	60	EF: > 50% (Good)	On CPB	Isolated CABG	NO	NO	NO	NO	NO	NO	109	NO	NO	NO	NO	NO	NO	YES	NYHA I	CSS (NO SIGN)	MI > 90 days		PA Sys : < 31	Elective	ISOLATED CABG	NO	0.0333692	3.33692	Alive	Alive
0388	FEMALE	Chinese	77	2	10	26	YES	NO	YES	NYHA II	46	EF: 31 - 50% (Moderate)	On CPB	Isolated CABG	NO	NO	NO	NO	NO	NO	75	NO	NO	NO	NO	NO	NO	NO	NYHA II	CSS2	MI > 90 days	12	PA Sys : < 31	Urgent	ISOLATED CABG	NO	0.0473238	4.73238	Alive	Alive
0389	FEMALE	Malay	77	2	9	18	YES	YES	NO	NYHA I	73	EF: > 50% (Good)	On CPB	Isolated CABG	NO	NO	NO	NO	NO	NO	65	NO	NO	NO	NO	NO	NO	YES	NYHA I	CSS1	MI 8-21 days	3	PA Sys : < 31	Urgent	ISOLATED CABG	NO	0.0510784	5.10784	Alive	Alive
0390	FEMALE	Chinese	31	1	5	7	NO	NO	NO	NYHA I		EF: > 50% (Good)	On CPB	CABG and Other	NO	NO	NO	NO	NO	NO	#NULL!	NO	NO	NO	NO	NO	NO	NO	NYHA I	CSS (NO SIGN)	MI 22-90 days		PA Sys : < 31	Elective	ISOLATED CABG	NO	0.00722124	0.722124	Alive	Alive
0391	FEMALE	Malay	62	9	8	11	YES	YES	NO	NYHA II	45	EF: 31 - 50% (Moderate)	On CPB	CABG and Other	NO	NO	NO	NO	NO	NO	#NULL!	NO	NO	NO	NO	NO	NO	YES	NYHA II	CSS2	No Previous MI		PA Sys : < 31	Elective	TWO PROCEDURES	NO	0.0242883	2.42883	Dead	Death
0392	FEMALE	Malay	76	2	7	13	YES	NO	YES	NYHA II	40	EF: 31 - 50% (Moderate)	On CPB	CABG and Other	NO	NO	NO	NO	NO	NO	98	NO	NO	NO	NO	NO	NO	NO	NYHA II	CSS2	MI 22-90 days		PA Sys : < 31	Elective	TWO PROCEDURES	NO	0.0665566	6.65566	Alive	Alive
0393	MALE	Malay	39	11	13	18	YES	YES	YES	NYHA II	56	EF: > 50% (Good)	On CPB	Isolated CABG	NO	NO	NO	NO	NO	NO	47	NO	NO	NO	NO	NO	NO	YES	NYHA II	CSS1	No Previous MI		PA Sys : < 31	Elective	ISOLATED CABG	NO	0.0184247	1.84247	Dead	Death
0394	MALE	Chinese	38	3	6	8	YES	NO	YES	NYHA I	56	EF: > 50% (Good)	Off Pump	Isolated CABG	NO	NO	NO	NO	NO	NO	95	NO	NO	NO	NO	NO	NO	NO	NYHA I	CSS2	No Previous MI		PA Sys : < 31	Elective	ISOLATED CABG	NO	0.0116954	1.16954	Alive	Alive
0395	MALE	Malay	39	1	7	11	NO	NO	YES	NYHA I	56.4	EF: > 50% (Good)	On CPB	Isolated CABG	NO	NO	NO	NO	NO	NO	100	NO	NO	NO	NO	NO	NO	NO	NYHA I	CSS2	No Previous MI		PA Sys : < 31	Elective	ISOLATED CABG	NO	0.0116954	1.16954	Alive	Alive
0396	MALE	Others	39	1	11	20	YES	NO	YES	NYHA III		EF: 21 - 30% (Poor)	On CPB	Isolated CABG	NO	NO	NO	NO	NO	NO	#NULL!	NO	NO	NO	NO	NO	NO	NO	NYHA III	CSS2	MI 22-90 days		PA Sys : < 31	Elective	ISOLATED CABG	NO	0.0173122	1.73122	Alive	Alive
0397	MALE	Chinese	34	7	14	23	NO	NO	YES	NYHA II	17	EF <= 20% (Very poor)	On CPB	Isolated CABG	NO	NO	NO	NO	NO	NO	69	NO	NO	NO	NO	NO	NO	NO	NYHA II	CSS1	MI 22-90 days		PA Sys : < 31	Urgent	ISOLATED CABG	NO	0.0509467	5.09467	Alive	Alive
0398	MALE	Malay	34	1	6	7	YES	NO	YES	NYHA I	48	EF: 31 - 50% (Moderate)	On CPB	Isolated CABG	NO	NO	NO	NO	NO	NO	#NULL!	NO	NO	NO	NO	NO	NO	NO	NYHA I	CSS2	No Previous MI		PA Sys : < 31	Elective	ISOLATED CABG	NO	0.00682067	0.682067	Alive	Alive
0399	MALE	Malay	32	1	6	20	NO	NO	NO	NYHA II	57	EF: > 50% (Good)	On CPB	Isolated CABG	NO	NO	NO	NO	NO	NO	79	NO	NO	NO	NO	NO	NO	NO	NYHA II	CSS2	MI 22-90 days		PA Sys : < 31	Elective	ISOLATED CABG	NO	0.0151149	1.51149	Alive	Alive
0400	MALE	Chinese	37	1	7	9	NO	NO	YES	NYHA I	64	EF: > 50% (Good)	On CPB	Isolated CABG	NO	NO	NO	NO	NO	NO	#NULL!	NO	NO	NO	NO	NO	NO	NO	NYHA I	CSS2	No Previous MI		PA Sys : < 31	Elective	ISOLATED CABG	NO	0.00498652	0.498652	Alive	Alive
0401	MALE	Malay	39	2	7	10	YES	YES	NO	NYHA II	30	EF: 21 - 30% (Poor)	On CPB	Isolated CABG	NO	NO	NO	NO	NO	NO	145	YES	NO	NO	YES	NO	NO	NO	NYHA II	CSS2	MI 22-90 days		PA Sys : < 31	Elective	ISOLATED CABG	NO	0.0663752	6.63752	Alive	Alive
0402	MALE	Others	38	1	8	11	YES	NO	YES	NYHA II	65	EF: > 50% (Good)	On CPB	Isolated CABG	NO	NO	NO	NO	NO	NO	94	NO	NO	NO	NO		NO	NO	NYHA II	CSS2	MI 22-90 days		PA Sys : < 31	Elective	ISOLATED CABG	NO	0.0151149	1.51149	Alive	Alive
0403	MALE	Malay	40	1	7	8	YES	YES	YES	NYHA II	55	EF: > 50% (Good)	On CPB	Isolated CABG	NO	NO	NO	NO	NO	NO	76	NO	NO	NO	NO	NO	NO	YES	NYHA II	CSS3	No Previous MI	5	PA Sys : < 31	Elective	ISOLATED CABG	NO	0.0184247	1.84247	Alive	Alive
0404	MALE	Malay	39	1	14	25	YES	YES	NO	NYHA I	48	EF: 31 - 50% (Moderate)	On CPB	Isolated CABG	NO	NO	NO	NO	NO	NO	135	NO	NO	NO	NO	NO	NO	YES	NYHA I	CSS (NO SIGN)	MI 22-90 days		PA Sys : < 31	Elective	ISOLATED CABG	NO	0.0262227	2.62227	Alive	Alive
0405	MALE	Malay	38	2	5	9	NO	NO	NO	NYHA II	40	EF: 31 - 50% (Moderate)	On CPB	Isolated CABG	NO	NO	NO	NO	NO	NO	#NULL!	NO		NO	NO	NO	NO	NO	NYHA II	CSS1	No Previous MI		PA Sys : < 31	Elective	ISOLATED CABG	NO	0.00914607	0.914607	Alive	Alive
0406	MALE	Malay	39	2	7	16	NO	NO	YES	NYHA I	58	EF: > 50% (Good)	On CPB	Isolated CABG	NO	NO	NO	NO	NO	NO	86	NO	NO	NO	NO	NO		NO	NYHA I	CSS1	No Previous MI		PA Sys : < 31	Elective	ISOLATED CABG	NO	0.0338861	3.38861	Alive	Alive
0407	MALE	Malay	40	2	6	10	NO	NO	YES	NYHA II	38	EF: 31 - 50% (Moderate)	On CPB	Isolated CABG	NO	NO	NO	NO	NO	NO	109	NO	NO	NO	NO		YES	NO	NYHA II	CSS2	MI 1 - 7 Days		PA Sys : < 31	Urgent	ISOLATED CABG	NO	0.0788704	7.88704	Alive	Alive
0408	MALE	Chinese	36	1	7	9	NO	NO	YES	NYHA II	65	EF: > 50% (Good)	On CPB	Isolated CABG	NO	NO	NO	NO	NO	NO	85	NO	NO	NO	NO	NO	NO	NO	NYHA II	CSS1	MI 22-90 days		PA Sys : < 31	Elective	ISOLATED CABG	NO	0.0151149	1.51149	Alive	Alive
0409	MALE	Chinese	38	2	7	9	YES	NO	NO	NYHA I	60	EF: > 50% (Good)	On CPB	Isolated CABG	NO	NO	NO	NO	NO	NO	87	NO	NO	NO	NO	NO	NO	NO	NYHA I	CSS (NO SIGN)	No Previous MI		PA Sys : < 31	Elective	ISOLATED CABG	NO	0.0116954	1.16954	Alive	Alive
0410	MALE	Malay	37	5	8	21	NO	NO	YES	NYHA II	26	EF: 21 - 30% (Poor)	On CPB	Isolated CABG	NO	NO	NO	NO	NO	NO	83	NO	NO	NO	NO	NO	NO	NO	NYHA II	CSS1	MI 22-90 days		PA Sys : < 31	Elective	ISOLATED CABG	NO	0.0332966	3.32966	Alive	Alive
0411	MALE	Malay	32	2	10	12	NO	NO	YES	NYHA II	50	EF: 31 - 50% (Moderate)	On CPB	Isolated CABG	NO	NO	NO	NO	NO	NO	77	NO		NO	NO	NO	NO	NO	NYHA II	CSS2	MI 22-90 days	25	PA Sys : < 31	Elective	ISOLATED CABG	NO	0.0205974	2.05974	Alive	Alive
0412	MALE	Malay	39	1	6	8	YES	NO	YES	NYHA II	61	EF: > 50% (Good)	On CPB	Isolated CABG	NO	NO	NO	NO	NO	NO	101	NO	NO	NO	NO	NO	NO	NO	NYHA II	CSS2	MI 22-90 days		PA Sys : < 31	Elective	ISOLATED CABG	NO	0.0151149	1.51149	Alive	Alive
0413	MALE	Malay	40	1	5	10	NO	NO	YES	NYHA I	40	EF: 31 - 50% (Moderate)	On CPB	Isolated CABG	NO	NO	NO	NO	NO	NO	71	NO	NO	NO	NO	NO	NO	NO	NYHA I	CSS (NO SIGN)	No Previous MI		PA Sys : < 31	Elective	ISOLATED CABG	NO	0.0159577	1.59577	Alive	Alive
0414	MALE	Malay	40	22	38	40	YES	YES	YES	NYHA II	35	EF: 31 - 50% (Moderate)	Off Pump	Isolated CABG	NO	NO	NO	NO	NO	NO	107	NO	NO	NO	NO	NO	NO	NO	NYHA II	CSS (NO SIGN)	MI > 90 days		PA Sys : < 31	Elective	ISOLATED CABG	NO	0.0507791	5.07791	Alive	Alive
0415	MALE	Malay	30	2	7	10	YES	YES	YES	NYHA II	33	EF: 31 - 50% (Moderate)	On CPB	Isolated CABG	NO	NO	NO	NO	NO	NO	78	NO	NO	NO	NO	NO	NO	NO	NYHA II	CSS2	No Previous MI		PA Sys : < 31	Elective	ISOLATED CABG	NO	0.0177289	1.77289	Alive	Alive
0416	MALE	Chinese	40	1	7	11	NO	NO	YES	NYHA I	50	EF: 31 - 50% (Moderate)	On CPB	Isolated CABG	NO	NO	NO	NO	NO	NO	81	NO	NO	NO	NO	NO	NO	NO	NYHA I	CSS1	MI 22-90 days		PA Sys : < 31	Elective	ISOLATED CABG	NO	0.018545	1.8545	Alive	Alive
0417	MALE	Malay	38	2	7	16	YES	NO	YES	NYHA II	32	EF: 31 - 50% (Moderate)	On CPB	Isolated CABG	NO	NO	NO	NO	NO	NO	88	NO	NO	NO	NO	NO	NO	NO	NYHA II	CSS (NO SIGN)	MI > 90 days		PA Sys : < 31	Elective	TWO PROCEDURES	NO	0.0303975	3.03975	Alive	Alive
0418	MALE	Malay	39	1	7	9	YES	NO	YES	NYHA II	60	EF: > 50% (Good)	On CPB	Isolated CABG	NO	NO	NO	NO	NO	NO	79	NO	NO	NO	NO	NO	NO	NO	NYHA II	CSS4	MI 1 - 7 Days		PA Sys : < 31	Urgent	ISOLATED CABG	NO	0.0256616	2.56616	Alive	Alive
0419	MALE	Malay	38	1	5	8	NO	NO	YES	NYHA I	45	EF: 31 - 50% (Moderate)	On CPB	Isolated CABG	NO	NO	NO	NO	NO	NO	89	NO	NO	NO	NO	NO	NO	NO	NYHA I	CSS (NO SIGN)	MI > 90 days		PA Sys : < 31	Elective	ISOLATED CABG	NO	0.0159577	1.59577	Alive	Alive
0420	MALE	Malay	36	4	7	9	NO	NO	NO	NYHA I	51	EF: > 50% (Good)	On CPB	Isolated CABG	NO	NO	NO	NO	NO	NO	88	NO	NO	NO	NO	NO	NO	NO	NYHA I	CSS (NO SIGN)	No Previous MI		PA Sys : < 31	Elective	ISOLATED CABG	NO	0.0116954	1.16954	Alive	Alive
0421	MALE	Indian	50	2	3	6	YES	YES	YES	NYHA II	52	EF: > 50% (Good)	On CPB	Isolated CABG	NO	NO	NO	NO	NO	NO	91	NO	YES	NO	NO	NO	NO	YES	NYHA II	CSS2	No Previous MI		PA Sys : < 31	Elective	ISOLATED CABG	NO	0.0660983	6.60983	Dead	Death
0422	MALE	Malay	48	4	4	8	YES	YES	YES	NYHA II	53	EF: > 50% (Good)	On CPB	Isolated CABG	NO	NO	NO	NO	NO	NO	94	NO	NO	NO	NO	NO	NO	NO	NYHA II	CSS2	No Previous MI	<31	PA Sys : < 31	Elective	ISOLATED CABG	NO	0.0129998	1.29998	Dead	Death
0423	MALE	Malay	41	1	5	7	NO	NO	YES	NYHA I	58	EF: > 50% (Good)	On CPB	Isolated CABG	NO	NO	NO	NO	NO	NO	109	NO	NO	NO	NO	NO	NO	NO	NYHA I	CSS1	MI > 90 days		PA Sys : < 31	Elective	ISOLATED CABG	NO	0.0116954	1.16954	Alive	Alive
0424	MALE	Indian	41	2	6	8	YES	YES	YES	NYHA I	61	EF: > 50% (Good)	On CPB	Isolated CABG	NO	NO	NO	NO	NO	NO	96	NO	NO	NO	NO	NO	NO	NO	NYHA I	CSS (NO SIGN)	No Previous MI		PA Sys : < 31	Elective	ISOLATED CABG	NO	0.0116954	1.16954	Alive	Alive
0425	MALE	Malay	43	1	6	10	YES	NO	YES	NYHA II	66	EF: > 50% (Good)	On CPB	Isolated CABG	NO	NO	NO	NO	NO	NO	70	NO	NO	NO	NO	NO	NO	NO	NYHA II	CSS1	MI > 90 days		PA Sys : < 31	Elective	ISOLATED CABG	NO	0.0129998	1.29998	Alive	Alive
0426	MALE	Malay	44	1	6	11	YES	YES	NO	NYHA II	38	EF: 31 - 50% (Moderate)	On CPB	Isolated CABG	NO	NO	NO	NO	NO	NO	128	NO	NO	NO	NO	NO	NO	YES	NYHA II	CSS2	MI > 90 days		PA Sys : < 31	Elective	ISOLATED CABG	NO	0.0250772	2.50772	Alive	Alive
0427	MALE	Indonesian	45	2	6	8	YES	NO	YES	NYHA I	39	EF: 31 - 50% (Moderate)	On CPB	Isolated CABG	NO	NO	NO	NO	NO	NO	60	NO	NO	NO	NO	NO	YES	NO	NYHA I	CSS1	MI > 90 days		PA Sys : < 31	Elective	ISOLATED CABG	NO	0.0548597	5.48597	Alive	Alive
0428	MALE	Malay	46	2	6	9	YES	NO	YES	NYHA II	55	EF: > 50% (Good)	On CPB	Isolated CABG	NO	NO	NO	NO	NO	NO	#NULL!	NO	NO	NO	NO	NO	NO	NO	NYHA II	CSS2	No Previous MI		PA Sys : < 31	Elective	ISOLATED CABG	NO	0.0066908	0.66908	Alive	Alive
0429	MALE	Chinese	47	2	6	8	YES	NO	YES	NYHA II	59	EF: > 50% (Good)	On CPB	Isolated CABG	NO	NO	NO	NO	NO	NO	#NULL!	NO	NO	NO	NO	NO	NO	NO	NYHA II	CSS2	No Previous MI		PA Sys : < 31	Elective	ISOLATED CABG	NO	0.00554684	0.554684	Alive	Alive
0430	MALE	Indian	48	4	6	10	YES	YES	YES	NYHA II	47	EF: 31 - 50% (Moderate)	On CPB	Isolated CABG	NO	NO	NO	NO	NO	NO	78	NO	NO	NO	NO	NO	NO	YES	NYHA II	CSS3	No Previous MI		PA Sys : < 31	Elective	ISOLATED CABG	NO	0.0250772	2.50772	Alive	Alive
0431	MALE	Malay	50	2	6	8	YES	NO	YES	NYHA II	60	EF: > 50% (Good)	On CPB	Isolated CABG	NO	NO	NO	NO	NO	NO	101	NO	NO	NO	NO	NO		NO	NYHA II	CSS2	No Previous MI		PA Sys : < 31	Elective	ISOLATED CABG	NO	0.0450208	4.50208	Alive	Alive
0432	MALE	Malay	50	1	6	9	YES	YES	YES	NYHA I	50	EF: 31 - 50% (Moderate)	On CPB	Isolated CABG	NO	NO	NO	NO	NO	NO	150	NO	NO	NO	NO	NO		YES	NYHA I	CSS (NO SIGN)	MI 22-90 days		PA Sys : < 31	Elective	ISOLATED CABG	NO	0.0262227	2.62227	Alive	Alive
0433	MALE	Others	46	2	7	11	YES	YES	YES	NYHA II	20	EF <= 20% (Very poor)	On CPB	Isolated CABG	NO	NO	NO	NO	NO	NO	103	NO	NO	NO	NO	NO	YES	YES	NYHA II	CSS2	#NULL!		PA Sys : < 31	Elective	ISOLATED CABG	NO	0.12409	12.409	Alive	Alive
0434	MALE	Others	46	2	7	13	YES	NO	NO	NYHA II	62	EF: > 50% (Good)	On CPB	Isolated CABG	NO	NO	NO	NO	NO	NO	81	NO	NO	NO	NO	NO	NO	NO	NYHA II	CSS3	#NULL!		PA Sys : < 31	Urgent	ISOLATED CABG	NO	0.0177707	1.77707	Alive	Alive
0435	MALE	Chinese	48	1	7	9	NO	NO	NO	NYHA I	37	EF: 31 - 50% (Moderate)	On CPB	Isolated CABG	NO	NO	NO	NO	NO	NO	92	NO	NO	NO	NO	NO	NO	NO	NYHA I	CSS2	No Previous MI		PA Sys : < 31	Elective	ISOLATED CABG	NO	0.0159577	1.59577	Alive	Alive
0436	MALE	Malay	49	3	7	13	YES	NO	YES	NYHA I		#NULL!	On CPB	Isolated CABG	NO	NO	NO	NO	NO	NO	88	NO	NO	NO	NO	NO	NO	NO	NYHA I	CSS (NO SIGN)	No Previous MI		PA Sys : < 31	Urgent	ISOLATED CABG	NO	0.0159955	1.59955	Alive	Alive
0437	MALE	Indian	49	2	7	13	YES	YES	YES	NYHA III	36	EF: 31 - 50% (Moderate)	On CPB	Isolated CABG	NO	NO	NO	NO	NO	NO	91	NO	NO	NO	NO	NO		NO	NYHA III	CSS2	No Previous MI		PA Sys : < 31	Elective	ISOLATED CABG	NO	0.0606895	6.06895	Alive	Alive
0438	MALE	Malay	49	3	7	9	YES	NO	#NULL!	NYHA II	22	EF: 21 - 30% (Poor)	On CPB	Isolated CABG	NO	NO	NO	NO	NO	NO	108	NO	NO	NO	NO	NO	YES	NO	NYHA II	CSS2	MI 22-90 days		PA Sys : < 31	Elective	ISOLATED CABG	NO	0.0926316	9.26316	Alive	Alive
0439	MALE	Indian	47	5	8	11	YES	YES	YES	NYHA I	50	EF: 31 - 50% (Moderate)	On CPB	Isolated CABG	NO	NO	NO	NO	NO	NO	#NULL!	NO	NO	NO	NO	NO	NO	NO	NYHA I	CSS2	MI 8-21 days		PA Sys : < 31	Elective	ISOLATED CABG	NO	0.00793851	0.793851	Alive	Alive
0440	MALE	Indonesian	49	1	8	9	YES	YES	YES	NYHA II		EF: > 50% (Good)	On CPB	Isolated CABG	NO	NO	NO	NO	NO	NO	74	NO	NO	NO	NO	NO	NO	NO	NYHA II	CSS2	No Previous MI		PA Sys : < 31	Elective	ISOLATED CABG	NO	0.0129998	1.29998	Alive	Alive
0441	MALE	Malay	50	3	8	15	YES	NO	YES	NYHA II	53	EF: > 50% (Good)	On CPB	Isolated CABG	NO	NO	NO	NO	NO	NO	85	NO	NO	NO	NO	NO	NO	NO	NYHA II	CSS1	No Previous MI		PA Sys : < 31	Elective	ISOLATED CABG	NO	0.0129998	1.29998	Alive	Alive
0442	MALE	Others	50	4	8	9	YES	NO	YES	NYHA II	62	EF: > 50% (Good)	On CPB	Isolated CABG	NO	NO	NO	NO	NO	NO	67	NO	NO	NO	NO	NO	NO	NO	NYHA II	CSS2	No Previous MI		PA Sys : < 31	Elective	ISOLATED CABG	NO	0.0129998	1.29998	Alive	Alive
0443	MALE	Malay	41	3	9	12	NO	YES	YES	NYHA II	70	EF: > 50% (Good)	On CPB	Isolated CABG	NO	NO	NO	NO	NO	NO	#NULL!	NO	NO	NO	NO	NO	NO	NO	NYHA II	CSS2	No Previous MI		PA Sys : < 31	Elective	ISOLATED CABG	NO	0.00554684	0.554684	Alive	Alive
0444	MALE	Malay	47	3	9	11	YES	NO	YES	NYHA II	52	EF: > 50% (Good)	On CPB	Isolated CABG	NO	NO	NO	NO	NO	NO	105	NO	NO	NO	NO	NO	NO	NO	NYHA II	CSS1	MI > 90 days		PA Sys : < 31	Elective	ISOLATED CABG	NO	0.0129998	1.29998	Alive	Alive
0445	MALE	Indian	49	5	9	16	YES	NO	YES	NYHA II	36	EF: 31 - 50% (Moderate)	On CPB	Isolated CABG	NO	NO	NO	NO	NO	NO	#NULL!	NO	NO	NO	NO	NO	NO	NO	NYHA II	CSS2	MI > 90 days		PA Sys : < 31	Elective	ISOLATED CABG	NO	0.00758552	0.758552	Alive	Alive
0446	MALE	Indian	42	3	10	18	YES	YES	YES	NYHA I	40	EF: 31 - 50% (Moderate)	On CPB	Isolated CABG	NO	NO	NO	NO	NO	NO	106	NO	NO	NO	NO	NO	YES	NO	NYHA I	CSS2	No Previous MI		PA Sys : < 31	Urgent	THREE PROCDEDURES	NO	0.0556294	5.56294	Alive	Alive
0447	MALE	Chinese	45	4	10	12	YES	NO	YES	NYHA II	28	EF: 21 - 30% (Poor)	On CPB	Isolated CABG	NO	NO	NO	NO	NO	NO	91	NO	NO	NO	NO	NO	NO	NO	NYHA II	CSS2	No Previous MI		PA Sys : < 31	Elective	ISOLATED CABG	NO	0.0287114	2.87114	Alive	Alive
0448	MALE	Chinese	47	1	10	12	YES	YES	YES	NYHA II		EF: > 50% (Good)	On CPB	Isolated CABG	NO	NO	NO	NO	NO	NO	74	NO	NO	NO	NO	NO	NO	NO	NYHA II	CSS2	MI > 90 days		PA Sys : < 31	Elective	ISOLATED CABG	NO	0.0129998	1.29998	Alive	Alive
0449	MALE	Indian	46	4	16	18	NO	YES	YES	NYHA II	29	EF: 21 - 30% (Poor)	On CPB	Isolated CABG	NO	NO	NO	NO	NO	NO	127	NO	NO	NO	NO	NO	NO	YES	NYHA II	CSS (NO SIGN)	No Previous MI		PA Sys : < 31	Elective	ISOLATED CABG	NO	0.0404245	4.04245	Alive	Alive
0450	MALE	Malay	45	6	27	35	NO	YES	YES	NYHA II	63	EF: > 50% (Good)	On CPB	Isolated CABG	NO	NO	NO	NO	NO	NO	#NULL!	NO	NO	NO	NO	NO	NO	NO	NYHA II	CSS2	MI > 90 days		PA Sys : < 31	Elective	ISOLATED CABG	NO	0.00554684	0.554684	Alive	Alive
0451	MALE	Malay	47	2	8	10	NO	NO	NO	NYHA I	49	EF: 31 - 50% (Moderate)	On CPB	Isolated CABG	NO	NO	NO	NO	NO	NO	93	NO	NO	NO	NO	NO	NO	NO	NYHA I	CSS1	No Previous MI		PA Sys : < 31	Elective	ISOLATED CABG	NO	0.0159577	1.59577	Alive	Alive
0452	MALE	Indian	50	1	6	13	YES	NO	YES	NYHA I	44	EF: 31 - 50% (Moderate)	On CPB	Isolated CABG	NO	NO	NO	NO	NO	NO	92	NO	NO	NO	NO	NO	NO	NO	NYHA I	CSS1	MI 22-90 days		PA Sys : < 31	Elective	ISOLATED CABG	NO	0.018545	1.8545	Alive	Alive
0453	MALE	Malay	41	2	24	26	YES	NO	NO	NYHA I	25	EF: 21 - 30% (Poor)	On CPB	Isolated CABG	YES	NO	YES	NO	NO	YES	795	NO	NO	NO	NO	NO	NO	NO	NYHA I	CSS (NO SIGN)	MI 22-90 days		PA Sys : < 31	Elective	ISOLATED CABG	NO	0.0300177	3.00177	Alive	Alive
0454	MALE	Malay	49	5	9	11	YES	YES	YES	NYHA I	45	EF: 31 - 50% (Moderate)	On CPB	Isolated CABG	NO	NO	NO	NO	NO	NO	80	NO	NO	NO	NO	NO	NO	YES	NYHA I	CSS (NO SIGN)	No Previous MI		PA Sys : < 31	Elective	ISOLATED CABG	NO	0.0225888	2.25888	Alive	Alive
0455	MALE	Malay	49	2	6	7	NO	NO	YES	NYHA I	53	EF: > 50% (Good)	On CPB	Isolated CABG	NO	NO	NO	NO	NO	NO	112	NO		NO	NO	NO	NO	NO	NYHA I	CSS (NO SIGN)	No Previous MI		PA Sys : < 31	Elective	ISOLATED CABG	NO	0.0116954	1.16954	Alive	Alive
0456	MALE	Malay	48	1	6	8	YES	YES	YES	NYHA I	59	EF: > 50% (Good)	On CPB	Isolated CABG	NO	NO	NO	NO	NO	NO	80	NO	NO	NO	NO	NO	NO	NO	NYHA I	CSS (NO SIGN)	No Previous MI		PA Sys : < 31	Elective	ISOLATED CABG	NO	0.0116954	1.16954	Alive	Alive
0457	MALE	Chinese	49	1	9	11	NO	NO	NO	NYHA I	52	EF: > 50% (Good)	On CPB	Isolated CABG	NO	NO	NO	NO	NO	NO	#NULL!	NO	NO	NO	NO	NO	NO	NO	NYHA I	CSS1	MI 8-21 days		PA Sys : < 31	Elective	TWO PROCEDURES	NO	0.0100411	1.00411	Alive	Alive
0458	MALE	Indian	50	4	11	21	NO	YES	NO	NYHA II	37	EF: 31 - 50% (Moderate)	On CPB	Isolated CABG	NO	NO	NO	NO	NO	NO	57	NO	NO	NO	NO			NO	NYHA II	CSS3	MI 22-90 days		PA Sys : < 31	Elective	ISOLATED CABG	NO	0.0586757	5.86757	Alive	Alive
0459	MALE	Chinese	49	2	5	8	YES	YES	NO	NYHA II		EF: 31 - 50% (Moderate)	On CPB	Isolated CABG	NO	NO	NO	NO	NO	NO	82	NO	NO	NO	NO	NO	NO	YES	NYHA II	CSS1	MI 22-90 days	23	PA Sys : < 31	Elective	0	NO	0.0290995	2.90995	Alive	Alive
0460	MALE	Chinese	50	3	7	10	YES	NO	YES	NYHA II	20	EF <= 20% (Very poor)	On CPB	Isolated CABG	NO	NO	NO	NO	NO	NO	89	NO	NO	NO	NO	NO	YES	NO	NYHA II	CSS (NO SIGN)	No Previous MI	68	PA Sys : > 55	Urgent	ISOLATED CABG	NO	0.120144	12.0144	Alive	Alive
0461	MALE	Malay	45	2	7	10	YES	YES	YES	NYHA I	55	EF: > 50% (Good)	On CPB	Isolated CABG	NO	NO	NO	NO	NO	NO	86	NO	NO	NO	NO	NO	NO	YES	NYHA I	CSS2	MI 22-90 days		PA Sys : < 31	Urgent	ISOLATED CABG	NO	0.0262841	2.62841	Alive	Alive
0462	MALE	Malay	49	5	26	30	YES	YES	YES	NYHA II	35	EF: 31 - 50% (Moderate)	On CPB	Isolated CABG	NO	NO	NO	NO	NO	NO	92	NO	YES	NO	NO	NO	NO	YES	NYHA II	CSS2	MI 8-21 days		PA Sys : < 31	Urgent	ISOLATED CABG	NO	0.0497687	4.97687	Alive	Alive
0463	MALE	Indian	50	2	13	15	YES	YES	YES	NYHA I	36%	EF: 31 - 50% (Moderate)	On CPB	Isolated CABG	NO	NO	NO	NO	NO	NO	97	NO	NO	NO	NO	NO	YES	NO	NYHA I	CSS2	MI 22-90 days		PA Sys : < 31	Elective	ISOLATED CABG	NO	0.0530347	5.30347	Alive	Alive
0464	MALE	Indian	50	4	7	11	YES	YES	YES	NYHA II	35	EF: 31 - 50% (Moderate)	On CPB	Isolated CABG	NO	NO	NO	NO	NO	NO	65	NO	NO	NO	NO	NO	YES	NO	NYHA II	CSS2	MI 22-90 days		PA Sys : < 31	Elective	TWO PROCEDURES	NO	0.0976939	9.76939	Alive	Alive
0465	MALE	Indian	46	1	6	10	YES	YES	YES	NYHA II	43	EF: 31 - 50% (Moderate)	On CPB	Isolated CABG	NO	NO	NO	NO	NO	NO	60	NO	NO	NO	NO	NO	NO	NO	NYHA II	CSS (NO SIGN)	MI 22-90 days		PA Sys : < 31	Elective	ISOLATED CABG	NO	0.0205974	2.05974	Alive	Alive
0466	MALE	Chinese	50	3	9	11	YES	NO	YES	NYHA I	45	EF: 31 - 50% (Moderate)	On CPB	Isolated CABG	NO	NO	NO	NO	NO	NO	71	NO	NO	NO	NO	NO	NO	NO	NYHA I	CSS (NO SIGN)	No Previous MI		PA Sys : < 31	Elective	ISOLATED CABG	NO	0.0159577	1.59577	Alive	Alive
0467	MALE	Chinese	47	1	6	11	YES	NO	YES	NYHA I	55	EF: > 50% (Good)	On CPB	Isolated CABG	NO	NO	NO	NO	NO	NO	68	NO	NO	NO	NO	NO	NO	NO	NYHA I	CSS (NO SIGN)	MI 22-90 days		PA Sys : < 31	Elective	ISOLATED CABG	NO	0.0136012	1.36012	Alive	Alive
0468	MALE	Chinese	50	1	6	11	YES	YES	YES	NYHA I	49	EF: 31 - 50% (Moderate)	On CPB	Isolated CABG	NO	NO	NO	NO	NO	NO	59	NO	NO	NO	NO	NO	NO	NO	NYHA I	CSS (NO SIGN)	No Previous MI		PA Sys : < 31	Elective	ISOLATED CABG	NO	0.0159577	1.59577	Alive	Alive
0469	MALE	Indian	45	1	6	9	NO	YES	YES	NYHA II		EF: 31 - 50% (Moderate)	On CPB	Isolated CABG	NO	NO	NO	NO	NO	NO	60	NO	NO	NO	NO	NO	NO	YES	NYHA II	CSS (NO SIGN)	MI 8-21 days	30	PA Sys : < 31	Elective	ISOLATED CABG	NO	0.0290995	2.90995	Alive	Alive
0470	MALE	Indian	48	5	19	22	YES	YES	NO	NYHA I	20-25	EF: 21 - 30% (Poor)	On CPB	Isolated CABG	NO	NO	NO	NO	NO	NO	#NULL!	NO	NO	NO	NO	NO	NO	NO	NYHA I	CSS (NO SIGN)	No Previous MI		PA Sys : < 31	Elective	ISOLATED CABG	NO	0.0111224	1.11224	Alive	Alive
0471	MALE	Chinese	49	2	8	10	YES	NO	YES	NYHA II	25	EF: 21 - 30% (Poor)	On CPB	Isolated CABG	NO	NO	NO	NO	NO	NO	69	NO	NO	NO	NO	NO	NO	NO	NYHA II	CSS2	MI > 90 days		PA Sys : < 31	Elective	ISOLATED CABG	NO	0.0287114	2.87114	Alive	Alive
0472	MALE	Chinese	43	2	6	8	NO	NO	YES	NYHA I	53	EF: > 50% (Good)	On CPB	Isolated CABG	NO	NO	NO	NO	NO	NO	81	NO	NO	NO	NO	NO	NO	NO	NYHA I	CSS1	MI 8-21 days		PA Sys : < 31	Elective	ISOLATED CABG	NO	0.0136012	1.36012	Alive	Alive
0473	MALE	Indonesian	46	1	10	16	NO	NO	NO	NYHA II	57	EF: > 50% (Good)	On CPB	Isolated CABG	NO	NO	NO	NO	NO	NO	88	NO	NO	NO	NO		NO	NO	NYHA II	CSS2	MI 22-90 days		PA Sys : < 31	Elective	ISOLATED CABG	0	0.0151149	1.51149	Alive	Alive
0474	MALE	Malay	50	1	7	9	YES	NO	YES	NYHA I	60	EF: > 50% (Good)	On CPB	Isolated CABG	YES	NO	NO	NO	YES	NO	153	NO	NO	NO	NO	NO	NO	NO	NYHA I	CSS (NO SIGN)	No Previous MI		PA Sys : < 31	Elective	ISOLATED CABG	NO	0.0116954	1.16954	Alive	Alive
0475	MALE	Malay	48	1	7	10	YES	YES	NO	NYHA I	42	EF: 31 - 50% (Moderate)	On CPB	Isolated CABG	NO	NO	NO	NO	NO	NO	#NULL!	NO	NO	NO	NO	NO	NO	NO	NYHA I	CSS1	No Previous MI		PA Sys : < 31	Urgent	ISOLATED CABG	NO	0.00934536	0.934536	Alive	Alive
0476	MALE	Chinese	50	1	6	15	YES	YES	NO	NYHA II	36	EF: 31 - 50% (Moderate)	On CPB	Isolated CABG	NO	NO	NO	NO	NO	NO	71	NO	NO	NO	NO	NO	NO	YES	NYHA II	CSS2	No Previous MI	31	PA Sys : 31 - 55	Elective	ISOLATED CABG	NO	0.0250772	2.50772	Alive	Alive
0477	MALE	Malay	45	1	5	9	YES	NO	YES	NYHA II	61	EF: > 50% (Good)	On CPB	Isolated CABG	NO	NO	NO	NO	NO	NO	75	NO	NO	NO	NO	NO	NO	NO	NYHA II	CSS2	No Previous MI		PA Sys : < 31	Elective	ISOLATED CABG	NO	0.0129998	1.29998	Alive	Alive
0478	MALE	Malay	46	1	6	14	YES	YES	YES	NYHA II	43	EF: 31 - 50% (Moderate)	On CPB	Isolated CABG	NO	NO	NO	NO	NO	NO	#NULL!	NO	NO	NO	NO	NO	NO	NO	NYHA II	CSS1	MI 8-21 days		PA Sys : < 31	Elective	ISOLATED CABG	NO	0.0088276	0.88276	Alive	Alive
0479	MALE	Malay	47	1	6	8	YES	NO	YES	NYHA I	56	EF: > 50% (Good)	On CPB	Isolated CABG	NO	NO	NO	NO	NO	NO	80	NO	NO	NO	NO	NO	NO	NO	NYHA I	CSS (NO SIGN)	MI > 90 days		PA Sys : < 31	Elective	ISOLATED CABG	NO	0.0116954	1.16954	Alive	Alive
0480	MALE	Malay	41	4	8	14	YES	YES	YES	NYHA I	25	EF: 21 - 30% (Poor)	On CPB	Isolated CABG	NO	NO	NO	NO	NO	NO	75	NO	NO	NO	NO	NO	NO	NO	NYHA I	CSS (NO SIGN)	MI 22-90 days		PA Sys : < 31	Elective	ISOLATED CABG	NO	0.0300177	3.00177	Alive	Alive
0481	MALE	Chinese	48	1	5	7	YES	NO	YES	NYHA I	40	EF: 31 - 50% (Moderate)	On CPB	Isolated CABG	NO	NO	NO	NO	NO	NO	#NULL!	NO	NO	NO	NO	NO	NO	NO	NYHA I	CSS2	No Previous MI		PA Sys : < 31	Elective	ISOLATED CABG	NO	0.00682067	0.682067	Alive	Alive
0482	MALE	Malay	49	8	12	16	YES	YES	YES	NYHA I	50-55	EF: > 50% (Good)	On CPB	Isolated CABG	NO	NO	NO	NO	NO	NO	106	NO	NO	NO	NO	NO	NO	NO	NYHA I	CSS2	No Previous MI		PA Sys : < 31	Elective	ISOLATED CABG	NO	0.0116954	1.16954	Alive	Alive
0483	MALE	Malay	50	1	6	14	NO	YES	NO	NYHA I	36	EF: 31 - 50% (Moderate)	On CPB	Isolated CABG	NO	NO	NO	NO	NO	NO	#NULL!	NO	NO	NO	NO	NO	NO	NO	NYHA I	CSS1	No Previous MI		PA Sys : < 31	Elective	ISOLATED CABG	NO	0.00682067	0.682067	Alive	Alive
0484	MALE	Indian	45	7	9	11	NO	NO	YES	NYHA I	55	EF: > 50% (Good)	On CPB	Isolated CABG	NO	NO	NO	NO	NO	NO	#NULL!	NO	NO	NO	NO	NO	NO	NO	NYHA I	#NULL!	No Previous MI		PA Sys : < 31	Elective	ISOLATED CABG	NO	0.00498652	0.498652	Alive	Alive
0485	MALE	Malay	47	2	6	10	YES	YES	NO	NYHA I	37	EF: 31 - 50% (Moderate)	On CPB	Isolated CABG	NO	NO	NO	NO	NO	NO	#NULL!	NO	NO	NO	NO	NO	NO	NO	NYHA I	CSS (NO SIGN)	MI 22-90 days		PA Sys : < 31	Emergency	ISOLATED CABG	NO	0.0159197	1.59197	Alive	Alive
0486	MALE	Malay	48	1	10	17	NO	NO	YES	NYHA I	55	EF: > 50% (Good)	On CPB	Isolated CABG	NO	NO	NO	NO	NO	NO	91	NO	NO	NO	NO	NO	NO	NO	NYHA I	CSS (NO SIGN)	No Previous MI	15	PA Sys : < 31	Elective	ISOLATED CABG	NO	0.0116954	1.16954	Alive	Alive
0487	MALE	Chinese	50	2	6	8	YES	YES	YES	NYHA I	63	EF: > 50% (Good)	On CPB	Isolated CABG	NO	NO	NO	NO	NO	NO	66	NO	NO	NO	NO	NO	NO	NO	NYHA I	CSS (NO SIGN)	No Previous MI		PA Sys : < 31	Elective	ISOLATED CABG	NO	0.0116954	1.16954	Alive	Alive
0488	MALE	Malay	50	1	13	22	YES	YES	YES	NYHA I	46	EF: 31 - 50% (Moderate)	On CPB	Isolated CABG	NO	NO	NO	NO	NO	NO	88	NO	NO	NO	NO	NO	NO	NO	NYHA I	CSS (NO SIGN)	MI > 90 days		PA Sys : < 31	Elective	ISOLATED CABG	NO	0.0159577	1.59577	Alive	Alive
0489	MALE	Malay	50	1	6	8	YES	YES	YES	NYHA I	60%	EF: > 50% (Good)	On CPB	Isolated CABG	NO	NO	NO	NO	NO	NO	88	NO	NO	NO	NO	NO	NO	NO	NYHA I	CSS3	No Previous MI		PA Sys : < 31	Elective	ISOLATED CABG	NO	0.0116954	1.16954	Alive	Alive
0490	MALE	Malay	45	1	6	11	NO	NO	YES	NYHA I	43	EF: 31 - 50% (Moderate)	On CPB	Isolated CABG	NO	NO	NO	NO	NO	NO	95	NO	NO	NO	NO		NO	NO	NYHA I	CSS (NO SIGN)	MI 22-90 days		PA Sys : < 31	Elective	ISOLATED CABG	NO	0.018545	1.8545	Alive	Alive
0491	MALE	Chinese	49	7	20	24	YES	NO	YES	NYHA I	28	EF: 21 - 30% (Poor)	On CPB	Isolated CABG	NO	NO	NO	NO	NO	NO	93	NO	NO	NO	NO	NO	NO	NO	NYHA I	CSS (NO SIGN)	MI > 90 days		PA Sys : < 31	Elective	THREE PROCDEDURES	NO	0.0656244	6.56244	Alive	Alive
0492	MALE	Indian	48	5	24	27	YES	YES	YES	NYHA II	30	EF: 21 - 30% (Poor)	On CPB	Isolated CABG	YES	NO	NO	YES	NO	NO	244	NO	NO	NO	NO	NO	NO	NO	NYHA II	CSS1	MI > 90 days		PA Sys : < 31	Elective	ISOLATED CABG	NO	0.0287114	2.87114	Alive	Alive
0493	MALE	Indian	48	5	11	14	YES	YES	YES	NYHA I	22	EF: 21 - 30% (Poor)	On CPB	Isolated CABG	NO	NO	NO	NO	NO	NO	105	NO	NO	NO	NO	NO	NO	YES	NYHA I	CSS (NO SIGN)	MI > 90 days	28	PA Sys : < 31	Elective	ISOLATED CABG	NO	0.0364702	3.64702	Alive	Alive
0494	MALE	Chinese	48	1	6	8	NO	NO	YES	NYHA I	57	EF: > 50% (Good)	On CPB	Isolated CABG	NO	NO	NO	NO	NO	NO	#NULL!	NO	NO	NO	NO	NO	NO	NO	NYHA I	CSS (NO SIGN)	MI > 90 days		PA Sys : < 31	Elective	ISOLATED CABG	NO	0.00498652	0.498652	Alive	Alive
0495	MALE	Chinese	49	4	13	18	YES	YES	YES	NYHA I	61	EF: > 50% (Good)	On CPB	Isolated CABG	YES	NO	NO	NO	NO	YES	620		NO	NO	NO	NO	NO	NO	NYHA I	CSS (NO SIGN)	MI 8-21 days		PA Sys : < 31	Elective	ISOLATED CABG	NO	0.0136012	1.36012	Alive	Alive
0496	MALE	Chinese	50	1	10	17	YES	YES	#NULL!	#NULL!	60	EF: > 50% (Good)	On CPB	Isolated CABG	NO	NO	NO	NO	NO	NO	#NULL!	NO	NO	NO	NO	NO	NO	YES	#NULL!	#NULL!	No Previous MI		PA Sys : < 31	Elective	ISOLATED CABG	NO	0.00709148	0.709148	Alive	Alive
0497	MALE	Malay	43	2	7	12	YES	NO	YES	NYHA III	30	EF: 21 - 30% (Poor)	On CPB	Isolated CABG	NO	NO	NO	NO	NO	NO	78	YES	NO	NO	NO	NO	NO	NO	NYHA III	CSS2	MI > 90 days		PA Sys : < 31	Elective	0	0	0.068634	6.8634	Alive	Alive
0498	MALE	Malay	46	1	7	10	NO	NO	YES	NYHA I	45	EF: 31 - 50% (Moderate)	On CPB	Isolated CABG	YES	NO	NO	NO	YES	NO	134	NO	NO	NO	NO	NO	NO	NO	NYHA I	CSS (NO SIGN)	MI 22-90 days		PA Sys : < 31	Elective	ISOLATED CABG	NO	0.018545	1.8545	Alive	Alive
0499	MALE	Malay	49	1	4	7	YES	NO	YES	NYHA I	45	EF: 31 - 50% (Moderate)	On CPB	Isolated CABG	NO	NO	NO	NO	NO	NO	120	NO	NO	NO	NO	NO	NO	NO	NYHA I	CSS (NO SIGN)	MI 22-90 days	23	PA Sys : < 31	Elective	ISOLATED CABG	NO	0.018545	1.8545	Alive	Alive
0500	MALE	Malay	48	1	7	9	YES	NO	YES	NYHA II	60	EF: > 50% (Good)	On CPB	Isolated CABG	NO	NO	NO	NO	NO	NO	#NULL!	NO	NO	NO	NO	NO	NO	NO	NYHA II	CSS2	MI > 90 days		PA Sys : < 31	Elective	ISOLATED CABG	NO	0.00554684	0.554684	Alive	Alive
0501	MALE	Indian	45	2	10	13	YES	NO	YES	NYHA I	40	EF: 31 - 50% (Moderate)	On CPB	Isolated CABG	NO	NO	NO	NO	NO	NO	96	NO	NO	NO	NO	NO	NO	NO	NYHA I	CSS (NO SIGN)	#NULL!	21	PA Sys : < 31	Elective	ISOLATED CABG	NO	0.0159577	1.59577	Alive	Alive
0502	MALE	Malay	44	1	7	9	YES	NO	YES	NYHA I	55	EF: > 50% (Good)	On CPB	Isolated CABG	NO	NO	NO	NO	NO	NO	105	NO	NO	NO	NO	NO	NO	NO	NYHA I	CSS (NO SIGN)	MI 22-90 days		PA Sys : < 31	Elective	ISOLATED CABG	NO	0.0136012	1.36012	Alive	Alive
0503	MALE	Indian	43	1	11	13	YES	YES	NO	NYHA I	47	EF: 31 - 50% (Moderate)	On CPB	Isolated CABG	NO	NO	NO	NO	NO	NO	110	NO	NO	NO	NO	NO	NO	YES	NYHA I	CSS1	No Previous MI		PA Sys : < 31	Elective	ISOLATED CABG	NO	0.0225888	2.25888	Alive	Alive
0504	MALE	Malay	46	3	11	17	NO	YES	YES	NYHA I	45	EF: 31 - 50% (Moderate)	On CPB	Isolated CABG	NO	NO	NO	NO	NO	NO	76	NO	NO	NO	NO	NO	NO	NO	NYHA I	CSS (NO SIGN)	MI > 90 days	3	PA Sys : < 31	Elective	ISOLATED CABG	NO	0.0159577	1.59577	Alive	Alive
0505	MALE	Chinese	48	1	7	9	YES	NO	NO	NYHA I	49	EF: 31 - 50% (Moderate)	On CPB	Isolated CABG	NO	NO	NO	NO	NO	NO	#NULL!	NO	NO	NO	NO	NO	NO	NO	NYHA I	CSS (NO SIGN)	MI 22-90 days		PA Sys : < 31	Elective	ISOLATED CABG	NO	0.00580551	0.580551	Alive	Alive
0506	MALE	Malay	43		8	11	YES	YES	YES	NYHA I	45	EF: 31 - 50% (Moderate)	On CPB	Isolated CABG	NO	NO	NO	NO	NO	NO	69	YES	YES	NO	NO	NO	NO	NO	NYHA I	CSS1	MI > 90 days		PA Sys : < 31	Elective	ISOLATED CABG	NO	0.0340598	3.40598	Alive	Alive
0507	MALE	Indian	50	4	12	33	YES	YES	NO	NYHA III	31	EF: 31 - 50% (Moderate)	On CPB	Isolated CABG	NO	NO	NO	NO	NO	NO	75	NO	NO	NO	NO	NO	NO	NO	NYHA III	CSS3	MI 8-21 days		PA Sys : < 31	Emergency	ISOLATED CABG	NO	0.0488422	4.88422	Alive	Alive
0508	MALE	Indian	49	4	11	14	YES	YES	YES	NYHA II	46	EF: 31 - 50% (Moderate)	On CPB	Isolated CABG	YES	NO	NO	NO	YES	NO	631	YES	NO	NO	YES	NO	NO	YES	NYHA II	CSS (NO SIGN)	MI 22-90 days		PA Sys : < 31	Elective	ISOLATED CABG	NO	0.0582596	5.82596	Alive	Alive
0509	MALE	Indian	44	3	6	8	YES	YES	YES	NYHA III	15	EF <= 20% (Very poor)	On CPB	Isolated CABG	NO	NO	NO	NO	NO	NO	110	NO	NO	NO	NO	NO	YES	NO	NYHA III	CSS1	MI > 90 days	25	PA Sys : < 31	Elective	ISOLATED CABG	NO	0.107192	10.7192	Alive	Alive
0510	MALE	Malay	49	2	8	14	YES	NO	YES	NYHA II	37	EF: 31 - 50% (Moderate)	On CPB	Isolated CABG	NO	NO	NO	NO	NO	NO	88	NO		NO	NO	NO	YES	NO	NYHA II	CSS2	MI 22-90 days		PA Sys : < 31	Urgent	ISOLATED CABG	NO	0.0788704	7.88704	Alive	Alive
0511	MALE	Malay	47	2	8	19	YES	YES	YES	NYHA II	40	EF: 31 - 50% (Moderate)	On CPB	Isolated CABG	NO	NO	NO	NO	NO	NO	104	YES	NO	NO	YES	NO	NO	NO	NYHA II	CSS2	MI 8-21 days	3	PA Sys : < 31	Emergency	ISOLATED CABG	NO	0.080677	8.0677	Alive	Alive
0512	MALE	Indian	47	1	6	8	YES	YES	NO	NYHA II	30	EF: 21 - 30% (Poor)	On CPB	Isolated CABG	NO	NO	NO	NO	NO	NO	101	NO	NO	NO	NO	NO	YES	NO	NYHA II	CSS2	MI 8-21 days		PA Sys : < 31	Elective	ISOLATED CABG	NO	0.0926316	9.26316	Alive	Alive
0513	MALE	Chinese	48	1	6	11	YES	NO	YES	NYHA I	49	EF: 31 - 50% (Moderate)	On CPB	Isolated CABG	NO	NO	NO	NO	NO	NO	74	NO	NO	NO	YES	NO	NO	NO	NYHA I	CSS1	MI 8-21 days		PA Sys : < 31	Elective	ISOLATED CABG	NO	0.0223096	2.23096	Alive	Alive
0514	MALE	Malay	49	1	5	7	YES	YES	YES	NYHA II	55	EF: > 50% (Good)	On CPB	Isolated CABG	NO	NO	NO	NO	NO	NO	82	NO	NO	NO	NO	NO	NO	NO	NYHA II	CSS (NO SIGN)	No Previous MI		PA Sys : < 31	Urgent	ISOLATED CABG	NO	0.0177707	1.77707	Alive	Alive
0515	MALE	Indian	49	1	7	9	NO	NO	YES	NYHA I		EF: > 50% (Good)	On CPB	Isolated CABG	NO	NO	NO	NO	NO	NO	103	NO	NO	NO	NO	NO	NO	NO	NYHA I	CSS1	No Previous MI		PA Sys : < 31	Elective	ISOLATED CABG	NO	0.0116954	1.16954	Alive	Alive
0516	MALE	Indian	41	1	6	9	YES	NO	YES	NYHA II	53	EF: > 50% (Good)	On CPB	Isolated CABG	NO	NO	NO	NO	NO	NO	86	NO	NO	NO	NO	NO	NO	NO	NYHA II	CSS2	No Previous MI		PA Sys : < 31	Elective	ISOLATED CABG	NO	0.0156566	1.56566	Alive	Alive
0517	MALE	Malay	50	2	7	9	YES	NO	NO	NYHA I	65	EF: > 50% (Good)	On CPB	Isolated CABG	NO	NO	NO	NO	NO	NO	94	NO	NO	NO	NO	NO	NO	NO	NYHA I	CSS (NO SIGN)	MI 22-90 days		PA Sys : < 31	Elective	ISOLATED CABG	NO	0.0136012	1.36012	Alive	Alive
0518	MALE	Malay	48	24	70	76	YES	NO	YES	#NULL!	69	EF: > 50% (Good)	On CPB	Isolated CABG	YES	NO	YES	NO	NO	NO	155	NO	NO	NO	NO	NO	YES	NO	#NULL!	CSS4	MI 1 - 7 Days		PA Sys : < 31	Urgent	ISOLATED CABG	NO	0.0655405	6.55405	Alive	Alive
0519	MALE	Chinese	45	1	10	13	NO	NO	YES	NYHA II	41	EF: 31 - 50% (Moderate)	On CPB	Isolated CABG	NO	NO	NO	NO	NO	NO	95		NO	NO	NO	NO	NO	NO	NYHA II	CSS2	MI 8-21 days		PA Sys : < 31	Elective	ISOLATED CABG	NO	0.0205974	2.05974	Alive	Alive
0520	MALE	Chinese	46	1	6	10	YES	NO	YES	NYHA I	51	EF: > 50% (Good)	On CPB	Isolated CABG	NO	NO	NO	NO	NO	NO	97	NO	NO	NO	NO	NO	YES	NO	NYHA I	CSS (NO SIGN)	MI 1 - 7 Days		PA Sys : < 31	Elective	ISOLATED CABG	NO	0.0392644	3.92644	Alive	Alive
0521	MALE	Malay	49	3	6	8	YES	YES	NO	NYHA II	37	EF: 31 - 50% (Moderate)	On CPB	Isolated CABG	NO	NO	NO	NO	NO	NO	98	NO	NO	YES	NO	NO	NO	NO	NYHA II	CSS2	MI 8-21 days		PA Sys : < 31	Elective	ISOLATED CABG	NO	0.060473	6.0473	Alive	Alive
0522	MALE	Indian	50	1	15	18	YES	YES	YES	NYHA II	42	EF: 31 - 50% (Moderate)	On CPB	Isolated CABG	NO	NO	NO	NO	NO	NO	113	NO	NO	NO	NO	NO	NO	NO	NYHA II	CSS2	MI > 90 days		PA Sys : < 31	Elective	ISOLATED CABG	NO	0.0177289	1.77289	Alive	Alive
0523	MALE	Malay	50	1	6	11	NO	NO	NO	NYHA I	64	EF: > 50% (Good)	On CPB	Isolated CABG	NO	NO	NO	NO	NO	NO	81	NO	NO	NO	NO	NO	NO	NO	NYHA I	CSS1	No Previous MI		PA Sys : < 31	Elective	ISOLATED CABG	NO	0.0116954	1.16954	Alive	Alive
0524	MALE	Malay	49	3	6	8	YES	NO	NO	NYHA I	42	EF: 31 - 50% (Moderate)	On CPB	Isolated CABG	NO	NO	NO	NO	NO	NO	82	NO	NO	NO	NO	NO	NO	NO	NYHA I	CSS (NO SIGN)	No Previous MI		PA Sys : < 31	Elective	ISOLATED CABG	NO	0.0159577	1.59577	Alive	Alive
0525	MALE	Malay	49	1	8	22	NO	NO	NO	NYHA III	62	EF: > 50% (Good)	On CPB	Isolated CABG	NO	NO	NO	NO	NO	NO	117	NO	NO	NO	YES	NO	NO	NO	NYHA III	CSS2	No Previous MI		PA Sys : < 31	Elective	ISOLATED CABG	NO	0.0188484	1.88484	Alive	Alive
0526	MALE	Malay	50	1	6	7	YES	NO	YES	NYHA I	59%	EF: > 50% (Good)	On CPB	Isolated CABG	NO	NO	NO	NO	NO	NO	76	NO	NO	NO	NO	NO	NO	NO	NYHA I	CSS (NO SIGN)	No Previous MI		PA Sys : < 31	Elective	ISOLATED CABG	NO	0.0140895	1.40895	Alive	Alive
0527	MALE	Malay	42	1	7	9	YES	YES	YES	NYHA I	30	EF: 21 - 30% (Poor)	On CPB	Isolated CABG	NO	NO	NO	NO	NO	NO	#NULL!	NO	NO	NO	NO		NO	NO	NYHA I	CSS (NO SIGN)	MI > 90 days		PA Sys : < 31	Elective	ISOLATED CABG	NO	0.0111224	1.11224	Alive	Alive
0528	MALE	Malay	50	6	13	17	YES	NO	YES	NYHA II	27	EF: 21 - 30% (Poor)	On CPB	Isolated CABG	NO	NO	NO	NO	NO	NO	120	NO	NO	NO	NO	NO	NO	NO	NYHA II	CSS1	No Previous MI	44	PA Sys : 31 - 55	Elective	ISOLATED CABG	NO	0.0341436	3.41436	Alive	Alive
0529	MALE	Malay	47	2	7	16	NO	YES	NO	NYHA II	25	EF: 21 - 30% (Poor)	On CPB	Isolated CABG	NO	NO	NO	NO	NO	NO	67	NO	NO	NO	NO	NO	YES	YES	NYHA II	CSS2	MI > 90 days		PA Sys : < 31	Elective	ISOLATED CABG	NO	0.111003	11.1003	Alive	Alive
0530	MALE	Malay	48	3	7	9	YES	YES	YES	NYHA II	38	EF: 31 - 50% (Moderate)	On CPB	Isolated CABG	NO	NO	NO	NO	NO	NO	105	NO	NO	NO	YES	NO	NO	YES	NYHA II	CSS (NO SIGN)	MI 22-90 days		PA Sys : < 31	Elective	ISOLATED CABG	NO	0.0349302	3.49302	Alive	Alive
0531	MALE	Malay	42	3	6	10	YES	NO	NO	NYHA I	25	EF: 21 - 30% (Poor)	On CPB	Isolated CABG	NO	NO	NO	NO	NO	NO	122	NO	NO	NO	NO	NO	NO	NO	NYHA I	CSS (NO SIGN)	No Previous MI		PA Sys : < 31	Elective	ISOLATED CABG	NO	0.0258719	2.58719	Alive	Alive
0532	MALE	Malay	41	3	10	19	YES	NO	YES	NYHA II	36	EF: 31 - 50% (Moderate)	On CPB	Isolated CABG	YES	NO	NO	NO	NO	YES	818	NO	NO	NO	NO	NO	NO	NO	NYHA II	CSS2	MI 8-21 days		PA Sys : < 31	Urgent	ISOLATED CABG	NO	0.0280774	2.80774	Alive	Alive
0533	MALE	Chinese	49	2	6	9	YES	NO	YES	NYHA II	40	EF: 31 - 50% (Moderate)	On CPB	Isolated CABG	NO	NO	NO	NO	NO	NO	88	NO	NO	NO	NO	NO	NO	NO	NYHA II	CSS1	MI 22-90 days		PA Sys : < 31	Elective	ISOLATED CABG	NO	0.0205974	2.05974	Alive	Alive
0534	MALE	Indian	44	1	5	7	YES	NO	YES	NYHA I	55%	EF: > 50% (Good)	On CPB	Isolated CABG	NO	NO	NO	NO	NO	NO	70	NO	NO	NO	NO	NO	NO	NO	NYHA I	CSS (NO SIGN)	MI 22-90 days		PA Sys : < 31	Elective	ISOLATED CABG	NO	0.0136012	1.36012	Alive	Alive
0535	MALE	Malay	46	1	7	9	NO	NO	NO	NYHA I	50	EF: 31 - 50% (Moderate)	On CPB	Isolated CABG	NO	NO	NO	NO	NO	NO	69	YES	NO	NO	NO	NO	NO	NO	NYHA I	CSS2	MI 22-90 days		PA Sys : < 31	Elective	ISOLATED CABG	NO	0.0312857	3.12857	Alive	Alive
0536	MALE	Malay	50	2	6	9	YES	NO	YES	NYHA I	69	EF: > 50% (Good)	On CPB	Isolated CABG	NO	NO	NO	NO	NO	NO	113	NO	NO	NO	NO	NO	NO	NO	NYHA I	CSS (NO SIGN)	MI 22-90 days	5	PA Sys : < 31	Elective	ISOLATED CABG	NO	0.0136012	1.36012	Alive	Alive
0537	MALE	Malay	49	4	8	19	YES	YES	YES	NYHA III	29	EF: 21 - 30% (Poor)	On CPB	Isolated CABG	NO	NO	NO	NO	NO	NO	94	NO	NO	NO	NO	NO	YES	NO	NYHA III	CSS4	MI 8-21 days		PA Sys : < 31	Urgent	ISOLATED CABG	NO	0.174646	17.4646	Alive	Alive
0538	MALE	Chinese	46	1	6	8	YES	NO	YES	NYHA I	43	EF: 31 - 50% (Moderate)	On CPB	Isolated CABG	NO	NO	NO	NO	NO	NO	95	NO	NO	NO	NO	NO	NO	NO	NYHA I	CSS2	MI 22-90 days		PA Sys : < 31	Elective	ISOLATED CABG	NO	0.018545	1.8545	Alive	Alive
0539	MALE	Indian	49	1	7	12	YES	YES	NO	NYHA I	42	EF: 31 - 50% (Moderate)	On CPB	Isolated CABG	NO	NO	NO	NO	NO	NO	#NULL!		NO	NO	NO	NO	NO	YES	NYHA I	CSS (NO SIGN)	#NULL!		PA Sys : < 31	Urgent	SINGLE PROCEDURES, NON CABG	NO	0.0133474	1.33474	Alive	Alive
0540	MALE	Indian	43	2	8	10	YES	YES	YES	NYHA I		#NULL!	On CPB	Isolated CABG	NO	NO	NO	NO	NO	NO	116	NO	NO	NO	NO	NO	NO	NO	NYHA I	CSS (NO SIGN)	No Previous MI		PA Sys : < 31	Elective	ISOLATED CABG	NO	0.0116954	1.16954	Alive	Alive
0541	MALE	Chinese	50	2	5	7	YES	NO	YES	NYHA II	59	EF: > 50% (Good)	On CPB	Isolated CABG	NO	NO	NO	NO	NO	NO	100	NO	NO	NO	NO	NO	NO	NO	NYHA II	CSS1	No Previous MI		PA Sys : < 31	Elective	ISOLATED CABG	NO	0.0129998	1.29998	Alive	Alive
0542	MALE	Malay	47	2	7	8	YES	YES	YES	NYHA I	63	EF: > 50% (Good)	On CPB	Isolated CABG	#NULL!	NO	NO	NO	NO	NO	#NULL!	NO	NO	NO	NO	NO	NO	NO	NYHA I	CSS (NO SIGN)	No Previous MI		PA Sys : < 31	Elective	ISOLATED CABG	NO	0.00498652	0.498652	Alive	Alive
0543	MALE	Malay	50	1	6	8	NO	NO	YES	NYHA II	65	EF: > 50% (Good)	On CPB	Isolated CABG	NO	NO	NO	NO	NO	NO	105	NO	NO	NO	NO	NO	NO	NO	NYHA II	CSS2	No Previous MI	3	PA Sys : < 31	Elective	ISOLATED CABG	NO	0.0129998	1.29998	Alive	Alive
0544	MALE	Malay	41	4	7	11	YES	YES	YES	NYHA II	25	EF: 21 - 30% (Poor)	On CPB	Isolated CABG	NO	NO	NO	NO	NO	NO	79	NO	NO	NO	NO	NO	YES	NO	NYHA II	CSS1	MI > 90 days	37	PA Sys : 31 - 55	Elective	ISOLATED CABG	NO	0.0948398	9.48398	Alive	Alive
0545	MALE	Chinese	46	3	10	12	YES	NO	NO	NYHA II	45	EF: 31 - 50% (Moderate)	On CPB	Isolated CABG	#NULL!	NO	NO	NO	NO	NO	777		NO	NO	NO	NO	NO	NO	NYHA II	CSS (NO SIGN)	No Previous MI		PA Sys : < 31	Elective	ISOLATED CABG	NO	0.0177289	1.77289	Alive	Alive
0546	MALE	Malay	48	2	6	9	NO	YES	YES	NYHA II	65	EF: > 50% (Good)	On CPB	Isolated CABG	NO	NO	NO	NO	NO	NO	86	NO	NO	NO	NO	NO	NO	NO	NYHA II	CSS2	No Previous MI		PA Sys : < 31	Elective	ISOLATED CABG	NO	0.0129998	1.29998	Alive	Alive
0547	MALE	Others	50	1	13	15	YES	YES	NO	NYHA II	56	EF: > 50% (Good)	On CPB	Isolated CABG	NO	NO	NO	NO	NO	NO	73	NO	NO	NO	NO	NO	NO	NO	NYHA II	CSS2	MI 22-90 days		PA Sys : < 31	Elective	ISOLATED CABG	NO	0.0151149	1.51149	Alive	Alive
0548	MALE	Malay	50	1	6	8	YES	YES	YES	NYHA I	34	EF: 31 - 50% (Moderate)	On CPB	Isolated CABG	NO	NO	NO	NO	NO	NO	113	NO	NO	NO	NO	NO	NO	NO	NYHA I	CSS (NO SIGN)	MI > 90 days		PA Sys : < 31	Elective	ISOLATED CABG	NO	0.0159577	1.59577	Alive	Alive
0549	MALE	Indian	50	2	6	8	YES	YES	YES	NYHA II	51	EF: > 50% (Good)	On CPB	Isolated CABG	NO	NO	NO	NO	NO	NO	#NULL!	NO	NO	NO	NO	NO	NO	NO	NYHA II	CSS2	MI > 90 days		PA Sys : < 31	Elective	ISOLATED CABG	NO	0.00554684	0.554684	Alive	Alive
0550	MALE	Malay	48	1	9	13	YES	NO	YES	NYHA II	40	EF: 31 - 50% (Moderate)	On CPB	Isolated CABG	NO	NO	NO	NO	NO	NO	136	NO		NO	NO	NO	NO	NO	NYHA II	CSS1	No Previous MI	17	PA Sys : < 31	Elective	ISOLATED CABG	NO	0.0213313	2.13313	Alive	Alive
0551	MALE	Malay	49	1	7	10	NO	YES	YES	NYHA I	58	EF: > 50% (Good)	On CPB	Isolated CABG	NO	NO	NO	NO	NO	NO	77	NO	NO	NO	NO	NO	NO	NO	NYHA I	CSS (NO SIGN)	MI > 90 days		PA Sys : < 31	Elective	ISOLATED CABG	NO	0.0116954	1.16954	Alive	Alive
0552	MALE	Others	46	1	8	10	YES	NO	NO	NYHA I	56	EF: > 50% (Good)	On CPB	Isolated CABG	NO	NO	NO	NO	NO	NO	77	NO	NO	NO	NO	NO	NO	NO	NYHA I	CSS (NO SIGN)	No Previous MI		PA Sys : < 31	Elective	ISOLATED CABG	NO	0.0116954	1.16954	Alive	Alive
0553	MALE	Malay	42	11	21	24	YES	NO	YES	NYHA II	60	EF: > 50% (Good)	On CPB	Isolated CABG	NO	NO	NO	NO	NO	NO	120	NO	NO	NO	NO	NO	NO	NO	NYHA II	CSS2	No Previous MI		PA Sys : < 31	Elective	ISOLATED CABG	NO	0.0129998	1.29998	Alive	Alive
0554	MALE	Malay	42	1	7	9	NO	YES	YES	NYHA I	74%	EF: > 50% (Good)	On CPB	Isolated CABG	NO	NO	NO	NO	NO	NO	77	NO	NO	NO	NO	NO	NO	YES	NYHA I	CSS (NO SIGN)	MI > 90 days		PA Sys : < 31	Elective	ISOLATED CABG	NO	0.0165852	1.65852	Alive	Alive
0555	MALE	Chinese	45	2	7	20	YES	YES	NO	NYHA I	43	EF: 31 - 50% (Moderate)	On CPB	Isolated CABG	NO	NO	NO	NO	NO	NO	68	NO	NO	NO	NO	NO	NO	YES	NYHA I	CSS1	MI 22-90 days		PA Sys : < 31	Elective	ISOLATED CABG	NO	0.0262227	2.62227	Alive	Alive
0556	MALE	Indian	47	3	41	45	YES	NO	YES	NYHA II	41%	EF: 31 - 50% (Moderate)	On CPB	Isolated CABG	NO	NO	NO	NO	NO	NO	105	NO	NO	NO	NO	NO	NO	NO	NYHA II	CSS2	MI 1 - 7 Days		PA Sys : < 31	Elective	ISOLATED CABG	NO	0.0205974	2.05974	Alive	Alive
0557	MALE	Malay	45	1	9	12	YES	YES	YES	NYHA II	57	EF: > 50% (Good)	On CPB	Isolated CABG	NO	NO	NO	NO	NO	NO	62	NO	NO	NO	NO	NO	NO	NO	NYHA II	CSS2	No Previous MI		PA Sys : < 31	Elective	ISOLATED CABG	NO	0.0129998	1.29998	Alive	Alive
0558	MALE	Malay	48	1	6	8	YES	YES	YES	NYHA II	49.7	EF: 31 - 50% (Moderate)	On CPB	Isolated CABG	NO	NO	NO	NO	NO	NO	88	NO	NO	NO	NO	NO	NO	YES	NYHA II	CSS (NO SIGN)	No Previous MI		PA Sys : < 31	Elective	ISOLATED CABG	NO	0.0250772	2.50772	Alive	Alive
0559	MALE	Malay	49	1	7	11	NO	YES	NO	NYHA I	57	EF: > 50% (Good)	On CPB	Isolated CABG	YES	NO	NO	NO	YES	NO	133	NO	NO	#NULL!	NO	NO	NO	NO	NYHA I	CSS2	MI > 90 days		PA Sys : < 31	Elective	ISOLATED CABG	YES	0.0222248	2.22248	Alive	Alive
0560	MALE	Indian	49	16	22	30	NO	YES	YES	NYHA II	35	EF: 31 - 50% (Moderate)	On CPB	Isolated CABG	NO	NO	NO	NO	NO	NO	71	NO	NO	NO	NO	NO	NO	NO	NYHA II	CSS2	MI 8-21 days		PA Sys : < 31	Elective	ISOLATED CABG	NO	0.0205974	2.05974	Alive	Alive
0561	MALE	Chinese	49	1	7	10	YES	YES	YES	NYHA I	51	EF: > 50% (Good)	On CPB	Isolated CABG	NO	NO	NO	NO	NO	NO	76	NO	NO	NO	NO	NO	NO	NO	NYHA I	CSS1	No Previous MI		PA Sys : < 31	Elective	ISOLATED CABG	NO	0.0116954	1.16954	Alive	Alive
0562	MALE	Indian	44	1	6	14	YES	YES	NO	NYHA I	60%	EF: > 50% (Good)	On CPB	Isolated CABG	NO	NO	NO	NO	NO	NO	#NULL!	NO	NO	NO	NO	NO	NO	NO	NYHA I	CSS1	No Previous MI		PA Sys : < 31	Elective	ISOLATED CABG	NO	0.00498652	0.498652	Alive	Alive
0563	MALE	Others	50	1	12	14	YES	YES	YES	NYHA II		#NULL!	On CPB	Isolated CABG	NO	NO	NO	NO	NO	NO	#NULL!	NO	NO	NO	NO	NO	NO	NO	NYHA II	CSS1	No Previous MI		PA Sys : < 31	Elective	ISOLATED CABG	NO	0.00554684	0.554684	Alive	Alive
0564	MALE	Others	42	38	61	65	YES	YES	YES	NYHA II	25	EF: 21 - 30% (Poor)	On CPB	Isolated CABG	NO	NO	NO	NO	NO	NO	98	NO	NO	NO	NO	NO	NO	YES	NYHA II	CSS2	MI 22-90 days		PA Sys : < 31	Elective	ISOLATED CABG	NO	0.0559615	5.59615	Alive	Alive
0565	MALE	Malay	50	3	8	10	YES	YES	NO	NYHA I	57	EF: > 50% (Good)	On CPB	Isolated CABG	NO	NO	NO	NO	NO	NO	#NULL!	NO	NO	NO	NO	NO	NO	NO	NYHA I	CSS (NO SIGN)	No Previous MI		PA Sys : < 31	Elective	ISOLATED CABG	NO	0.00498652	0.498652	Alive	Alive
0566	MALE	Malay	50	1	7	13	YES	YES	YES	NYHA II	51	EF: > 50% (Good)	On CPB	Isolated CABG	NO	NO	NO	NO	NO	NO	83		NO	NO	NO	NO	NO	NO	NYHA II	CSS1	MI > 90 days		PA Sys : < 31	Elective	ISOLATED CABG	NO	0.0129998	1.29998	Alive	Alive
0567	MALE	Malay	50	2	10	13	YES	YES	YES	NYHA III	25	EF: 21 - 30% (Poor)	On CPB	Isolated CABG	YES	NO	NO	NO	YES	NO	127	NO		NO	YES	NO	NO	YES	NYHA III	CSS2	#NULL!		PA Sys : < 31	Elective	ISOLATED CABG	NO	0.0578879	5.78879	Alive	Alive
0568	MALE	Others	46	2	7	9	YES	NO	YES	NYHA II	26	EF: 21 - 30% (Poor)	On CPB	Isolated CABG	YES	NO	NO	NO	YES	NO	151	NO	NO	NO	NO	NO	NO	NO	NYHA II	CSS (NO SIGN)	MI > 90 days		PA Sys : < 31	Elective	ISOLATED CABG	NO	0.0287114	2.87114	Alive	Alive
0569	MALE	Chinese	48	3	6	8	NO	NO	NO	NYHA I	45	EF: 31 - 50% (Moderate)	On CPB	Isolated CABG	NO	NO	NO	NO	NO	NO	107	NO	NO	NO	NO	NO	NO	NO	NYHA I	CSS (NO SIGN)	MI 22-90 days		PA Sys : < 31	Elective	TWO PROCEDURES	NO	0.031778	3.1778	Alive	Alive
0570	MALE	Malay	44	4	10	22	YES	YES	NO	NYHA II	25	EF: 21 - 30% (Poor)	On CPB	Isolated CABG	NO	NO	NO	NO	NO	NO	106	YES	NO	NO	NO	NO	NO	YES	NYHA II	CSS2	MI 22-90 days		PA Sys : < 31	Elective	ISOLATED CABG	NO	0.0774054	7.74054	Alive	Alive
0571	MALE	Malay	48	3	7	12	YES	YES	YES	NYHA III	62	EF: > 50% (Good)	On CPB	Isolated CABG	NO	NO	NO	NO	NO	NO	113	NO	NO	NO	NO	NO	NO	YES	NYHA III	CSS (NO SIGN)	MI 22-90 days		PA Sys : < 31	Elective	ISOLATED CABG	NO	0.0257361	2.57361	Alive	Alive
0572	MALE	Others	42	1	6	8	YES	NO	YES	NYHA I	25	EF: 21 - 30% (Poor)	On CPB	Isolated CABG	NO	NO	NO	NO	NO	NO	86	NO	NO	NO	NO	NO	NO	NO	NYHA I	CSS (NO SIGN)	MI 22-90 days		PA Sys : < 31	Elective	THREE PROCDEDURES	NO	0.0756456	7.56456	Alive	Alive
0573	MALE	Malay	49	3	18	21	YES	NO	YES	NYHA II	56	EF: > 50% (Good)	On CPB	Isolated CABG	NO	NO	NO	NO	NO	NO	94	NO	NO	NO	YES	NO	NO	NO	NYHA II	CSS2	No Previous MI		PA Sys : < 31	Elective	ISOLATED CABG	NO	0.0156566	1.56566	Alive	Alive
0574	MALE	Malay	47	2	6	12	YES	NO	NO	NYHA II	51	EF: > 50% (Good)	On CPB	Isolated CABG	NO	NO	NO	NO	NO	NO	111	NO	NO	NO	NO	NO	NO	NO	NYHA II	CSS (NO SIGN)	No Previous MI	23	PA Sys : < 31	Elective	ISOLATED CABG	NO	0.0129998	1.29998	Alive	Alive
0575	MALE	Malay	49	2	8	10	YES	YES	YES	NYHA II	40	EF: 31 - 50% (Moderate)	On CPB	Isolated CABG	NO	NO	NO	NO	NO	NO	103	NO	NO	NO	NO	NO	NO	NO	NYHA II	CSS2	MI 22-90 days		PA Sys : < 31	Elective	ISOLATED CABG	NO	0.0205974	2.05974	Alive	Alive
0576	MALE	Chinese	45	1	6	8	NO	NO	YES	NYHA I	58	EF: > 50% (Good)	On CPB	Isolated CABG	NO	NO	NO	NO	NO	NO	91	NO	NO	NO	NO	NO	NO	NO	NYHA I	CSS (NO SIGN)	No Previous MI		PA Sys : < 31	Elective	ISOLATED CABG	NO	0.0116954	1.16954	Alive	Alive
0577	MALE	Malay	49	1	5	7	YES	YES	YES	NYHA I	31	EF: 31 - 50% (Moderate)	Off Pump	Isolated CABG	NO	NO	NO	NO	NO	NO	#NULL!	NO	NO	NO	NO	NO	NO	NO	NYHA I	CSS (NO SIGN)	MI 22-90 days		PA Sys : < 31	Elective	ISOLATED CABG	NO	0.00793851	0.793851	Alive	Alive
0578	MALE	Malay	45	1	6	7	NO	YES	NO	NYHA II	55	EF: > 50% (Good)	On CPB	Isolated CABG	NO	NO	NO	NO	NO	NO	92	NO	NO	NO	NO	NO	NO	NO	NYHA II	CSS2	No Previous MI	17	PA Sys : < 31	Elective	ISOLATED CABG	NO	0.0129998	1.29998	Alive	Alive
0579	MALE	Malay	48	1	8	10	YES	NO	YES	NYHA I	30-35	EF: 31 - 50% (Moderate)	On CPB	Isolated CABG	NO	NO	NO	NO	NO	NO	126	NO	NO	NO	NO	NO	NO	NO	NYHA I	CSS2	MI 22-90 days		PA Sys : < 31	Elective	ISOLATED CABG	NO	0.018545	1.8545	Alive	Alive
0580	MALE	Malay	50	3	6	8	YES	NO	YES	NYHA II	55	EF: > 50% (Good)	On CPB	Isolated CABG	NO	NO	NO	NO	NO	NO	124	NO	NO	NO	NO	NO	NO	NO	NYHA II	CSS2	MI > 90 days		PA Sys : < 31	Elective	ISOLATED CABG	NO	0.0129998	1.29998	Alive	Alive
0581	MALE	Others	44	2	6	8	YES	NO	YES	NYHA II	53	EF: > 50% (Good)	On CPB	Isolated CABG	NO	NO	NO	NO	NO	NO	81	NO	NO	NO	NO	NO	NO	NO	NYHA II	CSS3	MI 22-90 days		PA Sys : < 31	Elective	ISOLATED CABG	NO	0.0151149	1.51149	Alive	Alive
0582	MALE	Malay	49	6	12	14	YES	YES	YES	NYHA I	40	EF: 31 - 50% (Moderate)	On CPB	Isolated CABG	YES	NO	YES	NO	YES	NO	303	NO	NO	NO	NO	NO	NO	NO	NYHA I	CSS (NO SIGN)	MI > 90 days		PA Sys : < 31	Elective	ISOLATED CABG	NO	0.0159577	1.59577	Alive	Alive
0583	MALE	Malay	48	5	14	17	YES	NO	YES	NYHA II	45	EF: 31 - 50% (Moderate)	On CPB	Isolated CABG	NO	NO	NO	NO	NO	NO	112	YES	NO	NO	YES	NO	NO	NO	NYHA II	CSS2	MI > 90 days	32	PA Sys : 31 - 55	Elective	ISOLATED CABG	NO	0.0426517	4.26517	Alive	Alive
0584	MALE	Malay	50	2	8	14	YES	NO	NO	NYHA II	56	EF: > 50% (Good)	On CPB	Isolated CABG	NO	NO	NO	NO	NO	NO	112	NO	NO	NO	NO	NO	NO	NO	NYHA II	CSS2	MI 1 - 7 Days		PA Sys : < 31	Elective	ISOLATED CABG	NO	0.0151149	1.51149	Alive	Alive
0585	MALE	Chinese	42	2	8	10	YES	YES	YES	NYHA III	30	EF: 21 - 30% (Poor)	On CPB	Isolated CABG	NO	NO	NO	NO	NO	NO	98	NO	NO	NO	NO	NO	NO	NO	NYHA III	CSS2	MI 22-90 days	49	PA Sys : 31 - 55	Elective	ISOLATED CABG	NO	0.0473914	4.73914	Alive	Alive
0586	MALE	Malay	47	1	7	10	YES	NO	YES	NYHA I	60	EF: > 50% (Good)	On CPB	Isolated CABG	NO	NO	NO	NO	NO	NO	110	NO	NO	NO	NO	NO	NO	NO	NYHA I	CSS (NO SIGN)	No Previous MI		PA Sys : < 31	Elective	ISOLATED CABG	NO	0.0116954	1.16954	Alive	Alive
0587	MALE	Malay	42	1	9	16	YES	NO	YES	NYHA III	42	EF: 31 - 50% (Moderate)	On CPB	Isolated CABG	NO	NO	NO	NO	NO	NO	123	NO	YES	NO	YES	NO	NO	NO	NYHA III	CSS3	MI 22-90 days		PA Sys : < 31	Urgent	ISOLATED CABG	NO	0.0508756	5.08756	Alive	Alive
0588	MALE	Malay	49	3	8	12	NO	YES	YES	NYHA II	50-55	EF: > 50% (Good)	On CPB	Isolated CABG	NO	NO	NO	NO	NO	NO	60	NO	NO	NO	NO	NO	NO	YES	NYHA II	CSS2	MI 8-21 days		PA Sys : < 31	Elective	ISOLATED CABG	NO	0.0214034	2.14034	Alive	Alive
0589	MALE	Malay	50	1	7	9	YES	NO	YES	NYHA II	68	EF: > 50% (Good)	On CPB	Isolated CABG	NO	NO	NO	NO	NO	NO	81	NO	NO	NO	NO	NO	NO	NO	NYHA II	CSS2	No Previous MI		PA Sys : < 31	Elective	ISOLATED CABG	NO	0.0129998	1.29998	Alive	Alive
0590	MALE	Chinese	49	1	7	9	YES	NO	YES	NYHA II	50	EF: 31 - 50% (Moderate)	On CPB	Isolated CABG	NO	NO	NO	NO	NO	NO	91	NO	NO	NO	NO	NO	NO	NO	NYHA II	CSS2	No Previous MI		PA Sys : < 31	Elective	ISOLATED CABG	NO	0.0177289	1.77289	Alive	Alive
0591	MALE	Malay	49	5	18	21	YES	YES	YES	NYHA II	42%	EF: 31 - 50% (Moderate)	On CPB	Isolated CABG	YES	NO	NO	NO	YES	NO	194	NO	NO	NO	NO	NO	NO	NO	NYHA II	CSS2	No Previous MI		PA Sys : < 31	Elective	ISOLATED CABG	NO	0.0177289	1.77289	Alive	Alive
0592	MALE	Malay	50	31	45	46	YES	NO	YES	NYHA II	53	EF: > 50% (Good)	On CPB	Isolated CABG	NO	NO	NO	NO	NO	NO	91	NO	NO	NO	NO	NO	NO	NO	NYHA II	CSS1	No Previous MI		PA Sys : < 31	Elective	ISOLATED CABG	NO	0.0129998	1.29998	Alive	Alive
0593	MALE	Malay	46	1	6	14	YES	YES	YES	NYHA II	59	EF: > 50% (Good)	On CPB	Isolated CABG	NO	NO	NO	NO	NO	NO	101	NO	NO	NO	NO	NO	NO	NO	NYHA II	CSS (NO SIGN)	No Previous MI		PA Sys : < 31	Elective	ISOLATED CABG	NO	0.0129998	1.29998	Alive	Alive
0594	MALE	Chinese	44	5	26	38	YES	YES	YES	NYHA II	20	EF <= 20% (Very poor)	On CPB	Isolated CABG	YES	NO	NO	NO	YES	NO	526	NO	NO	NO	NO	NO	YES	YES	NYHA II	CSS2	MI > 90 days	36	PA Sys : 31 - 55	Urgent	ISOLATED CABG	NO	0.188789	18.8789	Alive	Alive
0595	MALE	Malay	45	1	11	13	YES	YES	YES	NYHA I		#NULL!	On CPB	Isolated CABG	NO	NO	NO	NO	NO	NO	60	NO	NO	NO	NO	NO	NO	NO	NYHA I	CSS (NO SIGN)	MI 22-90 days		PA Sys : < 31	Elective	ISOLATED CABG	NO	0.016379	1.6379	Alive	Alive
0596	MALE	Indian	49	2	8	10	YES	YES	YES	NYHA II	55	EF: > 50% (Good)	On CPB	Isolated CABG	NO	NO	NO	NO	NO	NO	93	NO	NO	NO	NO	NO	NO	YES	NYHA II	CSS4	MI 8-21 days		PA Sys : < 31	Urgent	ISOLATED CABG	NO	0.0361769	3.61769	Alive	Alive
0597	MALE	Malay	48	1	6	10	YES	YES	YES	NYHA I	46	EF: 31 - 50% (Moderate)	On CPB	Isolated CABG	NO	NO	NO	NO	NO	NO	90	NO	NO	NO	NO	NO	NO	NO	NYHA I	CSS (NO SIGN)	MI 22-90 days		PA Sys : < 31	Elective	ISOLATED CABG	NO	0.018545	1.8545	Alive	Alive
0598	MALE	Malay	50	3	7	9	YES	YES	YES	NYHA II	34	EF: 31 - 50% (Moderate)	On CPB	Isolated CABG	NO	NO	NO	NO	NO	NO	110	NO	NO	NO	YES	NO	NO	NO	NYHA II	CSS1	MI 22-90 days		PA Sys : < 31	Elective	ISOLATED CABG	NO	0.024768	2.4768	Alive	Alive
0599	MALE	Malay	49	1	5	7	YES	YES	NO	NYHA II	40	EF: 31 - 50% (Moderate)	On CPB	Isolated CABG	NO	NO	NO	NO	NO	NO	86	NO	NO	NO	YES	NO	NO	YES	NYHA II	CSS2	MI 22-90 days		PA Sys : < 31	Elective	ISOLATED CABG	NO	0.0349302	3.49302	Alive	Alive
0600	MALE	Malay	47	3	7	12	YES	NO	YES	NYHA II	47	EF: 31 - 50% (Moderate)	On CPB	Isolated CABG	NO	NO	NO	NO	NO	NO	95	YES	NO	NO	YES	NO	YES	NO	NYHA II	CSS2	MI 8-21 days		PA Sys : < 31	Urgent	ISOLATED CABG	NO	0.15019	15.019	Alive	Alive
0601	MALE	Indian	48	3	8	10	YES	YES	YES	NYHA I	25	EF: 21 - 30% (Poor)	On CPB	Isolated CABG	NO	NO	NO	NO	NO	NO	96	NO	YES	NO	NO	NO	YES	YES	NYHA I	CSS (NO SIGN)	MI 22-90 days		PA Sys : < 31	Elective	ISOLATED CABG	NO	0.142586	14.2586	Alive	Alive
0602	MALE	Chinese	44	7	13	15	YES	NO	NO	NYHA II	35%	EF: 31 - 50% (Moderate)	On CPB	Isolated CABG	NO	NO	NO	NO	NO	NO	86	NO	NO	NO	YES	NO	NO	NO	NYHA II	CSS (NO SIGN)	No Previous MI		PA Sys : < 31	Elective	ISOLATED CABG	NO	0.0213313	2.13313	Alive	Alive
0603	MALE	Indian	55	4	3	5	YES	NO	YES	NYHA I	65	EF: > 50% (Good)	On CPB	Isolated CABG	NO	NO	NO	NO	NO	NO	82	NO	NO	NO	NO	NO	NO	NO	NYHA I	CSS (NO SIGN)	No Previous MI		PA Sys : < 31	Elective	ISOLATED CABG	0	0.0116954	1.16954	Dead	Death
0604	MALE	Malay	60	14	14	17	NO	NO	YES	NYHA II	35	EF: 31 - 50% (Moderate)	On CPB	Isolated CABG	NO	NO	NO	NO	NO	NO	124	NO	NO	NO	NO	NO	NO	NO	NYHA II	CSS (NO SIGN)	MI 22-90 days		PA Sys : < 31	Elective	ISOLATED CABG	NO	0.0205974	2.05974	Dead	Death
0605	MALE	Malay	60	4	4	26	NO	NO	NO	NYHA III	20	EF <= 20% (Very poor)	On CPB	Isolated CABG	NO	NO	NO	NO	NO	NO	157	NO	NO	YES	NO	NO	NO	NO	NYHA III	#NULL!	MI 8-21 days	46	PA Sys : 31 - 55	Emergency	ISOLATED CABG	NO	0.258847	25.8847	Dead	Death
0606	MALE	Malay	51	5	11	14	YES	YES	NO	NYHA II	50	EF: 31 - 50% (Moderate)	On CPB	Isolated CABG	NO	NO	NO	NO	NO	NO	98	NO	NO	NO	NO	NO	NO	NO	NYHA II	CSS2	MI 8-21 days		PA Sys : < 31	Elective	ISOLATED CABG	NO	0.0205974	2.05974	Dead	Death
0607	MALE	Malay	60	4	3	10	YES	YES	YES	NYHA I	45	EF: 31 - 50% (Moderate)	On CPB	Isolated CABG	NO	NO	NO	NO	NO	NO	117	NO	NO	NO	NO	NO	NO	NO	NYHA I	CSS (NO SIGN)	MI 1 - 7 Days		PA Sys : < 31	Emergency	ISOLATED CABG	NO	0.0367944	3.67944	Dead	Death
0608	MALE	Malay	52	6	6	10	YES	NO	NO	#NULL!	33	EF: 31 - 50% (Moderate)	On CPB	Isolated CABG	NO	NO	NO	NO	NO	NO	120	NO	NO	NO	NO	NO	YES	NO	#NULL!	#NULL!	MI 22-90 days	58	PA Sys : > 55	Elective	ISOLATED CABG	NO	0.0735654	7.35654	Dead	Death
0609	MALE	Chinese	60			2	YES	NO	YES	NYHA II	44	EF: 31 - 50% (Moderate)	On CPB	Isolated CABG	NO	NO	NO	NO	NO	NO	74	NO	NO	NO	NO	NO	NO	NO	NYHA II	CSS (NO SIGN)	No Previous MI	21	PA Sys : < 31	Elective	ISOLATED CABG	NO	0.0177289	1.77289	Dead	Death
0610	MALE	Malay	51	1	5	7	NO	NO	YES	NYHA I		#NULL!	On CPB	Isolated CABG	NO	NO	NO	NO	NO	NO	100	NO	NO	NO	NO	NO	NO	NO	NYHA I	CSS (NO SIGN)	MI 22-90 days		PA Sys : < 31	Elective	ISOLATED CABG	NO	0.0136012	1.36012	Alive	Alive
0611	MALE	Malay	54	3	5	7	YES	NO	YES	NYHA I	65	EF: > 50% (Good)	On CPB	Isolated CABG	NO	NO	NO	NO	NO	NO	96	NO	NO	NO	NO	NO	NO	NO	NYHA I	CSS4	No Previous MI		PA Sys : < 31	Elective	ISOLATED CABG	NO	0.0145691	1.45691	Alive	Alive
0612	MALE	Malay	55	1	5	7	NO	NO	NO	NYHA II	63	EF: > 50% (Good)	On CPB	Isolated CABG	NO	NO	NO	NO	NO	NO	96	NO	NO	NO	NO	NO	NO	NO	NYHA II	CSS2	No Previous MI		PA Sys : < 31	Elective	ISOLATED CABG	NO	0.0129998	1.29998	Alive	Alive
0613	MALE	Chinese	51	1	6	8	YES	NO	YES	NYHA I	64	EF: > 50% (Good)	On CPB	Isolated CABG	NO	NO	NO	NO	NO	NO	101	NO	NO	NO	NO	NO	NO	NO	NYHA I	CSS (NO SIGN)	No Previous MI		PA Sys : < 31	Elective	ISOLATED CABG	NO	0.0116954	1.16954	Alive	Alive
0614	MALE	Malay	51	3	6	10	YES	NO	YES	NYHA II	35	EF: 31 - 50% (Moderate)	On CPB	Isolated CABG	NO	NO	NO	NO	NO	NO	97	NO	NO	NO	NO	NO	NO	NO	NYHA II	CSS2	MI > 90 days		PA Sys : < 31	Elective	ISOLATED CABG	NO	0.0213313	2.13313	Alive	Alive
0615	MALE	Chinese	53	2	6	14	YES	NO	NO	NYHA II	43	EF: 31 - 50% (Moderate)	On CPB	Isolated CABG	NO	NO	NO	NO	NO	NO	74	NO	NO	NO	NO	NO	NO	NO	NYHA II	CSS2	MI 8-21 days		PA Sys : < 31	Urgent	ISOLATED CABG	NO	0.0280774	2.80774	Alive	Alive
0616	MALE	Malay	54	1	6	10	YES	NO	YES	NYHA I	55	EF: > 50% (Good)	On CPB	Isolated CABG	NO	NO	NO	NO	NO	NO	77	NO	NO	NO	NO	NO	NO	NO	NYHA I	CSS (NO SIGN)	No Previous MI		PA Sys : < 31	Elective	ISOLATED CABG	NO	0.0116954	1.16954	Alive	Alive
0617	MALE	Malay	54	1	6	10	YES	NO	YES	NYHA II	57	EF: > 50% (Good)	On CPB	Isolated CABG	NO	NO	NO	NO	NO	NO	94	NO	NO	NO	NO	NO	NO	NO	NYHA II	CSS2	No Previous MI		PA Sys : < 31	Elective	ISOLATED CABG	NO	0.0129998	1.29998	Alive	Alive
0618	MALE	Malay	54	1	6	10	YES	NO	YES	NYHA II	40	EF: 31 - 50% (Moderate)	On CPB	Isolated CABG	NO	NO	NO	NO	NO	NO	93	NO	NO	NO	NO	NO	NO	NO	NYHA II	CSS2	No Previous MI		PA Sys : < 31	Elective	ISOLATED CABG	NO	0.0177289	1.77289	Alive	Alive
0619	MALE	Indian	55	1	6	9	NO	NO	YES	NYHA II	66	EF: > 50% (Good)	On CPB	Isolated CABG	NO	NO	NO	NO	NO	NO	76	NO	NO	NO	NO	NO	NO	NO	NYHA II	CSS1	No Previous MI		PA Sys : < 31	Elective	ISOLATED CABG	NO	0.0129998	1.29998	Alive	Alive
0620	MALE	Indian	55	2	6	8	YES	YES	YES	NYHA II	50	EF: 31 - 50% (Moderate)	On CPB	Isolated CABG	NO	NO	NO	NO	NO	NO	95	NO	NO	NO	NO	NO	NO	NO	NYHA II	CSS2	No Previous MI	21	PA Sys : < 31	Elective	ISOLATED CABG	NO	0.0213313	2.13313	Alive	Alive
0621	MALE	Indian	55	2	6	8	YES	#NULL!	NO	NYHA II	60	EF: > 50% (Good)	On CPB	Isolated CABG	NO	NO	NO	NO	NO	NO	62	NO	NO	NO	NO	NO	YES	NO	NYHA II	CSS3	#NULL!		PA Sys : < 31	Emergency	ISOLATED CABG	NO	0.0259365	2.59365	Alive	Alive
0622	MALE	Indian	56	1	6	11	YES	YES	YES	NYHA II		#NULL!	Off Pump	Isolated CABG	YES	NO	NO	NO	YES	NO	152	NO	NO	NO	NO	NO	NO	YES	NYHA II	CSS2	MI > 90 days		PA Sys : < 31	Elective	ISOLATED CABG	NO	0.0184247	1.84247	Alive	Alive
0623	MALE	Malay	56	1	6	8	YES	YES	#NULL!	NYHA I	35	EF: 31 - 50% (Moderate)	On CPB	Isolated CABG	NO	NO	NO	NO	NO	NO	101	NO	NO	NO	NO	UNKNOWN	NO	NO	NYHA I	CSS (NO SIGN)	MI > 90 days		PA Sys : < 31	Elective	ISOLATED CABG	NO	0.0159577	1.59577	Alive	Alive
0624	MALE	Chinese	58	2	6	8	NO	NO	NO	NYHA I	30	EF: 21 - 30% (Poor)	On CPB	Isolated CABG	YES	NO	NO	NO	YES	NO	135	NO	NO	NO	NO	NO	NO	NO	NYHA I	CSS (NO SIGN)	No Previous MI		PA Sys : < 31	Elective	ISOLATED CABG	NO	0.0258719	2.58719	Alive	Alive
0625	MALE	Chinese	58	1	6	9	YES	NO	YES	NYHA II	46	EF: 31 - 50% (Moderate)	On CPB	Isolated CABG	NO	NO	NO	NO	NO	NO	81	NO	NO	NO	NO	NO	NO	NO	NYHA II	CSS2	MI 8-21 days		PA Sys : < 31	Elective	ISOLATED CABG	NO	0.0205974	2.05974	Alive	Alive
0626	MALE	Malay	59	1	6	8	YES	NO	YES	NYHA I	60	EF: > 50% (Good)	On CPB	Isolated CABG	NO	NO	NO	NO	NO	NO	77	NO	NO	NO	NO	NO	NO	NO	NYHA I	CSS (NO SIGN)	No Previous MI		PA Sys : < 31	Elective	ISOLATED CABG	NO	0.0140895	1.40895	Alive	Alive
0627	MALE	Indian	51	1	7	11	YES	YES	YES	NYHA III	60	EF: > 50% (Good)	On CPB	Isolated CABG	NO	NO	NO	NO	NO	NO	#NULL!	NO	NO	NO	NO	NO	NO	NO	NYHA III	CSS2	No Previous MI		PA Sys : < 31	Elective	ISOLATED CABG	NO	0.00669163	0.669163	Alive	Alive
0628	MALE	Malay	51	1	7	9	NO	NO	YES	NYHA I		#NULL!	On CPB	Isolated CABG	NO	NO	NO	NO	NO	NO	73	NO	NO	NO	NO	NO	NO	NO	NYHA I	CSS1	MI > 90 days		PA Sys : < 31	Elective	ISOLATED CABG	NO	0.0116954	1.16954	Alive	Alive
0629	MALE	Indian	51	1	7	9	YES	YES	YES	NYHA I	55	EF: > 50% (Good)	On CPB	Isolated CABG	YES	NO	NO	NO	YES	NO	133	NO	NO	NO	NO	NO	NO	NO	NYHA I	CSS2	No Previous MI		PA Sys : < 31	Elective	ISOLATED CABG	NO	0.0116954	1.16954	Alive	Alive
0630	MALE	Malay	52	1	7	9	YES	YES	YES	NYHA II	65	EF: > 50% (Good)	On CPB	Isolated CABG	NO	NO	NO	NO	NO	NO	81	NO	NO	NO	NO	NO	NO	YES	NYHA II	CSS2	No Previous MI		PA Sys : < 31	Elective	ISOLATED CABG	NO	0.0184247	1.84247	Alive	Alive
0631	MALE	Malay	53	1	7	11	YES	YES	YES	NYHA II	36	EF: 31 - 50% (Moderate)	On CPB	Isolated CABG	YES	NO	NO	NO	YES	NO	138	NO	NO	NO	NO	NO	NO	NO	NYHA II	CSS2	MI > 90 days		PA Sys : < 31	Elective	ISOLATED CABG	NO	0.0177289	1.77289	Alive	Alive
0632	MALE	Malay	54	1	7	9	YES	YES	YES	NYHA II	57%	EF: > 50% (Good)	On CPB	Isolated CABG	NO	NO	NO	NO	NO	NO	102	NO	NO	NO	NO	NO	NO	NO	NYHA II	CSS2	No Previous MI		PA Sys : < 31	Elective	ISOLATED CABG	NO	0.0129998	1.29998	Alive	Alive
0633	MALE	Malay	54	1	7	9	YES	NO	YES	NYHA II		#NULL!	On CPB	Isolated CABG	#NULL!	NO	NO	NO	NO	NO	#NULL!	NO	NO	NO	NO	NO	NO	NO	NYHA II	CSS1	No Previous MI		PA Sys : < 31	Elective	ISOLATED CABG	NO	0.00554684	0.554684	Alive	Alive
0634	MALE	Malay	56	2	7	10	NO	NO	YES	NYHA II	28	EF: 21 - 30% (Poor)	On CPB	Isolated CABG	NO	NO	NO	NO	NO	NO	95	NO	NO	NO	NO	NO	NO	NO	NYHA II	CSS2	MI > 90 days		PA Sys : < 31	Elective	ISOLATED CABG	NO	0.0341436	3.41436	Alive	Alive
0635	MALE	Malay	57	1	7	14	NO	NO	YES	NYHA I		#NULL!	On CPB	Isolated CABG	NO	NO	NO	NO	NO	NO	94	NO	NO	NO	NO	NO	NO	NO	NYHA I	CSS3	No Previous MI		PA Sys : < 31	Elective	ISOLATED CABG	NO	0.0116954	1.16954	Alive	Alive
0636	MALE	Chinese	57	1	7	9	YES	NO	YES	NYHA I		EF: > 50% (Good)	On CPB	Isolated CABG	NO	NO	NO	NO	NO	NO	#NULL!	YES	NO	NO	NO	NO	NO	NO	NYHA I	CSS2	No Previous MI		PA Sys : < 31	Elective	ISOLATED CABG	NO	0.00849293	0.849293	Alive	Alive
0637	MALE	Indian	58	4	7	9	NO	YES	YES	NYHA II		#NULL!	On CPB	Isolated CABG	NO	NO	NO	NO	NO	NO	#NULL!		NO	NO	NO	NO	NO	NO	NYHA II	CSS2	No Previous MI		PA Sys : < 31	Elective	ISOLATED CABG	NO	0.00554684	0.554684	Alive	Alive
0638	MALE	Chinese	58	1	7	9	YES	NO	YES	NYHA I	55	EF: > 50% (Good)	On CPB	Isolated CABG	NO	NO	NO	NO	NO	NO	167	NO	NO	NO	NO	NO	NO	NO	NYHA I	CSS (NO SIGN)	No Previous MI		PA Sys : < 31	Elective	ISOLATED CABG	NO	0.0116954	1.16954	Alive	Alive
0639	MALE	Malay	58	2	7	12	YES	YES	YES	NYHA II	59	EF: > 50% (Good)	On CPB	Isolated CABG	NO	NO	NO	NO	NO	NO	61	NO	NO	NO	NO	NO	NO	NO	NYHA II	CSS1	MI 22-90 days		PA Sys : < 31	Elective	ISOLATED CABG	NO	0.0151149	1.51149	Alive	Alive
0640	MALE	Malay	51	4	8	10	YES	NO	YES	NYHA II	57	EF: > 50% (Good)	On CPB	Isolated CABG	NO	NO	NO	NO	NO	NO	114	NO	NO	NO	NO	NO	NO	NO	NYHA II	CSS2	MI 22-90 days		PA Sys : < 31	Elective	ISOLATED CABG	NO	0.0151149	1.51149	Alive	Alive
0641	MALE	Malay	56	5	8	11	NO	NO	NO	NYHA II	43	EF: 31 - 50% (Moderate)	On CPB	Isolated CABG	NO	NO	NO	NO	NO	NO	76	NO	NO	NO	NO	NO	NO	NO	NYHA II	CSS2	No Previous MI		PA Sys : < 31	Elective	ISOLATED CABG	NO	0.0177289	1.77289	Alive	Alive
0642	MALE	Indian	57	1	8	13	YES	YES	YES	NYHA II	48	EF: 31 - 50% (Moderate)	On CPB	Isolated CABG	NO	NO	NO	NO	NO	NO	89	NO	NO	NO	NO	NO	NO	NO	NYHA II	CSS2	No Previous MI		PA Sys : < 31	Elective	ISOLATED CABG	NO	0.0129998	1.29998	Alive	Alive
0643	MALE	Malay	60	3	8	15	YES	YES	YES	NYHA II	54	EF: > 50% (Good)	On CPB	Isolated CABG	YES	NO	NO	NO	YES	NO	145	NO	NO	NO	NO	NO	NO	YES	NYHA II	CSS2	MI 22-90 days		PA Sys : < 31	Elective	ISOLATED CABG	NO	0.0214034	2.14034	Alive	Alive
0644	MALE	Chinese	51	5	9	10	YES	YES	YES	NYHA I	58	EF: > 50% (Good)	On CPB	Isolated CABG	NO	NO	NO	NO	NO	NO	104	NO	NO	NO	NO	NO	NO	NO	NYHA I	CSS1	MI 22-90 days		PA Sys : < 31	Elective	ISOLATED CABG	NO	0.0136012	1.36012	Alive	Alive
0645	MALE	Indian	51	4	9	11	YES	YES	#NULL!	NYHA I	43	EF: 31 - 50% (Moderate)	On CPB	Isolated CABG	NO	NO	NO	NO	NO	NO	#NULL!	NO	NO	NO	NO	NO	NO	NO	NYHA I	CSS1	MI > 90 days		PA Sys : < 31	Elective	ISOLATED CABG	NO	0.00682067	0.682067	Alive	Alive
0646	MALE	Indian	52	4	9	14	YES	YES	YES	NYHA I		EF: > 50% (Good)	On CPB	Isolated CABG	NO	NO	NO	NO	NO	NO	#NULL!	NO	NO	NO	NO	NO	NO	NO	NYHA I	CSS1	No Previous MI		PA Sys : < 31	Elective	ISOLATED CABG	NO	0.00498652	0.498652	Alive	Alive
0647	MALE	Chinese	52	2	9	11	NO	NO	YES	NYHA II		#NULL!	On CPB	Isolated CABG	NO	NO	NO	NO	NO	NO	#NULL!	NO	NO	NO	NO	NO	NO	NO	NYHA II	CSS2	MI < 6 Hours		PA Sys : < 31	Elective	ISOLATED CABG	NO	0.00645727	0.645727	Alive	Alive
0648	MALE	Others	59	1	9	12	YES	NO	YES	NYHA II		#NULL!	On CPB	Isolated CABG	NO	NO	NO	NO	NO	NO	#NULL!	NO	NO	NO	NO	NO	NO	NO	NYHA II	CSS2	No Previous MI		PA Sys : < 31	Elective	ISOLATED CABG	NO	0.00554684	0.554684	Alive	Alive
0649	MALE	Malay	59	1	9	11	YES	YES	YES	NYHA II	53	EF: > 50% (Good)	On CPB	Isolated CABG	NO	NO	NO	NO	NO	NO	99	NO	NO	NO	NO	NO	NO	NO	NYHA II	CSS2	No Previous MI		PA Sys : < 31	Elective	ISOLATED CABG	NO	0.0156566	1.56566	Alive	Alive
0650	MALE	Malay	60	1	9	12	YES	YES	YES	NYHA II		EF: 21 - 30% (Poor)	On CPB	Isolated CABG	NO	NO	NO	NO	NO	NO	94	NO	NO	NO	NO	NO	YES	NO	NYHA II	CSS2	No Previous MI		PA Sys : < 31	Elective	ISOLATED CABG	NO	0.0805563	8.05563	Alive	Alive
0651	MALE	Malay	60	6	9	10	NO	YES	YES	NYHA II		#NULL!	On CPB	Isolated CABG	NO	NO	NO	NO	NO	NO	79	NO	NO	NO	NO	NO	NO	NO	NYHA II	CSS1	MI 8-21 days		PA Sys : < 31	Elective	ISOLATED CABG	NO	0.0151149	1.51149	Alive	Alive
0652	MALE	Malay	52	3	10	13	YES	NO	YES	NYHA I	66	EF: > 50% (Good)	On CPB	Isolated CABG	NO	NO	NO	NO	NO	NO	113	NO	NO	NO	NO	NO	NO	NO	NYHA I	CSS (NO SIGN)	MI 22-90 days	14	PA Sys : < 31	Elective	ISOLATED CABG	NO	0.0136012	1.36012	Alive	Alive
0653	MALE	Malay	52	3	10	13	YES	NO	YES	NYHA III	55	EF: > 50% (Good)	On CPB	Isolated CABG	YES	NO	NO	NO	YES	NO	175	NO	NO	NO	NO	NO	NO	NO	NYHA III	CSS1	MI 22-90 days		PA Sys : < 31	Elective	ISOLATED CABG	NO	0.0181983	1.81983	Alive	Alive
0654	MALE	Chinese	52	6	10	12	YES	NO	NO	NYHA II	26	EF: 21 - 30% (Poor)	On CPB	Isolated CABG	NO	NO	NO	NO	NO	NO	95	NO	NO	NO	NO	YES	NO	NO	NYHA II	CSS (NO SIGN)	No Previous MI		PA Sys : < 31	Elective	ISOLATED CABG	NO	0.139992	13.9992	Alive	Alive
0655	MALE	Indian	54	6	10	13	YES	YES	YES	NYHA II	50	EF: 31 - 50% (Moderate)	On CPB	Isolated CABG	NO	NO	NO	NO	NO	NO	114	NO	NO	NO	NO	NO	NO	YES	NYHA II	CSS2	MI 22-90 days		PA Sys : < 31	Elective	ISOLATED CABG	NO	0.0290995	2.90995	Alive	Alive
0656	MALE	Malay	56	3	10	12	YES	NO	YES	NYHA I		#NULL!	On CPB	Isolated CABG	NO	NO	NO	NO	NO	NO	89	NO	NO	NO	NO	NO	NO	NO	NYHA I	CSS (NO SIGN)	No Previous MI		PA Sys : < 31	Elective	ISOLATED CABG	NO	0.0116954	1.16954	Alive	Alive
0657	MALE	Malay	59	6	10	12	NO	YES	YES	NYHA II	46	EF: 31 - 50% (Moderate)	On CPB	Isolated CABG	NO	NO	NO	NO	NO	NO	83	NO	NO	NO	NO	NO	NO	NO	NYHA II	CSS2	MI > 90 days		PA Sys : < 31	Elective	ISOLATED CABG	NO	0.0177289	1.77289	Alive	Alive
0658	MALE	Indian	52	5	13	15	YES	YES	YES	NYHA II	47	EF: 31 - 50% (Moderate)	On CPB	Isolated CABG	NO	NO	NO	NO	NO	NO	103	NO	NO	NO	NO	NO	NO	YES	NYHA II	CSS2	MI > 90 days		PA Sys : < 31	Elective	ISOLATED CABG	NO	0.0250772	2.50772	Alive	Alive
0659	MALE	Malay	56	1	14	16	NO	NO	YES	NYHA II	70.9	EF: > 50% (Good)	On CPB	Isolated CABG	NO	NO	NO	NO	NO	NO	64	NO	NO	NO	NO	NO	NO	NO	NYHA II	CSS1	No Previous MI		PA Sys : < 31	Urgent	ISOLATED CABG	NO	0.0177707	1.77707	Alive	Alive
0660	MALE	Malay	56	4	14	21	YES	YES	YES	NYHA II	25	EF: 21 - 30% (Poor)	On CPB	Isolated CABG	YES	NO	YES	NO	YES	NO	207	NO	NO	NO	YES	NO	YES	NO	NYHA II	CSS2	#NULL!		PA Sys : < 31	Elective	ISOLATED CABG	NO	0.0956816	9.56816	Alive	Alive
0661	MALE	Malay	51	6	16	18	NO	NO	YES	NYHA II	53	EF: > 50% (Good)	On CPB	Isolated CABG	NO	NO	NO	NO	NO	NO	112	NO	NO	NO	NO	NO	NO	NO	NYHA II	CSS (NO SIGN)	No Previous MI		PA Sys : < 31	Elective	ISOLATED CABG	NO	0.0129998	1.29998	Alive	Alive
0662	MALE	Malay	57	7	17	24	YES	NO	YES	NYHA II	44	EF: 31 - 50% (Moderate)	On CPB	Isolated CABG	NO	NO	NO	NO	NO	NO	69	NO	NO	NO	YES	NO	NO	NO	NYHA II	CSS2	MI > 90 days		PA Sys : < 31	Elective	ISOLATED CABG	NO	0.0213313	2.13313	Alive	Alive
0663	MALE	Chinese	56	1	9	11	NO	NO	YES	NYHA I	50	EF: 31 - 50% (Moderate)	On CPB	Isolated CABG	NO	NO	NO	NO	NO	NO	62	NO	NO	NO	NO	NO	NO	NO	NYHA I	CSS1	No Previous MI		PA Sys : < 31	Elective	ISOLATED CABG	NO	0.0159577	1.59577	Alive	Alive
0664	MALE	Chinese	60	3	14	15	YES	NO	YES	NYHA II	47%	EF: 31 - 50% (Moderate)	On CPB	Isolated CABG	NO	NO	NO	NO	NO	NO	112	NO	NO	NO	NO	NO	NO	NO	NYHA II	CSS2	MI 8-21 days		PA Sys : < 31	Urgent	ISOLATED CABG	NO	0.0280774	2.80774	Alive	Alive
0665	MALE	Indian	57	43	86	89	YES	YES	YES	NYHA II	34	EF: 31 - 50% (Moderate)	On CPB	Isolated CABG	NO	NO	NO	NO	NO	NO	#NULL!	NO	NO	NO	NO	NO	NO	NO	NYHA II	CSS1	MI 22-90 days		PA Sys : < 31	Elective	ISOLATED CABG	NO	0.0088276	0.88276	Alive	Alive
0666	MALE	Malay	58	1	6	9	NO	NO	NO	NYHA I	55	EF: > 50% (Good)	On CPB	Isolated CABG	NO	NO	NO	NO	NO	NO	80	NO	NO	NO	NO	NO	NO	NO	NYHA I	CSS1	MI 8-21 days		PA Sys : < 31	Elective	ISOLATED CABG	NO	0.0136012	1.36012	Alive	Alive
0667	MALE	Indian	58	1	6	9	YES	NO	YES	NYHA II	61	EF: > 50% (Good)	On CPB	Isolated CABG	NO	NO	NO	NO	NO	NO	81	NO	NO	NO	NO	NO	NO	NO	NYHA II	CSS2	MI 22-90 days		PA Sys : < 31	Elective	ISOLATED CABG	NO	0.0151149	1.51149	Alive	Alive
0668	MALE	Indian	51	1	6	9	NO	YES	NO	#NULL!		#NULL!	On CPB	Isolated CABG	NO	NO	NO	NO	NO	NO	64	NO	NO	NO	NO	NO	NO	NO	#NULL!	CSS2	MI 22-90 days		PA Sys : < 31	Elective	ISOLATED CABG	NO	0.0136012	1.36012	Alive	Alive
0669	MALE	Chinese	52	1	8	13	YES	YES	YES	NYHA I	40	EF: 31 - 50% (Moderate)	On CPB	Isolated CABG	NO	NO	NO	NO	NO	NO	75	NO	NO	NO	NO	NO	NO	NO	NYHA I	CSS (NO SIGN)	No Previous MI	23	PA Sys : < 31	Elective	ISOLATED CABG	NO	0.0159577	1.59577	Alive	Alive
0670	MALE	Chinese	55	1	9	11	NO	NO	YES	NYHA I	61	EF: > 50% (Good)	On CPB	Isolated CABG	NO	NO	NO	NO	NO	NO	71	NO	NO	NO	YES		NO	NO	NYHA I	CSS (NO SIGN)	No Previous MI		PA Sys : < 31	Elective	ISOLATED CABG	NO	0.0140895	1.40895	Alive	Alive
0671	MALE	Malay	53	3	9	11	NO	NO	YES	NYHA I	20	EF <= 20% (Very poor)	On CPB	Isolated CABG	NO	NO	NO	NO	NO	NO	119	NO	NO	NO	NO	NO	NO	NO	NYHA I	CSS2	#NULL!		PA Sys : < 31	Elective	ISOLATED CABG	NO	0.0347834	3.47834	Alive	Alive
0672	MALE	Chinese	58	4	19	33	YES	NO	NO	NYHA IV	20	EF <= 20% (Very poor)	On CPB	Isolated CABG	NO	NO	NO	NO	NO	NO	75	NO	NO	NO	NO	NO	YES	NO	NYHA IV	CSS1	MI 8-21 days		PA Sys : < 31	Emergency	ISOLATED CABG	NO	0.269141	26.9141	Alive	Alive
0673	MALE	Indian	54	1	6	14	NO	NO	YES	NYHA I	33	EF: 31 - 50% (Moderate)	On CPB	Isolated CABG	NO	NO	NO	NO	NO	NO	119	NO	NO	NO	NO	NO	NO	NO	NYHA I	CSS1	MI > 90 days		PA Sys : < 31	Elective	ISOLATED CABG	NO	0.0159577	1.59577	Alive	Alive
0674	MALE	Chinese	60	5	9	13	YES	NO	YES	NYHA II	45	EF: 31 - 50% (Moderate)	On CPB	Isolated CABG	YES	NO	NO	NO	YES	NO	157	NO	NO	NO	NO	NO	NO	NO	NYHA II	CSS2	MI 6 - 24 Hours		PA Sys : < 31	Elective	THREE PROCDEDURES	NO	0.19228	19.228	Alive	Alive
0675	MALE	Malay	57	1	9	11	YES	YES	YES	NYHA II	36	EF: 31 - 50% (Moderate)	On CPB	Isolated CABG	#NULL!	NO	NO	NO	NO	NO	#NULL!	YES	YES	NO	YES		NO	YES	NYHA II	CSS2	MI 22-90 days		PA Sys : < 31	Urgent	0	NO	0.0437779	4.37779	Alive	Alive
0676	MALE	Malay	57	1	5	8	YES	YES	NO	NYHA II	35	EF: 31 - 50% (Moderate)	On CPB	Isolated CABG	NO	NO	NO	NO	NO	NO	#NULL!	NO	NO	NO	NO	NO	NO	NO	NYHA II	CSS4	MI 22-90 days		PA Sys : < 31	Elective	ISOLATED CABG	NO	0.0110044	1.10044	Alive	Alive
0677	MALE	Chinese	58	1	7	9	YES	YES	YES	NYHA II	41	EF: 31 - 50% (Moderate)	On CPB	Isolated CABG	NO	NO	NO	NO	NO	NO	#NULL!	NO	NO	NO	NO	NO	NO	NO	NYHA II	CSS2	No Previous MI		PA Sys : < 31	Elective	ISOLATED CABG	NO	0.00758552	0.758552	Alive	Alive
0678	MALE	Malay	60	3	8	12	YES	YES	YES	NYHA I	30-35	EF: 31 - 50% (Moderate)	On CPB	Isolated CABG	NO	NO	NO	NO	NO	NO	98	NO	NO	NO	NO	NO	NO	YES	NYHA I	CSS2	MI > 90 days		PA Sys : < 31	Elective	ISOLATED CABG	NO	0.0225888	2.25888	Alive	Alive
0679	MALE	Malay	56	2	8	15	NO	NO	NO	NYHA I	55	EF: > 50% (Good)	On CPB	Isolated CABG	NO	NO	NO	NO	NO	NO	94	NO	NO	NO	NO	NO	NO	NO	NYHA I	CSS2	MI 8-21 days	<31	PA Sys : < 31	Urgent	ISOLATED CABG	NO	0.0185888	1.85888	Alive	Alive
0680	MALE	Indian	55	1	6	14	YES	YES	YES	NYHA II	60	EF: > 50% (Good)	On CPB	Isolated CABG	NO	NO	NO	NO	NO	NO	#NULL!	NO	NO	NO	NO	NO	NO	NO	NYHA II	CSS (NO SIGN)	MI 22-90 days		PA Sys : < 31	Elective	ISOLATED CABG	NO	0.00645727	0.645727	Alive	Alive
0681	MALE	Indian	56	2	10	14	YES	YES	YES	#NULL!	27	EF: 21 - 30% (Poor)	On CPB	Isolated CABG	NO	NO	NO	NO	NO	NO	97	NO	NO	NO	NO	NO	NO	NO	#NULL!	CSS (NO SIGN)	MI > 90 days		PA Sys : < 31	Elective	ISOLATED CABG	NO	0.0258719	2.58719	Alive	Alive
0682	MALE	Malay	51	1	5	8	YES	YES	YES	NYHA I	45	EF: 31 - 50% (Moderate)	On CPB	Isolated CABG	#NULL!	NO	NO	NO	NO	NO	157	NO	NO	NO	YES	NO	NO	NO	NYHA I	CSS2	MI 22-90 days		PA Sys : < 31	Elective	ISOLATED CABG	NO	0.0223096	2.23096	Alive	Alive
0683	MALE	Malay	51	2	6	8	NO	YES	YES	NYHA II	70	EF: > 50% (Good)	On CPB	Isolated CABG	NO	NO	NO	NO	NO	NO	118	NO	NO	NO	NO	NO	NO	NO	NYHA II	CSS2	MI > 90 days		PA Sys : < 31	Elective	ISOLATED CABG	NO	0.0129998	1.29998	Alive	Alive
0684	MALE	Chinese	60	1	7	10	YES	NO	YES	NYHA II	53	EF: > 50% (Good)	On CPB	Isolated CABG	NO	NO	NO	NO	NO	NO	100	NO	NO	NO	NO	NO	NO	NO	NYHA II	CSS2	No Previous MI		PA Sys : < 31	Elective	ISOLATED CABG	NO	0.0129998	1.29998	Alive	Alive
0685	MALE	Malay	55	1	7	9	NO	NO	YES	NYHA I	45	EF: 31 - 50% (Moderate)	On CPB	Isolated CABG	NO	NO	NO	NO	NO	NO	75	NO	NO	NO	NO	NO	NO	NO	NYHA I	CSS (NO SIGN)	No Previous MI		PA Sys : < 31	Elective	ISOLATED CABG	NO	0.0159577	1.59577	Alive	Alive
0686	MALE	Malay	58	1	7	9	YES	YES	NO	NYHA II		#NULL!	On CPB	Isolated CABG	NO	NO	NO	NO	NO	NO	92	NO	NO	NO	NO	NO	NO	NO	NYHA II	CSS2	MI > 90 days		PA Sys : < 31	Elective	ISOLATED CABG	NO	0.0129998	1.29998	Alive	Alive
0687	MALE	Chinese	57	1	6	9	YES	NO	NO	NYHA I	62%	EF: > 50% (Good)	On CPB	Isolated CABG	NO	NO	NO	NO	NO	NO	103	NO	NO	NO	NO	NO	NO	NO	NYHA I	CSS (NO SIGN)	No Previous MI		PA Sys : < 31	Elective	ISOLATED CABG	NO	0.0140895	1.40895	Alive	Alive
0688	MALE	Indian	60	1	7	12	NO	NO	NO	NYHA II	70	EF: > 50% (Good)	On CPB	Isolated CABG	NO	NO	NO	NO	NO	NO	96	NO	NO	NO	NO	NO	NO	NO	NYHA II	CSS1	MI 22-90 days		PA Sys : < 31	Elective	ISOLATED CABG	NO	0.0151149	1.51149	Alive	Alive
0689	MALE	Indian	58	1	6	8	YES	YES	YES	NYHA I	54	EF: > 50% (Good)	On CPB	Isolated CABG	NO	NO	NO	NO	NO	NO	78	NO	NO	NO	NO	NO	NO	NO	NYHA I	CSS (NO SIGN)	No Previous MI		PA Sys : < 31	Elective	ISOLATED CABG	NO	0.0116954	1.16954	Alive	Alive
0690	MALE	Chinese	56	1	7	10	YES	NO	YES	NYHA I	45	EF: 31 - 50% (Moderate)	On CPB	Isolated CABG	NO	NO	NO	NO	NO	NO	79	NO		NO	NO		NO	NO	NYHA I	CSS1	MI 22-90 days		PA Sys : < 31	Elective	ISOLATED CABG	NO	0.018545	1.8545	Alive	Alive
0691	MALE	Malay	58	1	9	22	YES	YES	YES	#NULL!	49	EF: 31 - 50% (Moderate)	On CPB	Isolated CABG	NO	NO	NO	NO	NO	NO	102	NO	NO	NO	NO	NO	NO	NO	#NULL!	CSS (NO SIGN)	MI 22-90 days		PA Sys : < 31	Elective	ISOLATED CABG	NO	0.018545	1.8545	Alive	Alive
0692	MALE	Malay	57	1	7	12	YES	NO	YES	NYHA II	55	EF: > 50% (Good)	Off Pump	Isolated CABG	YES	NO	YES	NO	NO	YES	803	YES	NO	NO	NO	NO	NO	NO	NYHA II	CSS2	No Previous MI		PA Sys : < 31	Elective	ISOLATED CABG	NO	0.0220163	2.20163	Alive	Alive
0693	MALE	Malay	57	3	7	10	NO	NO	YES	NYHA I	54	EF: > 50% (Good)	On CPB	Isolated CABG	NO	NO	NO	NO	NO	NO	88	NO	NO	NO	NO	NO	NO	NO	NYHA I	CSS1	No Previous MI	3	PA Sys : < 31	Elective	ISOLATED CABG	NO	0.0116954	1.16954	Alive	Alive
0694	MALE	Indonesian	60	1	9	11	NO	YES	NO	NYHA I	52	EF: > 50% (Good)	On CPB	Isolated CABG	NO	NO	NO	NO	NO	NO	82	NO	NO	NO	NO	NO	NO	NO	NYHA I	CSS (NO SIGN)	MI 1 - 7 Days		PA Sys : < 31	Elective	ISOLATED CABG	NO	0.0136012	1.36012	Alive	Alive
0695	MALE	Chinese	55	1	8	10	YES	YES	YES	NYHA II	59	EF: > 50% (Good)	On CPB	Isolated CABG	NO	NO	NO	NO	NO	NO	75	NO		NO	NO	NO	NO	NO	NYHA II	CSS3	No Previous MI		PA Sys : < 31	Elective	ISOLATED CABG	NO	0.0129998	1.29998	Alive	Alive
0696	MALE	Indian	52	4	11	13	YES	YES	YES	NYHA I	45	EF: 31 - 50% (Moderate)	On CPB	Isolated CABG	YES	NO	NO	NO	YES	NO	262	NO	NO	NO	NO	NO	NO	YES	NYHA I	CSS1	MI 22-90 days		PA Sys : < 31	Elective	ISOLATED CABG	NO	0.0262227	2.62227	Alive	Alive
0697	MALE	Chinese	59	1	6	8	NO	YES	YES	NYHA II	61	EF: > 50% (Good)	On CPB	Isolated CABG	NO	NO	NO	NO	NO	NO	77	NO	NO	NO	NO	NO	NO	YES	NYHA II	CSS2	No Previous MI		PA Sys : < 31	Elective	ISOLATED CABG	NO	0.0184247	1.84247	Alive	Alive
0698	MALE	Chinese	57	1	6	12	YES	NO	NO	NYHA I	50	EF: 31 - 50% (Moderate)	On CPB	Isolated CABG	NO	NO	NO	NO	NO	NO	111	NO	NO	NO	NO	NO	NO	NO	NYHA I	CSS (NO SIGN)	MI 1 - 7 Days		PA Sys : < 31	Elective	ISOLATED CABG	NO	0.018545	1.8545	Alive	Alive
0699	MALE	Malay	54	3	8	11	YES	YES	YES	NYHA I	62%	EF: > 50% (Good)	On CPB	Isolated CABG	NO	NO	NO	NO	NO	NO	86	NO	NO	NO	YES		NO	NO	NYHA I	CSS2	No Previous MI		PA Sys : < 31	Elective	ISOLATED CABG	0	0.0140895	1.40895	Alive	Alive
0700	MALE	Chinese	54	1	28	31	YES	YES	YES	NYHA II	70%	EF: > 50% (Good)	On CPB	Isolated CABG	YES	NO	NO	NO	NO	YES	779	NO	NO	NO	NO	NO	NO	YES	NYHA II	CSS1	No Previous MI	30	PA Sys : < 31	Elective	ISOLATED CABG	NO	0.0184247	1.84247	Alive	Alive
0701	MALE	Indian	58	1	7	22	YES	YES	NO	NYHA I	56	EF: > 50% (Good)	On CPB	Isolated CABG	NO	NO	NO	NO	NO	NO	93	NO	NO	NO	NO	NO	NO	NO	NYHA I	CSS2	MI 1 - 7 Days	3	PA Sys : < 31	Elective	ISOLATED CABG	NO	0.0136012	1.36012	Alive	Alive
0702	MALE	Malay	57	5	10	13	NO	NO	YES	NYHA II	38	EF: 31 - 50% (Moderate)	On CPB	Isolated CABG	NO	NO	NO	NO	NO	NO	92	NO	NO	NO	NO	NO	NO	NO	NYHA II	CSS1	MI > 90 days		PA Sys : < 31	Elective	ISOLATED CABG	NO	0.0177289	1.77289	Alive	Alive
0703	MALE	Indian	58	1	9	11	YES	YES	YES	NYHA II	36	EF: 31 - 50% (Moderate)	On CPB	Isolated CABG	NO	NO	NO	NO	NO	NO	97	NO	NO	NO	NO	NO	NO	YES	NYHA II	CSS2	MI 22-90 days		PA Sys : < 31	Elective	ISOLATED CABG	NO	0.0290995	2.90995	Alive	Alive
0704	MALE	Chinese	57	1	6	7	YES	NO	YES	NYHA I	57	EF: > 50% (Good)	On CPB	Isolated CABG	NO	NO	NO	NO	NO	NO	106	NO	NO	NO	NO	NO	NO	NO	NYHA I	CSS1	MI 8-21 days		PA Sys : < 31	Elective	ISOLATED CABG	NO	0.0136012	1.36012	Alive	Alive
0705	MALE	Malay	60	1	5	10	YES	YES	NO	NYHA II	43	EF: 31 - 50% (Moderate)	On CPB	Isolated CABG	NO	NO	NO	NO	NO	NO	112	NO	NO	NO	YES	NO	NO	NO	NYHA II	CSS2	MI 22-90 days		PA Sys : < 31	Elective	ISOLATED CABG	NO	0.024768	2.4768	Alive	Alive
0706	MALE	Malay	60	1	6	11	YES	YES	#NULL!	NYHA II	51	EF: > 50% (Good)	On CPB	Isolated CABG	NO	NO	NO	NO	NO	NO	85	NO	NO	NO	NO	NO	NO	YES	NYHA II	CSS (NO SIGN)	No Previous MI	20	PA Sys : < 31	Elective	ISOLATED CABG	NO	0.0184247	1.84247	Alive	Alive
0707	MALE	Chinese	60	1	7	14	YES	NO	NO	NYHA III	45	EF: 31 - 50% (Moderate)	On CPB	Isolated CABG	NO	NO	NO	NO	NO	NO	90	NO	NO	NO	NO	NO	NO	NO	NYHA III	CSS3	No Previous MI		PA Sys : < 31	Elective	ISOLATED CABG	NO	0.0213339	2.13339	Alive	Alive
0708	MALE	Indian	58	1	9	13	NO	YES	YES	NYHA II	50	EF: 31 - 50% (Moderate)	On CPB	Isolated CABG	NO	NO	NO	NO	NO	NO	131	NO	NO	NO	NO	NO		NO	NYHA II	CSS1	No Previous MI		PA Sys : < 31	Elective	ISOLATED CABG	NO	0.136857	13.6857	Alive	Alive
0709	MALE	Indian	55	6	20	27	NO	NO	YES	NYHA I	65	EF: > 50% (Good)	On CPB	Isolated CABG	NO	NO	NO	NO	NO	NO	108	NO	NO	NO	NO	NO	NO	NO	NYHA I	CSS (NO SIGN)	#NULL!		PA Sys : < 31	Elective	ISOLATED CABG	NO	0.0116954	1.16954	Alive	Alive
0710	MALE	Indian	54	5	9	12	YES	YES	YES	NYHA II	30	EF: 21 - 30% (Poor)	On CPB	Isolated CABG	NO	NO	NO	NO	NO	NO	205	NO	NO	NO	NO	NO	NO	YES	NYHA II	CSS (NO SIGN)	MI > 90 days		PA Sys : < 31	Elective	ISOLATED CABG	NO	0.0404245	4.04245	Alive	Alive
0711	MALE	Chinese	60	1	8	12	YES	NO	NO	NYHA I	56	EF: > 50% (Good)	On CPB	Isolated CABG	NO	NO	NO	NO	NO	NO	67	NO	NO	NO	NO	NO	NO	NO	NYHA I	CSS (NO SIGN)	No Previous MI		PA Sys : < 31	Urgent	ISOLATED CABG	NO	0.0159955	1.59955	Alive	Alive
0712	MALE	Chinese	53	1	5	7	YES	YES	YES	NYHA II	50%	EF: 31 - 50% (Moderate)	On CPB	Isolated CABG	NO	NO	NO	NO	NO	NO	100	NO	NO	NO	NO	NO	NO	NO	NYHA II	CSS (NO SIGN)	MI 22-90 days		PA Sys : < 31	Elective	0	NO	0.0205974	2.05974	Alive	Alive
0713	MALE	Indian	56	1	6	8	NO	YES	YES	NYHA I	40	EF: 31 - 50% (Moderate)	On CPB	Isolated CABG	NO	NO	NO	NO	NO	NO	91	NO	NO	NO	NO	NO		NO	NYHA I	CSS (NO SIGN)	No Previous MI		PA Sys : < 31	Elective	ISOLATED CABG	NO	0.0159577	1.59577	Alive	Alive
0714	MALE	Malay	59	1	7	12	YES	YES	NO	NYHA I	43	EF: 31 - 50% (Moderate)	On CPB	Isolated CABG	NO	NO	NO	NO	NO	NO	97	NO	NO	NO	NO	NO	NO	NO	NYHA I	CSS (NO SIGN)	MI > 90 days	25	PA Sys : < 31	Elective	ISOLATED CABG	NO	0.0159577	1.59577	Alive	Alive
0715	MALE	Chinese	57	2	8	11	YES	NO	YES	NYHA I	32	EF: 31 - 50% (Moderate)	On CPB	Isolated CABG	NO	NO	NO	NO	NO	NO	109	NO	NO	NO	NO	NO	NO	NO	NYHA I	CSS (NO SIGN)	MI 8-21 days		PA Sys : < 31	Elective	ISOLATED CABG	NO	0.018545	1.8545	Alive	Alive
0716	MALE	Others	55	2	6	8	YES	NO	YES	NYHA I		EF: > 50% (Good)	On CPB	Isolated CABG	NO	NO	NO	NO	NO	NO	#NULL!	NO	NO	NO	NO	NO	NO	NO	NYHA I	CSS (NO SIGN)	No Previous MI		PA Sys : < 31	Elective	ISOLATED CABG	NO	0.00498652	0.498652	Alive	Alive
0717	MALE	Punjabi	57	8	21	25	YES	YES	YES	NYHA I	63	EF: > 50% (Good)	On CPB	Isolated CABG	NO	NO	NO	NO	NO	NO	93	NO	NO	YES	NO	NO	NO	YES	NYHA I	CSS (NO SIGN)	No Previous MI		PA Sys : < 31	Elective	ISOLATED CABG	NO	0.0586756	5.86756	Alive	Alive
0718	MALE	Malay	56	2	7	9	YES	YES	YES	NYHA II	46%	EF: 31 - 50% (Moderate)	On CPB	Isolated CABG	NO	NO	NO	NO	NO	NO	95	NO	NO	NO	NO	NO	NO	YES	NYHA II	CSS2	#NULL!		PA Sys : < 31	Elective	ISOLATED CABG	NO	0.0250772	2.50772	Alive	Alive
0719	MALE	Indian	57	18	55	63	YES	YES	NO	NYHA II	37	EF: 31 - 50% (Moderate)	On CPB	Isolated CABG	NO	NO	NO	NO	NO	NO	81	NO	NO	NO	NO	NO	YES	NO	NYHA II	CSS1	MI 8-21 days		PA Sys : < 31	Urgent	ISOLATED CABG	NO	0.0788704	7.88704	Alive	Alive
0720	MALE	Indian	53	1	11	13	YES	NO	YES	NYHA II	70	EF: > 50% (Good)	On CPB	Isolated CABG	NO	NO	NO	NO	NO	NO	95	NO	NO	NO	NO	NO	NO	NO	NYHA II	CSS2	No Previous MI		PA Sys : < 31	Urgent	ISOLATED CABG	NO	0.0177707	1.77707	Alive	Alive
0721	MALE	Indian	57	4	11	27	YES	YES	YES	NYHA II	55	EF: > 50% (Good)	On CPB	Isolated CABG	NO	NO	NO	NO	NO	NO	#NULL!	NO	NO	NO	NO	NO	NO	NO	NYHA II	CSS3	MI > 90 days		PA Sys : < 31	Elective	ISOLATED CABG	NO	0.00554684	0.554684	Alive	Alive
0722	MALE	Malay	56	8	55	59	YES	YES	YES	NYHA II	60	EF: > 50% (Good)	On CPB	Isolated CABG	YES	NO	NO	NO	YES	NO	#NULL!	NO	NO	NO	NO	NO	NO	NO	NYHA II	#NULL!	MI > 90 days		PA Sys : < 31	Elective	0	NO	0.0304633	3.04633	Alive	Alive
0723	MALE	Malay	56	1	7	9	YES	NO	YES	NYHA I	52	EF: > 50% (Good)	On CPB	Isolated CABG	NO	NO	NO	NO	NO	NO	77	NO	NO	NO	NO	NO	NO	NO	NYHA I	CSS (NO SIGN)	No Previous MI		PA Sys : < 31	Elective	ISOLATED CABG	NO	0.0116954	1.16954	Alive	Alive
0724	MALE	Indian	57	1	7	9	YES	YES	YES	NYHA I	35	EF: 31 - 50% (Moderate)	On CPB	Isolated CABG	NO	NO	NO	NO	NO	NO	86	NO	NO	NO	NO	NO	NO	YES	NYHA I	CSS (NO SIGN)	No Previous MI		PA Sys : < 31	Elective	ISOLATED CABG	NO	0.0225888	2.25888	Alive	Alive
0725	MALE	Malay	58	11	20	27	YES	YES	YES	NYHA II	45	EF: 31 - 50% (Moderate)	On CPB	Isolated CABG	NO	NO	NO	NO	NO	NO	99	NO	NO	NO	YES	NO	NO	NO	NYHA II	CSS2	MI 22-90 days		PA Sys : < 31	Urgent	ISOLATED CABG	NO	0.0337105	3.37105	Alive	Alive
0726	MALE	Malay	52	2	5	7	NO	YES	YES	NYHA I	55	EF: > 50% (Good)	On CPB	Isolated CABG	#NULL!	NO	NO	NO	NO	NO	#NULL!	NO	NO	NO	NO	NO	NO	NO	NYHA I	CSS (NO SIGN)	No Previous MI		PA Sys : < 31	Elective	ISOLATED CABG	NO	0.00498652	0.498652	Alive	Alive
0727	MALE	Malay	54	2	7	10	#NULL!	NO	YES	NYHA I	43	EF: 31 - 50% (Moderate)	On CPB	Isolated CABG	NO	NO	NO	NO	NO	NO	89	NO		NO	NO	NO	NO	NO	NYHA I	CSS (NO SIGN)	MI 22-90 days	25	PA Sys : < 31	Elective	ISOLATED CABG	NO	0.018545	1.8545	Alive	Alive
0728	MALE	Indian	59	1	7	16	NO	YES	YES	NYHA I	45	EF: 31 - 50% (Moderate)	On CPB	Isolated CABG	NO	NO	NO	NO	NO	NO	76	NO	NO	NO	NO	NO	NO	NO	NYHA I	CSS (NO SIGN)	No Previous MI	22	PA Sys : < 31	Elective	ISOLATED CABG	NO	0.0159577	1.59577	Alive	Alive
0729	MALE	Chinese	58	1	7	9	YES	NO	NO	NYHA I	53	EF: > 50% (Good)	On CPB	Isolated CABG	NO	NO	NO	NO	NO	NO	94	NO	NO	NO	NO	NO	NO	NO	NYHA I	CSS (NO SIGN)	No Previous MI	17	PA Sys : < 31	Elective	ISOLATED CABG	NO	0.0116954	1.16954	Alive	Alive
0730	MALE	Indian	54	2	16	19	YES	YES	YES	NYHA I	56	EF: > 50% (Good)	On CPB	Isolated CABG	NO	NO	NO	NO	NO	NO	100	NO	NO	NO	NO	NO	NO	NO	NYHA I	CSS3	No Previous MI		PA Sys : < 31	Urgent	0	0	0.0159955	1.59955	Alive	Alive
0731	MALE	Chinese	60	1	9	11	YES	NO	YES	NYHA II	50	EF: 31 - 50% (Moderate)	On CPB	Isolated CABG	NO	NO	NO	NO	NO	NO	65	NO	NO	NO	NO	NO	NO	NO	NYHA II	CSS (NO SIGN)	MI > 90 days		PA Sys : < 31	Elective	ISOLATED CABG	NO	0.0177289	1.77289	Alive	Alive
0732	MALE	Chinese	59	1	7	9	YES	NO	NO	NYHA I	50	EF: > 50% (Good)	On CPB	Isolated CABG	NO	NO	NO	NO	NO	NO	77	NO	NO	NO	NO	NO	NO	NO	NYHA I	CSS2	No Previous MI		PA Sys : < 31	Elective	ISOLATED CABG	NO	0.0116954	1.16954	Alive	Alive
0733	MALE	Indian	57	6	12	15	NO	YES	NO	NYHA III	37	EF: 31 - 50% (Moderate)	On CPB	Isolated CABG	YES	NO	NO	YES	NO	NO	124	NO	NO	NO	NO	NO	YES	YES	NYHA III	#NULL!	#NULL!		PA Sys : < 31	Elective	ISOLATED CABG	NO	0.0843159	8.43159	Alive	Alive
0734	MALE	Chinese	56	2	6	8	NO	NO	YES	NYHA I	47	EF: 31 - 50% (Moderate)	On CPB	Isolated CABG	NO	NO	NO	NO	NO	NO	76	NO	NO	NO	NO	NO	NO	NO	NYHA I	CSS (NO SIGN)	No Previous MI		PA Sys : < 31	Elective	ISOLATED CABG	NO	0.0192073	1.92073	Alive	Alive
0735	MALE	Malay	53	4	9	18	YES	NO	YES	NYHA II	20	EF <= 20% (Very poor)	On CPB	Isolated CABG	NO	NO	NO	NO	NO	NO	101	NO	NO	NO	YES	NO	YES	NO	NYHA II	CSS1	MI > 90 days		PA Sys : < 31	Elective	ISOLATED CABG	NO	0.262434	26.2434	Alive	Alive
0736	MALE	Malay	54	2	7	10	YES	YES	NO	NYHA I	46	EF: 31 - 50% (Moderate)	On CPB	Isolated CABG	NO	NO	NO	NO	NO	NO	87	NO	NO	NO	NO	NO	NO	NO	NYHA I	CSS (NO SIGN)	No Previous MI		PA Sys : < 31	Elective	ISOLATED CABG	NO	0.0159577	1.59577	Alive	Alive
0737	MALE	Malay	59	1	8	10	YES	YES	YES	NYHA II	40	EF: 31 - 50% (Moderate)	On CPB	Isolated CABG	NO	NO	NO	NO	NO	NO	80	NO	NO	NO	NO	NO	NO	NO	NYHA II	CSS (NO SIGN)	MI > 90 days		PA Sys : < 31	Elective	ISOLATED CABG	NO	0.0177289	1.77289	Alive	Alive
0738	MALE	Malay	52	1	6	9	YES	NO	NO	NYHA I	55	EF: > 50% (Good)	On CPB	Isolated CABG	NO	NO	NO	NO	NO	NO	94	NO	YES	NO	NO	NO	NO	NO	NYHA I	CSS1	MI > 90 days		PA Sys : < 31	Elective	ISOLATED CABG	NO	0.0148313	1.48313	Alive	Alive
0739	MALE	Malay	55	4	19	23	NO	YES	YES	NYHA II	20	EF <= 20% (Very poor)	Off Pump	Isolated CABG	NO	NO	NO	NO	NO	NO	91	NO	NO	NO	NO	NO	YES	YES	NYHA II	CSS1	MI 22-90 days		PA Sys : < 31	Elective	ISOLATED CABG	NO	0.141686	14.1686	Alive	Alive
0740	MALE	Chinese	52	1	8	11	YES	YES	YES	NYHA II	30	EF: 21 - 30% (Poor)	On CPB	Isolated CABG	NO	NO	NO	NO	NO	NO	90	NO	NO	NO	NO	NO	NO	NO	NYHA II	CSS (NO SIGN)	MI > 90 days		PA Sys : < 31	Elective	0	YES	0.0537273	5.37273	Alive	Alive
0741	MALE	Indian	57	2	5	7	YES	YES	NO	NYHA I	65	EF: > 50% (Good)	On CPB	Isolated CABG	NO	NO	NO	NO	NO	NO	91	NO	NO	NO	NO	NO	NO	YES	NYHA I	CSS1	No Previous MI		PA Sys : < 31	Elective	0	NO	0.0165852	1.65852	Alive	Alive
0742	MALE	Malay	54	1	8	13	YES	NO	NO	NYHA I	55	EF: > 50% (Good)	On CPB	Isolated CABG	NO	NO	NO	NO	NO	NO	123	NO	NO	NO	NO	NO	NO	NO	NYHA I	CSS1	MI > 90 days		PA Sys : < 31	Elective	ISOLATED CABG	NO	0.0116954	1.16954	Alive	Alive
0743	MALE	Chinese	57	1	5	7	YES	NO	NO	NYHA I	61	EF: > 50% (Good)	On CPB	Isolated CABG	NO	NO	NO	NO	NO	NO	93	NO	NO	NO	NO	NO	NO	NO	NYHA I	CSS (NO SIGN)	MI 22-90 days		PA Sys : < 31	Elective	ISOLATED CABG	NO	0.0136012	1.36012	Alive	Alive
0744	MALE	Malay	54	1	17	20	NO	YES	YES	NYHA II	57	EF: > 50% (Good)	On CPB	Isolated CABG	NO	NO	NO	NO	NO	NO	125	NO	NO	NO	NO	NO	NO	YES	NYHA II	CSS1	No Previous MI		PA Sys : < 31	Elective	ISOLATED CABG	NO	0.0184247	1.84247	Alive	Alive
0745	MALE	Malay	57	2	8	10	NO	NO	YES	NYHA I		EF: > 50% (Good)	On CPB	Isolated CABG	NO	NO	NO	NO	NO	NO	#NULL!	NO	NO	NO	NO	NO	NO	NO	NYHA I	CSS2	No Previous MI		PA Sys : < 31	Elective	ISOLATED CABG	NO	0.00498652	0.498652	Alive	Alive
0746	MALE	Malay	60	1	5	12	YES	NO	YES	NYHA II	45	EF: 31 - 50% (Moderate)	On CPB	Isolated CABG	NO	NO	NO	NO	NO	NO	90	NO	NO	NO	NO	NO	NO	NO	NYHA II	CSS1	MI 22-90 days		PA Sys : < 31	Emergency	ISOLATED CABG	NO	0.0407824	4.07824	Alive	Alive
0747	MALE	Chinese	51	5	15	17	YES	YES	NO	NYHA I	35	EF: 31 - 50% (Moderate)	On CPB	Isolated CABG	YES	NO	NO	NO	NO	YES	795	NO	NO	NO	NO	NO		NO	NYHA I	CSS (NO SIGN)	MI > 90 days		PA Sys : < 31	Elective	0	NO	0.0458603	4.58603	Alive	Alive
0748	MALE	Chinese	59	3	15	17	YES	NO	NO	NYHA II	34	EF: 31 - 50% (Moderate)	On CPB	Isolated CABG	NO	NO	NO	NO	NO	NO	101	YES	NO	NO	NO	NO	NO	NO	NYHA II	CSS (NO SIGN)	MI 22-90 days		PA Sys : < 31	Elective	ISOLATED CABG	NO	0.0346982	3.46982	Alive	Alive
0749	MALE	Malay	55	8	24	36	YES	YES	YES	NYHA II	20	EF <= 20% (Very poor)	On CPB	Isolated CABG	NO	NO	NO	NO	NO	NO	122	NO	NO	NO	NO	NO	NO	NO	NYHA II	CSS2	MI 22-90 days		PA Sys : < 31	Elective	ISOLATED CABG	NO	0.0376099	3.76099	Alive	Alive
0750	MALE	Indian	51	1	6	11	YES	YES	YES	NYHA II	55	EF: > 50% (Good)	On CPB	Isolated CABG	NO	NO	NO	NO	NO	NO	#NULL!	NO	NO	NO	NO	NO	NO	YES	NYHA II	CSS2	No Previous MI		PA Sys : < 31	Elective	ISOLATED CABG	NO	0.00788647	0.788647	Alive	Alive
0751	MALE	Malay	58	2	8	13	YES	NO	YES	NYHA II	25-30	EF: 21 - 30% (Poor)	On CPB	Isolated CABG	YES	NO	NO	NO	YES	NO	95	NO	NO	NO	NO	NO	NO	NO	NYHA II	CSS (NO SIGN)	No Previous MI		PA Sys : < 31	Elective	ISOLATED CABG	NO	0.0287114	2.87114	Alive	Alive
0752	MALE	Malay	60	1	6	9	YES	NO	YES	NYHA I	67	EF: > 50% (Good)	On CPB	Isolated CABG	NO	NO	NO	NO	NO	NO	84	NO	NO	NO	NO	NO	NO	NO	NYHA I	CSS (NO SIGN)	No Previous MI		PA Sys : < 31	Elective	ISOLATED CABG	0	0.0116954	1.16954	Alive	Alive
0753	MALE	Malay	58	13	45	47	YES	YES	YES	NYHA II	62%	EF: > 50% (Good)	On CPB	Isolated CABG	NO	NO	NO	NO	NO	NO	121	NO	NO	NO	YES	NO	NO	NO	NYHA II	CSS1	MI > 90 days		PA Sys : < 31	Elective	ISOLATED CABG	NO	0.0156566	1.56566	Alive	Alive
0754	MALE	Chinese	54	1	5	7	YES	YES	YES	NYHA I	46	EF: 31 - 50% (Moderate)	On CPB	Isolated CABG	NO	NO	NO	NO	NO	NO	60	NO	NO	NO	NO	NO	NO	NO	NYHA I	CSS (NO SIGN)	No Previous MI		PA Sys : < 31	Elective	ISOLATED CABG	NO	0.0159577	1.59577	Alive	Alive
0755	MALE	Malay	59	5	26	29	YES	YES	YES	NYHA I	65%	EF: > 50% (Good)	On CPB	Isolated CABG	NO	NO	NO	NO	NO	NO	121	NO		NO	YES			NO	NYHA I	CSS1	No Previous MI		PA Sys : < 31	Elective	ISOLATED CABG	0	0.0406359	4.06359	Alive	Alive
0756	MALE	Malay	54	1	7	9	NO	YES	YES	NYHA I	90	EF: > 50% (Good)	On CPB	Isolated CABG	NO	NO	NO	NO	NO	NO	40	NO	NO	NO	NO	NO	NO	YES	NYHA I	CSS2	No Previous MI		PA Sys : < 31	Elective	ISOLATED CABG	NO	0.0165852	1.65852	Alive	Alive
0757	MALE	Chinese	52	1	7	9	YES	NO	YES	NYHA I	54.4	EF: > 50% (Good)	On CPB	Isolated CABG	NO	NO	NO	NO	NO	NO	88	NO	NO	NO	NO	NO	NO	NO	NYHA I	CSS (NO SIGN)	MI 22-90 days		PA Sys : < 31	Urgent	ISOLATED CABG	NO	0.0185888	1.85888	Alive	Alive
0758	MALE	Indian	51	1	6	8	YES	YES	YES	NYHA I	38	EF: 31 - 50% (Moderate)	On CPB	Isolated CABG	NO	NO	NO	NO	NO	NO	88	NO	NO	NO	NO	NO	NO	YES	NYHA I	CSS3	#NULL!		PA Sys : < 31	Elective	ISOLATED CABG	NO	0.0225888	2.25888	Alive	Alive
0759	MALE	Malay	52	1	6	11	YES	NO	YES	NYHA II	28	EF: 21 - 30% (Poor)	On CPB	Isolated CABG	NO	NO	NO	NO	NO	NO	80	NO	NO	NO	NO	NO	NO	NO	NYHA II	CSS2	No Previous MI		PA Sys : < 31	Elective	ISOLATED CABG	NO	0.0287114	2.87114	Alive	Alive
0760	MALE	Malay	54	1	9	11	YES	NO	YES	NYHA I	60	EF: > 50% (Good)	On CPB	Isolated CABG	NO	NO	NO	NO	NO	NO	87	NO	NO	NO	NO	NO	NO	NO	NYHA I	CSS2	No Previous MI		PA Sys : < 31	Elective	ISOLATED CABG	NO	0.0116954	1.16954	Alive	Alive
0761	MALE	Others	55	1	6	11	YES	NO	YES	NYHA II	55	EF: > 50% (Good)	On CPB	Isolated CABG	NO	NO	NO	NO	NO	NO	107		NO	NO	NO	NO	NO	NO	NYHA II	CSS2	MI > 90 days		PA Sys : < 31	Elective	ISOLATED CABG	NO	0.0129998	1.29998	Alive	Alive
0762	MALE	Indian	57	1	6	8	YES	NO	YES	NYHA I	63	EF: > 50% (Good)	On CPB	Isolated CABG	NO	NO	NO	NO	NO	NO	82	NO	NO	NO	NO	NO	NO	NO	NYHA I	CSS (NO SIGN)	MI 22-90 days		PA Sys : < 31	Elective	ISOLATED CABG	NO	0.018545	1.8545	Alive	Alive
0763	MALE	Malay	56	3	7	12	YES	YES	YES	NYHA I	33%	EF: 31 - 50% (Moderate)	On CPB	Isolated CABG	NO	NO	NO	NO	NO	NO	115	YES	NO	NO	NO	NO	NO	YES	NYHA I	CSS1	No Previous MI		PA Sys : < 31	Urgent	ISOLATED CABG	NO	0.0514678	5.14678	Alive	Alive
0764	MALE	Chinese	51	1	10	12	NO	NO	NO	NYHA I	47	EF: 31 - 50% (Moderate)	On CPB	Isolated CABG	NO	NO	NO	NO	NO	NO	77	NO	NO	NO	NO	NO	NO	NO	NYHA I	CSS3	MI 8-21 days		PA Sys : < 31	Elective	ISOLATED CABG	NO	0.018545	1.8545	Alive	Alive
0765	MALE	Malay	56	1	7	10	YES	NO	YES	NYHA I	55	EF: > 50% (Good)	On CPB	Isolated CABG	NO	NO	NO	NO	NO	NO	95	NO	NO	NO	NO	NO	NO	NO	NYHA I	CSS (NO SIGN)	No Previous MI		PA Sys : < 31	Elective	ISOLATED CABG	NO	0.0116954	1.16954	Alive	Alive
0766	MALE	Malay	60	7	11	13	YES	YES	YES	NYHA II	40	EF: 31 - 50% (Moderate)	On CPB	Isolated CABG	YES	NO	NO	NO	YES	NO	133	NO	NO	NO	NO	NO	NO	NO	NYHA II	CSS1	MI > 90 days		PA Sys : < 31	Elective	ISOLATED CABG	NO	0.0177289	1.77289	Alive	Alive
0767	MALE	Malay	56	2	7	11	YES	NO	YES	NYHA I	38%	EF: 31 - 50% (Moderate)	On CPB	Isolated CABG	NO	NO	NO	NO	NO	NO	#NULL!	NO	NO	NO	NO	NO	NO	NO	NYHA I	CSS1	No Previous MI		PA Sys : < 31	Elective	ISOLATED CABG	NO	0.00682067	0.682067	Alive	Alive
0768	MALE	Malay	58	1	12	14	YES	YES	YES	NYHA II	65	EF: > 50% (Good)	On CPB	Isolated CABG	NO	NO	NO	NO	NO	NO	99	NO	NO	NO	NO	NO	NO	NO	NYHA II	CSS2	No Previous MI		PA Sys : < 31	Elective	ISOLATED CABG	NO	0.0129998	1.29998	Alive	Alive
0769	MALE	Chinese	59	2	6	7	YES	NO	YES	NYHA I	60	EF: > 50% (Good)	On CPB	Isolated CABG	NO	NO	NO	NO	NO	NO	62	NO	NO	NO	NO	NO	NO	NO	NYHA I	CSS (NO SIGN)	No Previous MI		PA Sys : < 31	Elective	ISOLATED CABG	NO	0.0116954	1.16954	Alive	Alive
0770	MALE	Chinese	60	1	8	10	YES	YES	YES	NYHA I	55%	EF: > 50% (Good)	On CPB	Isolated CABG	NO	NO	NO	NO	NO	NO	59	NO	NO	NO	NO	NO	NO	NO	NYHA I	CSS (NO SIGN)	MI 22-90 days		PA Sys : < 31	Elective	ISOLATED CABG	NO	0.0136012	1.36012	Alive	Alive
0771	MALE	Malay	57	1	6	12	YES	NO	YES	#NULL!	60	EF: > 50% (Good)	On CPB	Isolated CABG	NO	NO	NO	NO	NO	NO	80	NO	NO	NO	NO	NO	NO	NO	#NULL!	#NULL!	MI > 90 days		PA Sys : < 31	Elective	ISOLATED CABG	NO	0.0116954	1.16954	Alive	Alive
0772	MALE	Chinese	59	1	6	8	YES	NO	YES	NYHA II	45	EF: 31 - 50% (Moderate)	On CPB	Isolated CABG	NO	NO	NO	NO	NO	NO	#NULL!	NO	NO	NO	NO	NO	NO	NO	NYHA II	CSS2	MI > 90 days		PA Sys : < 31	Elective	ISOLATED CABG	NO	0.00758552	0.758552	Alive	Alive
0773	MALE	Malay	60	1	6	11	NO	YES	YES	NYHA I	67	EF: > 50% (Good)	On CPB	Isolated CABG	NO	NO	NO	NO	NO	NO	#NULL!	NO	NO	NO	NO	NO	NO	NO	NYHA I	CSS2	No Previous MI	<31	PA Sys : < 31	Elective	ISOLATED CABG	0	0.00601562	0.601562	Alive	Alive
0774	MALE	Malay	59	1	7	11	YES	YES	YES	NYHA II	50	EF: 31 - 50% (Moderate)	On CPB	Isolated CABG	NO	NO	NO	NO	NO	NO	95	NO	NO	NO	NO	NO	NO	YES	NYHA II	CSS2	MI > 90 days		PA Sys : < 31	Elective	ISOLATED CABG	NO	0.0250772	2.50772	Alive	Alive
0775	MALE	Malay	57	1	6	9	YES	NO	YES	NYHA II	62	EF: > 50% (Good)	On CPB	Isolated CABG	NO	NO	NO	NO	NO	NO	89	NO	NO	NO	NO	NO	NO	NO	NYHA II	CSS (NO SIGN)	MI > 90 days		PA Sys : < 31	Elective	ISOLATED CABG	NO	0.0129998	1.29998	Alive	Alive
0776	MALE	Indian	60	4	7	10	YES	YES	YES	NYHA II	51%	EF: > 50% (Good)	On CPB	Isolated CABG	NO	NO	NO	NO	NO	NO	#NULL!	NO	NO	NO	NO	NO	NO	NO	NYHA II	CSS1	No Previous MI		PA Sys : < 31	Elective	ISOLATED CABG	NO	0.00554684	0.554684	Alive	Alive
0777	MALE	Indian	59	1	6	19	NO	YES	YES	NYHA II	59	EF: > 50% (Good)	On CPB	Isolated CABG	NO	NO	NO	NO	NO	NO	94	NO	YES	NO	NO	NO	NO	NO	NYHA II	CSS2	No Previous MI		PA Sys : < 31	Elective	ISOLATED CABG	NO	0.0164795	1.64795	Alive	Alive
0778	MALE	Indian	59	2	5	7	YES	NO	YES	NYHA II	40	EF: 31 - 50% (Moderate)	On CPB	Isolated CABG	NO	NO	NO	NO	NO	NO	#NULL!	NO	NO	NO	NO	NO	NO	NO	NYHA II	CSS2	MI 22-90 days		PA Sys : < 31	Elective	ISOLATED CABG	NO	0.0088276	0.88276	Alive	Alive
0779	MALE	Indian	59	2	6	13	#NULL!	NO	YES	NYHA II	57	EF: > 50% (Good)	On CPB	Isolated CABG	NO	NO	NO	NO	NO	NO	105	NO	NO	NO	NO		NO	NO	NYHA II	CSS1	MI 8-21 days		PA Sys : < 31	Elective	ISOLATED CABG	NO	0.0151149	1.51149	Alive	Alive
0780	MALE	Indian	51	1	5	7	NO	YES	YES	NYHA I	62.8	EF: > 50% (Good)	On CPB	Isolated CABG	NO	NO	NO	NO	NO	NO	#NULL!	NO	NO	NO	NO	NO	NO	NO	NYHA I	CSS1	No Previous MI		PA Sys : < 31	Elective	ISOLATED CABG	NO	0.00498652	0.498652	Alive	Alive
0781	MALE	Indian	57	5	9	13	YES	YES	YES	NYHA I	38	EF: 31 - 50% (Moderate)	On CPB	Isolated CABG	NO	NO	NO	NO	NO	NO	75	NO	NO	NO	NO	NO	NO	YES	NYHA I	CSS3	MI > 90 days		PA Sys : < 31	Elective	ISOLATED CABG	NO	0.0225888	2.25888	Alive	Alive
0782	MALE	Malay	58	3	6	7	YES	NO	YES	NYHA I	57	EF: > 50% (Good)	On CPB	Isolated CABG	NO	NO	NO	NO	NO	NO	121	NO	NO	NO	NO	NO	NO	NO	NYHA I	CSS2	No Previous MI		PA Sys : < 31	Elective	ISOLATED CABG	NO	0.0116954	1.16954	Alive	Alive
0783	MALE	Malay	59	2	15	17	YES	YES	YES	NYHA III	42	EF: 31 - 50% (Moderate)	On CPB	Isolated CABG	YES	NO	NO	NO	YES	NO	149	NO	NO	NO	NO	NO	NO	YES	NYHA III	CSS (NO SIGN)	No Previous MI		PA Sys : < 31	Elective	ISOLATED CABG	NO	0.0301307	3.01307	Alive	Alive
0784	MALE	Chinese	58	1	5	7	NO	YES	YES	NYHA I	60	EF: > 50% (Good)	On CPB	Isolated CABG	NO	NO	NO	NO	NO	NO	75	NO	NO	NO	NO	NO	NO	NO	NYHA I	CSS (NO SIGN)	MI > 90 days		PA Sys : < 31	Elective	ISOLATED CABG	NO	0.0116954	1.16954	Alive	Alive
0785	MALE	Malay	58	3	9	11	YES	YES	YES	NYHA I	45	EF: 31 - 50% (Moderate)	On CPB	Isolated CABG	YES	NO	NO	NO	YES	NO	171	NO	NO	NO	NO	NO	NO	NO	NYHA I	CSS (NO SIGN)	MI 8-21 days		PA Sys : < 31	Elective	ISOLATED CABG	NO	0.018545	1.8545	Alive	Alive
0786	MALE	Chinese	60	1	6	8	YES	YES	YES	NYHA I		#NULL!	On CPB	Isolated CABG	NO	NO	NO	NO	NO	NO	72.9	NO	NO	NO	NO	NO	NO	NO	NYHA I	CSS2	MI 8-21 days		PA Sys : < 31	Elective	ISOLATED CABG	NO	0.0136012	1.36012	Alive	Alive
0787	MALE	Chinese	60	49	68	70	YES	NO	YES	NYHA II	41	EF: 31 - 50% (Moderate)	On CPB	Isolated CABG	NO	NO	NO	NO	NO	NO	64	NO	NO	NO	NO	NO	NO	NO	NYHA II	CSS4	MI 1 - 7 Days	34	PA Sys : 31 - 55	Urgent	ISOLATED CABG	NO	0.0413756	4.13756	Alive	Alive
0788	MALE	Indian	52	1	5	13	NO	NO	NO	NYHA I	70	EF: > 50% (Good)	On CPB	Isolated CABG	NO	NO	NO	NO	NO	NO	77	NO	NO	NO	NO	NO	NO	NO	NYHA I	CSS1	MI 22-90 days	24	PA Sys : < 31	Urgent	ISOLATED CABG	NO	0.0185888	1.85888	Alive	Alive
0789	MALE	Malay	60	7	64	67	YES	YES	YES	NYHA II	25	EF: 21 - 30% (Poor)	On CPB	Isolated CABG	NO	NO	NO	NO	NO	NO	86	NO	NO	NO	YES	NO	NO	YES	NYHA II	CSS (NO SIGN)	MI > 90 days		PA Sys : < 31	Elective	ISOLATED CABG	NO	0.0484114	4.84114	Alive	Alive
0790	MALE	Chinese	55	2	6	8	YES	NO	YES	NYHA I	62	EF: > 50% (Good)	On CPB	Isolated CABG	NO	NO	NO	NO	NO	NO	95	NO	NO	NO	NO	NO	YES	NO	NYHA I	CSS1	No Previous MI	26	PA Sys : < 31	Elective	ISOLATED CABG	NO	0.0338861	3.38861	Alive	Alive
0791	MALE	Indian	57	1	5	9	NO	YES	NO	NYHA I	57	EF: > 50% (Good)	On CPB	Isolated CABG	NO	NO	NO	NO	NO	NO	75	NO	NO	NO	NO		NO	NO	NYHA I	CSS (NO SIGN)	No Previous MI		PA Sys : < 31	Elective	ISOLATED CABG	NO	0.0116954	1.16954	Alive	Alive
0792	MALE	Malay	60	1	7	10	YES	NO	YES	NYHA II	62	EF: > 50% (Good)	On CPB	Isolated CABG	NO	NO	NO	NO	NO	NO	106	NO	NO	NO	NO	NO	NO	NO	NYHA II	CSS2	No Previous MI		PA Sys : < 31	Elective	ISOLATED CABG	NO	0.0129998	1.29998	Alive	Alive
0793	MALE	Malay	59	2	12	15	YES	YES	#NULL!	NYHA I	42	EF: 31 - 50% (Moderate)	On CPB	Isolated CABG	NO	NO	NO	NO	NO	NO	102	NO	NO	NO	NO	NO		NO	NYHA I	CSS1	MI 22-90 days	33	PA Sys : 31 - 55	Elective	ISOLATED CABG	NO	0.0748292	7.48292	Alive	Alive
0794	MALE	Chinese	55	3	10	20	YES	YES	YES	NYHA II	34	EF: 31 - 50% (Moderate)	On CPB	Isolated CABG	NO	NO	NO	NO	NO	NO	87	NO	NO	NO	NO	NO	NO	YES	NYHA II	CSS2	MI 22-90 days	60	PA Sys : > 55	Urgent	ISOLATED CABG	NO	0.0551542	5.51542	Alive	Alive
0795	MALE	Chinese	58	1	9	20	YES	YES	NO	NYHA II	51	EF: > 50% (Good)	On CPB	Isolated CABG	NO	NO	NO	NO	NO	NO	98	NO	NO	NO	YES	NO	NO	NO	NYHA II	CSS (NO SIGN)	MI 22-90 days		PA Sys : < 31	Urgent	0	NO	0.0248261	2.48261	Alive	Alive
0796	MALE	Malay	58	1	6	9	YES	YES	YES	NYHA II	50	EF: 31 - 50% (Moderate)	On CPB	Isolated CABG	NO	NO	NO	NO	NO	NO	123	NO	NO	NO	NO	NO	NO	YES	NYHA II	CSS (NO SIGN)	MI 22-90 days		PA Sys : < 31	Elective	ISOLATED CABG	NO	0.0290995	2.90995	Alive	Alive
0797	MALE	Malay	52	3	6	8	YES	YES	YES	NYHA II	40	EF: 31 - 50% (Moderate)	On CPB	Isolated CABG	NO	NO	NO	NO	NO	NO	106	NO	NO	NO	NO	NO	NO	YES	NYHA II	CSS4	No Previous MI		PA Sys : < 31	Elective	ISOLATED CABG	NO	0.0311353	3.11353	Alive	Alive
0798	MALE	Malay	57	8	13	21	NO	YES	YES	NYHA II	35	EF: 31 - 50% (Moderate)	On CPB	Isolated CABG	NO	NO	NO	NO	NO	NO	#NULL!	NO	NO	NO	NO	NO	NO	NO	NYHA II	CSS1	No Previous MI		PA Sys : < 31	Elective	ISOLATED CABG	NO	0.00758552	0.758552	Alive	Alive
0799	MALE	Malay	54	1	8	14	NO	NO	YES	NYHA I	55	EF: > 50% (Good)	On CPB	Isolated CABG	NO	NO	NO	NO	NO	NO	107	NO	NO	NO	NO	NO	NO	NO	NYHA I	CSS (NO SIGN)	MI 22-90 days	32	PA Sys : 31 - 55	Elective	ISOLATED CABG	NO	0.0195248	1.95248	Alive	Alive
0800	MALE	Indian	58	1	8	12	YES	YES	YES	NYHA I	56	EF: > 50% (Good)	On CPB	Isolated CABG	NO	NO	NO	NO	NO	NO	111	NO	NO	NO	NO	NO	NO	NO	NYHA I	CSS (NO SIGN)	No Previous MI		PA Sys : < 31	Elective	ISOLATED CABG	NO	0.0116954	1.16954	Alive	Alive
0801	MALE	Malay	56	2	12	14	YES	YES	YES	NYHA I	55	EF: > 50% (Good)	On CPB	Isolated CABG	YES	NO	NO	NO	YES	NO	136	NO	NO	NO	NO	NO	NO	YES	NYHA I	CSS (NO SIGN)	MI > 90 days		PA Sys : < 31	Elective	ISOLATED CABG	NO	0.0165852	1.65852	Alive	Alive
0802	MALE	Malay	57	1	7	9	YES	YES	YES	NYHA I	65	EF: > 50% (Good)	On CPB	Isolated CABG	NO	NO	NO	NO	NO	NO	89	NO	NO	NO	NO	NO	NO	NO	NYHA I	CSS1	No Previous MI		PA Sys : < 31	Elective	ISOLATED CABG	NO	0.0116954	1.16954	Alive	Alive
0803	MALE	Chinese	54	2	8	10	YES	NO	YES	NYHA II	55	EF: > 50% (Good)	On CPB	Isolated CABG	NO	NO	NO	NO	NO	NO	#NULL!	NO	NO	NO	NO	NO	NO	NO	NYHA II	CSS2	MI 8-21 days		PA Sys : < 31	Urgent	ISOLATED CABG	NO	0.0106663	1.06663	Alive	Alive
0804	MALE	Malay	52	1	6	15	NO	YES	NO	NYHA I	30%	EF: 21 - 30% (Poor)	On CPB	Isolated CABG	NO	NO	NO	NO	NO	NO	#NULL!	NO	NO	NO	NO	NO	NO	NO	NYHA I	CSS1	No Previous MI		PA Sys : < 31	Elective	ISOLATED CABG	NO	0.0111224	1.11224	Alive	Alive
0805	MALE	Malay	55	3	8	10	YES	YES	YES	NYHA II	60	EF: > 50% (Good)	On CPB	Isolated CABG	NO	NO	NO	NO	NO	NO	66	NO	NO	NO	NO	NO	NO	NO	NYHA II	CSS1	MI > 90 days		PA Sys : < 31	Elective	ISOLATED CABG	NO	0.0129998	1.29998	Alive	Alive
0806	MALE	Chinese	54	2	9	11	YES	NO	NO	NYHA I	41	EF: 31 - 50% (Moderate)	On CPB	Isolated CABG	NO	NO	NO	NO	NO	NO	96	NO	NO	NO	NO	NO	NO	NO	NYHA I	CSS (NO SIGN)	No Previous MI		PA Sys : < 31	Urgent	ISOLATED CABG	NO	0.0217903	2.17903	Alive	Alive
0807	MALE	Malay	57	3	15	24	YES	YES	YES	NYHA II	26	EF: 21 - 30% (Poor)	On CPB	Isolated CABG	NO	NO	NO	NO	NO	NO	86	NO	NO	NO	NO	NO	NO	NO	NYHA II	CSS2	MI 22-90 days		PA Sys : < 31	Elective	ISOLATED CABG	NO	0.0332966	3.32966	Alive	Alive
0808	MALE	Malay	54	3	17	23	YES	YES	YES	NYHA II	23	EF: 21 - 30% (Poor)	On CPB	Isolated CABG	NO	NO	NO	NO	NO	NO	123	NO	NO	NO	NO	NO	NO	YES	NYHA II	CSS2	MI 8-21 days		PA Sys : < 31	Urgent	ISOLATED CABG	NO	0.0631688	6.31688	Alive	Alive
0809	MALE	Malay	54	2	9	13	YES	NO	YES	NYHA II	30	EF: 21 - 30% (Poor)	On CPB	Isolated CABG	NO	NO	NO	NO	NO	NO	130	NO	NO	NO	NO	NO	NO	NO	NYHA II	CSS2	MI > 90 days		PA Sys : < 31	Elective	ISOLATED CABG	NO	0.0287114	2.87114	Alive	Alive
0810	MALE	Indian	51	1	14	18	NO	NO	NO	NYHA I	57	EF: > 50% (Good)	On CPB	Isolated CABG	NO	NO	NO	NO	NO	NO	122	NO	NO	NO	NO	NO	NO	NO	NYHA I	CSS (NO SIGN)	No Previous MI		PA Sys : < 31	Elective	ISOLATED CABG	NO	0.0116954	1.16954	Alive	Alive
0811	MALE	Malay	58	1	6	11	YES	NO	YES	NYHA I	50	EF: 31 - 50% (Moderate)	On CPB	Isolated CABG	NO	NO	NO	NO	NO	NO	#NULL!	NO	NO	NO	NO	NO	NO	NO	NYHA I	CSS2	MI 22-90 days		PA Sys : < 31	Urgent	ISOLATED CABG	NO	0.0108724	1.08724	Alive	Alive
0812	MALE	Malay	54	1	7	9	YES	NO	YES	NYHA I	63%	EF: > 50% (Good)	On CPB	Isolated CABG	NO	NO	NO	NO	NO	NO	119	NO	NO	NO	NO	NO	NO	NO	NYHA I	CSS2	MI 22-90 days		PA Sys : < 31	Elective	ISOLATED CABG	NO	0.0136012	1.36012	Alive	Alive
0813	MALE	Indian	59	2	7	9	YES	NO	YES	NYHA I	43%	EF: 31 - 50% (Moderate)	On CPB	Isolated CABG	NO	NO	NO	NO	NO	NO	105	NO	NO	NO	NO	NO	NO	NO	NYHA I	CSS1	MI 22-90 days		PA Sys : < 31	Elective	ISOLATED CABG	NO	0.0136012	1.36012	Alive	Alive
0814	MALE	Malay	59	5	9	15	YES	YES	YES	NYHA II	42	EF: 31 - 50% (Moderate)	On CPB	Isolated CABG	YES	NO	NO	NO	YES	NO	190	YES	NO	NO	NO	NO	NO	YES	NYHA II	CSS1	MI 22-90 days		PA Sys : < 31	Elective	ISOLATED CABG	NO	0.0487312	4.87312	Alive	Alive
0815	MALE	Chinese	56	1	5	10	NO	YES	NO	NYHA III	67.6	EF: > 50% (Good)	On CPB	Isolated CABG	NO	NO	NO	NO	NO	NO	#NULL!	NO	NO	NO	NO	NO	NO	NO	NYHA III	#NULL!	No Previous MI		PA Sys : < 31	Elective	ISOLATED CABG	NO	0.00669163	0.669163	Alive	Alive
0816	MALE	Malay	56	1	8	15	NO	NO	NO	NYHA I	63	EF: > 50% (Good)	On CPB	Isolated CABG	NO	NO	NO	NO	NO	NO	#NULL!	NO	NO	NO	NO	NO	NO	NO	NYHA I	CSS (NO SIGN)	MI 22-90 days		PA Sys : < 31	Elective	ISOLATED CABG	0	0.00580551	0.580551	Alive	Alive
0817	MALE	Indian	58	1	4	8	YES	YES	YES	NYHA II	40	EF: 31 - 50% (Moderate)	On CPB	Isolated CABG	NO	NO	NO	NO	NO	NO	73	NO	NO	NO	NO	NO	NO	NO	NYHA II	CSS (NO SIGN)	MI > 90 days		PA Sys : < 31	Elective	ISOLATED CABG	NO	0.0177289	1.77289	Alive	Alive
0818	MALE	Chinese	56	4	10	16	NO	NO	NO	NYHA I	36	EF: 31 - 50% (Moderate)	On CPB	Isolated CABG	NO	NO	NO	NO	NO	NO	80	NO	NO	NO	NO	NO	YES	NO	NYHA I	#NULL!	MI < 6 Hours		PA Sys : < 31	Emergency	ISOLATED CABG	NO	0.101707	10.1707	Alive	Alive
0819	MALE	Indian	51	2	8	10	NO	YES	NO	NYHA II	54	EF: > 50% (Good)	On CPB	Isolated CABG	NO	NO	NO	NO	NO	NO	88	NO	NO	NO	NO	NO	NO	NO	NYHA II	CSS1	No Previous MI		PA Sys : < 31	Elective	ISOLATED CABG	NO	0.0129998	1.29998	Alive	Alive
0820	MALE	Malay	53	1	7	20	YES	YES	NO	NYHA II	59	EF: > 50% (Good)	On CPB	Isolated CABG	NO	NO	NO	NO	NO	NO	137	NO	NO	NO	NO	NO	NO	NO	NYHA II	CSS2	MI 8-21 days		PA Sys : < 31	Elective	ISOLATED CABG	NO	0.0151149	1.51149	Alive	Alive
0821	MALE	Indian	58	1	6	8	YES	YES	YES	NYHA I	52	EF: > 50% (Good)	On CPB	Isolated CABG	NO	NO	NO	NO	NO	NO	96	NO	NO	NO	NO	NO	NO	NO	NYHA I	CSS1	No Previous MI		PA Sys : < 31	Elective	ISOLATED CABG	NO	0.0116954	1.16954	Alive	Alive
0822	MALE	Malay	57	2	7	11	NO	YES	#NULL!	NYHA I	60	EF: > 50% (Good)	On CPB	Isolated CABG	NO	NO	NO	NO	NO	NO	69	NO	NO	NO	NO	NO	NO	YES	NYHA I	CSS (NO SIGN)	MI 8-21 days		PA Sys : < 31	Urgent	ISOLATED CABG	NO	0.0262841	2.62841	Alive	Alive
0823	MALE	Chinese	54	4	9	23	NO	NO	NO	NYHA II	52	EF: > 50% (Good)	On CPB	Isolated CABG	NO	NO	NO	NO	NO	NO	72		NO	NO	NO	NO	NO	NO	NYHA II	CSS2	MI 22-90 days		PA Sys : < 31	Urgent	ISOLATED CABG	NO	0.0206459	2.06459	Alive	Alive
0824	MALE	Indian	57	1	7	15	YES	YES	YES	NYHA I	57	EF: > 50% (Good)	On CPB	Isolated CABG	NO	NO	NO	NO	NO	NO	#NULL!	NO	NO	NO	NO	NO	NO	NO	NYHA I	CSS (NO SIGN)	No Previous MI		PA Sys : < 31	Elective	ISOLATED CABG	NO	0.00498652	0.498652	Alive	Alive
0825	MALE	Chinese	54	1	9	11	YES	NO	NO	NYHA II	51	EF: > 50% (Good)	On CPB	Isolated CABG	NO	NO	NO	NO	NO	NO	68	NO	NO	NO	NO	NO	NO	NO	NYHA II	CSS (NO SIGN)	No Previous MI	21	PA Sys : < 31	Elective	ISOLATED CABG	NO	0.0129998	1.29998	Alive	Alive
0826	MALE	Malay	54	5	8	11	YES	YES	YES	NYHA II	30	EF: 21 - 30% (Poor)	On CPB	Isolated CABG	YES	NO	YES	NO	NO	YES	494	NO	NO	NO	NO	NO	NO	YES	NYHA II	CSS2	MI > 90 days		PA Sys : < 31	Elective	ISOLATED CABG	NO	0.0404245	4.04245	Alive	Alive
0827	MALE	Indian	51	1	8	11	YES	YES	YES	NYHA I	45	EF: 31 - 50% (Moderate)	On CPB	Isolated CABG	NO	NO	NO	NO	NO	NO	91	NO	NO	NO	NO	NO	NO	YES	NYHA I	CSS1	No Previous MI		PA Sys : < 31	Elective	ISOLATED CABG	NO	0.0225888	2.25888	Alive	Alive
0828	MALE	Indian	53	3	5	7	YES	YES	YES	NYHA II	35	EF: 31 - 50% (Moderate)	On CPB	Isolated CABG	NO	NO	NO	NO	NO	NO	65	NO	NO	NO	NO	NO	NO	NO	NYHA II	CSS2	No Previous MI		PA Sys : < 31	Elective	ISOLATED CABG	NO	0.0177289	1.77289	Alive	Alive
0829	MALE	Indian	56	2	7	12	NO	NO	NO	NYHA I	65	EF: > 50% (Good)	On CPB	Isolated CABG	NO	NO	NO	NO	NO	NO	117	NO	NO	NO	NO	NO	NO	NO	NYHA I	CSS (NO SIGN)	No Previous MI	<31	PA Sys : < 31	Elective	ISOLATED CABG	NO	0.0116954	1.16954	Alive	Alive
0830	MALE	Malay	59	1	6	8	YES	YES	YES	NYHA I	46	EF: 31 - 50% (Moderate)	On CPB	Isolated CABG	NO	NO	NO	NO	NO	NO	87	NO	NO	NO	NO	NO	NO	NO	NYHA I	CSS (NO SIGN)	MI > 90 days		PA Sys : < 31	Elective	ISOLATED CABG	NO	0.0159577	1.59577	Alive	Alive
0831	MALE	Chinese	55	4	11	13	YES	YES	YES	NYHA II	65	EF: > 50% (Good)	On CPB	Isolated CABG	NO	NO	NO	NO	NO	NO	#NULL!	NO	NO	NO	NO	NO	NO	NO	NYHA II	CSS2	No Previous MI		PA Sys : < 31	Elective	ISOLATED CABG	NO	0.00554684	0.554684	Alive	Alive
0832	MALE	Indian	58	1	12	16	YES	YES	YES	NYHA II	55	EF: > 50% (Good)	On CPB	Isolated CABG	YES	NO	NO	NO	YES	NO	151	NO	NO	NO	NO	NO	NO	YES	NYHA II	CSS2	MI > 90 days		PA Sys : < 31	Elective	ISOLATED CABG	NO	0.0184247	1.84247	Alive	Alive
0833	MALE	Malay	58	8	15	33	YES	YES	NO	NYHA II	28	EF: 21 - 30% (Poor)	On CPB	Isolated CABG	NO	NO	NO	NO	NO	NO	112	NO	NO	NO	NO	NO	NO	NO	NYHA II	CSS2	No Previous MI	<31	PA Sys : < 31	Elective	ISOLATED CABG	YES	0.0537273	5.37273	Alive	Alive
0834	MALE	Malay	60	2	5	7	NO	NO	NO	NYHA I	40	EF: 31 - 50% (Moderate)	On CPB	Isolated CABG	NO	NO	NO	NO	NO	NO	101	NO	NO	NO	NO	NO	NO	NO	NYHA I	CSS (NO SIGN)	No Previous MI		PA Sys : < 31	Elective	ISOLATED CABG	NO	0.0159577	1.59577	Alive	Alive
0835	MALE	Malay	55	1	5	10	YES	NO	YES	NYHA I	60%	EF: > 50% (Good)	On CPB	Isolated CABG	NO	NO	NO	NO	NO	NO	81	NO	NO	NO	NO	NO	NO	NO	NYHA I	CSS (NO SIGN)	No Previous MI		PA Sys : < 31	Elective	ISOLATED CABG	NO	0.0116954	1.16954	Alive	Alive
0836	MALE	Malay	56	1	6	11	YES	NO	NO	NYHA I	63	EF: > 50% (Good)	On CPB	Isolated CABG	NO	NO	NO	NO	NO	NO	110	NO	NO	NO	NO	NO	NO	NO	NYHA I	CSS (NO SIGN)	MI > 90 days		PA Sys : < 31	Elective	ISOLATED CABG	NO	0.0116954	1.16954	Alive	Alive
0837	MALE	Malay	51	1	11	23	YES	YES	NO	NYHA II	55	EF: > 50% (Good)	On CPB	Isolated CABG	NO	NO	NO	NO	NO	NO	69	NO	NO	NO	NO	NO	YES	NO	NYHA II	CSS1	No Previous MI	<31	PA Sys : < 31	Elective	ISOLATED CABG	NO	0.0375712	3.75712	Alive	Alive
0838	MALE	Indian	51	1	5	7	NO	YES	YES	NYHA I	68	EF: > 50% (Good)	On CPB	Isolated CABG	NO	NO	NO	NO	NO	NO	81	NO	NO	NO	NO	NO	NO	NO	NYHA I	CSS (NO SIGN)	No Previous MI		PA Sys : < 31	Elective	ISOLATED CABG	NO	0.0116954	1.16954	Alive	Alive
0839	MALE	Malay	60	3	8	10	YES	YES	YES	NYHA I	44	EF: 31 - 50% (Moderate)	On CPB	Isolated CABG	YES	NO	NO	NO	YES	YES	1128	NO	YES	NO	NO	NO	NO	YES	NYHA I	CSS (NO SIGN)	MI > 90 days		PA Sys : < 31	Elective	ISOLATED CABG	NO	0.028561	2.8561	Alive	Alive
0840	MALE	Indian	52	2	7	13	YES	NO	YES	NYHA I	45	EF: 31 - 50% (Moderate)	On CPB	Isolated CABG	NO	NO	NO	NO	NO	NO	68	NO	NO	NO	NO	NO	NO	NO	NYHA I	CSS (NO SIGN)	No Previous MI		PA Sys : < 31	Elective	ISOLATED CABG	NO	0.0159577	1.59577	Alive	Alive
0841	MALE	Chinese	57	1	5	7	YES	YES	YES	NYHA II	40	EF: 31 - 50% (Moderate)	On CPB	Isolated CABG	NO	NO	NO	NO	NO	NO	58	YES	NO	NO	NO	NO	NO	YES	NYHA II	CSS (NO SIGN)	MI 22-90 days		PA Sys : < 31	Elective	ISOLATED CABG	NO	0.0487312	4.87312	Alive	Alive
0842	MALE	Malay	58	1	6	8	YES	NO	YES	NYHA I	50	EF: 31 - 50% (Moderate)	On CPB	Isolated CABG	YES	NO	NO	NO	YES	NO	143	NO	NO	NO	NO	NO	NO	NO	NYHA I	CSS (NO SIGN)	MI 22-90 days		PA Sys : < 31	Elective	ISOLATED CABG	NO	0.018545	1.8545	Alive	Alive
0843	MALE	Indian	55	1	7	8	YES	NO	NO	NYHA I	57	EF: > 50% (Good)	On CPB	Isolated CABG	NO	NO	NO	NO	NO	NO	72	NO	NO	NO	NO	NO	NO	NO	NYHA I	CSS (NO SIGN)	No Previous MI	8	PA Sys : < 31	Elective	ISOLATED CABG	NO	0.0116954	1.16954	Alive	Alive
0844	MALE	Malay	53	1	6	9	YES	YES	YES	NYHA II	45%	EF: 31 - 50% (Moderate)	On CPB	Isolated CABG	NO	NO	NO	NO	NO	NO	#NULL!	NO	NO	NO	NO	NO	NO	NO	NYHA II	CSS2	MI 22-90 days		PA Sys : < 31	Elective	ISOLATED CABG	NO	0.0088276	0.88276	Alive	Alive
0845	MALE	Malay	58	3	7	9	YES	YES	YES	NYHA II	40	EF: 31 - 50% (Moderate)	On CPB	Isolated CABG	YES	NO	NO	NO	YES	NO	94	YES	NO	YES	YES	NO	NO	NO	NYHA II	CSS2	MI > 90 days		PA Sys : < 31	Elective	ISOLATED CABG	NO	0.102349	10.2349	Alive	Alive
0846	MALE	Chinese	55	1	8	16	YES	NO	YES	NYHA II	53	EF: > 50% (Good)	On CPB	Isolated CABG	NO	NO	NO	NO	NO	NO	78	NO	NO	NO	NO	NO	NO	NO	NYHA II	#NULL!	MI < 6 Hours		PA Sys : < 31	Urgent	ISOLATED CABG	NO	0.0206459	2.06459	Alive	Alive
0847	MALE	Indian	58	2	6	9	YES	YES	YES	NYHA I	54%	EF: > 50% (Good)	On CPB	Isolated CABG	NO	NO	NO	NO	NO	NO	87	NO	NO	NO	NO	NO	NO	NO	NYHA I	CSS (NO SIGN)	MI > 90 days		PA Sys : < 31	Elective	ISOLATED CABG	NO	0.0116954	1.16954	Alive	Alive
0848	MALE	Indian	52	2	7	9	YES	YES	YES	NYHA I	51	EF: > 50% (Good)	On CPB	Isolated CABG	NO	NO	NO	NO	NO	NO	87	NO	NO	NO	NO	NO	NO	YES	NYHA I	CSS (NO SIGN)	MI > 90 days		PA Sys : < 31	Elective	ISOLATED CABG	NO	0.01996	1.996	Alive	Alive
0849	MALE	Malay	52	1	7	10	NO	NO	YES	NYHA I	59	EF: > 50% (Good)	On CPB	Isolated CABG	NO	NO	NO	NO	NO	NO	108	NO	NO	NO	NO	NO	NO	NO	NYHA I	CSS (NO SIGN)	No Previous MI		PA Sys : < 31	Elective	ISOLATED CABG	NO	0.0116954	1.16954	Alive	Alive
0850	MALE	Malay	56	1	7	10	YES	NO	YES	NYHA I	46	EF: 31 - 50% (Moderate)	On CPB	Isolated CABG	NO	NO	NO	NO	NO	NO	100	NO	NO	NO	NO	NO	NO	NO	NYHA I	CSS (NO SIGN)	MI 22-90 days	<31	PA Sys : < 31	Elective	ISOLATED CABG	NO	0.018545	1.8545	Alive	Alive
0851	MALE	Indian	57	1	6	8	YES	YES	YES	NYHA II	58	EF: > 50% (Good)	On CPB	Isolated CABG	NO	NO	NO	NO	NO	NO	96	NO	NO	NO	NO	NO	NO	YES	NYHA II	CSS (NO SIGN)	No Previous MI		PA Sys : < 31	Elective	0	NO	0.0184247	1.84247	Alive	Alive
0852	MALE	Chinese	60	5	11	14	YES	YES	NO	NYHA II	59	EF: > 50% (Good)	On CPB	Isolated CABG	NO	NO	NO	NO	NO	NO	63	NO	NO	NO	NO	NO	NO	NO	NYHA II	CSS2	No Previous MI		PA Sys : < 31	Urgent	ISOLATED CABG	NO	0.0177707	1.77707	Alive	Alive
0853	MALE	Chinese	51	1	7	9	YES	YES	YES	NYHA II	61	EF: > 50% (Good)	On CPB	Isolated CABG	NO	NO	NO	NO	NO	NO	74	NO	NO	NO	NO		NO	YES	NYHA II	CSS2	No Previous MI		PA Sys : < 31	Elective	ISOLATED CABG	NO	0.0184247	1.84247	Alive	Alive
0854	MALE	Malay	56	1	6	12	YES	NO	YES	NYHA I	55	EF: > 50% (Good)	On CPB	Isolated CABG	NO	NO	NO	NO	NO	NO	85	NO	NO	NO	NO	NO	NO	NO	NYHA I	CSS1	No Previous MI	5	PA Sys : < 31	Urgent	ISOLATED CABG	NO	0.0159955	1.59955	Alive	Alive
0855	MALE	Indian	56	4	7	12	YES	YES	YES	NYHA III	32	EF: 31 - 50% (Moderate)	On CPB	Isolated CABG	NO	NO	NO	NO	NO	NO	59	NO	NO	NO	YES	NO	NO	YES	NYHA III	CSS1	MI 22-90 days		PA Sys : < 31	Elective	ISOLATED CABG	NO	0.0418839	4.18839	Alive	Alive
0856	MALE	Malay	57	1	6	8	YES	YES	YES	NYHA II	56	EF: > 50% (Good)	On CPB	Isolated CABG	NO	NO	NO	NO	NO	NO	83	NO	NO	NO	NO	NO	NO	NO	NYHA II	CSS3	MI 22-90 days	<31	PA Sys : < 31	Elective	0	NO	0.0151149	1.51149	Alive	Alive
0857	MALE	Malay	56	3	7	17	YES	YES	YES	#NULL!	45	EF: 31 - 50% (Moderate)	On CPB	Isolated CABG	NO	NO	NO	NO	NO	NO	101	NO	NO	NO	NO	NO	NO	NO	#NULL!	#NULL!	MI 1 - 7 Days		PA Sys : < 31	Urgent	ISOLATED CABG	NO	0.025299	2.5299	Alive	Alive
0858	MALE	Indian	51	1	7	9	YES	YES	YES	NYHA I	65	EF: > 50% (Good)	On CPB	Isolated CABG	NO	NO	NO	NO	NO	NO	77	NO	NO	NO	NO	NO	NO	NO	NYHA I	CSS (NO SIGN)	No Previous MI		PA Sys : < 31	Elective	ISOLATED CABG	NO	0.0116954	1.16954	Alive	Alive
0859	MALE	Malay	57	3	7	9	YES	NO	YES	NYHA II	53	EF: > 50% (Good)	On CPB	Isolated CABG	NO	NO	NO	NO	NO	NO	101			NO	NO	NO	NO	NO	NYHA II	CSS1	MI 22-90 days		PA Sys : < 31	Elective	ISOLATED CABG	NO	0.0151149	1.51149	Alive	Alive
0860	MALE	Chinese	58	7	12	14	YES	YES	YES	NYHA III	32%	EF: 31 - 50% (Moderate)	On CPB	Isolated CABG	NO	NO	NO	NO	NO	NO	123	YES	NO	YES	NO	NO	NO	NO	NYHA III	CSS (NO SIGN)	MI 8-21 days		PA Sys : < 31	Elective	ISOLATED CABG	NO	0.117287	11.7287	Alive	Alive
0861	MALE	Chinese	60	1	10	12	NO	NO	NO	NYHA I	60	EF: > 50% (Good)	On CPB	Isolated CABG	NO	NO	NO	NO	NO	NO	#NULL!	NO	NO	NO	NO	NO	NO	NO	NYHA I	CSS (NO SIGN)	No Previous MI		PA Sys : < 31	Elective	ISOLATED CABG	NO	0.00498652	0.498652	Alive	Alive
0862	MALE	Malay	55	1	9	14	YES	YES	YES	NYHA II	60	EF: > 50% (Good)	On CPB	Isolated CABG	NO	NO	NO	NO	NO	NO	126	NO	NO	NO	NO	NO	NO	YES	NYHA II	CSS3	MI 22-90 days		PA Sys : < 31	Elective	ISOLATED CABG	NO	0.0214034	2.14034	Alive	Alive
0863	MALE	Malay	53	1	6	8	NO	YES	YES	NYHA I	60	EF: > 50% (Good)	On CPB	Isolated CABG	NO	NO	NO	NO	NO	NO	97	NO	NO	NO	NO	NO	NO	NO	NYHA I	CSS (NO SIGN)	MI 8-21 days	16	PA Sys : < 31	Elective	ISOLATED CABG	NO	0.0136012	1.36012	Alive	Alive
0864	MALE	Malay	60	1	7	9	NO	NO	YES	NYHA I	61	EF: > 50% (Good)	On CPB	Isolated CABG	NO	NO	NO	NO	NO	NO	98	NO	NO	NO	NO	NO	NO	NO	NYHA I	CSS2	MI > 90 days		PA Sys : < 31	Elective	ISOLATED CABG	NO	0.0116954	1.16954	Alive	Alive
0865	MALE	Malay	51	2	6	10	YES	YES	YES	NYHA II	36	EF: 31 - 50% (Moderate)	On CPB	Isolated CABG	NO	NO	NO	NO	NO	NO	96	NO	NO	NO	NO	NO	NO	NO	NYHA II	CSS3	MI 22-90 days		PA Sys : < 31	Elective	ISOLATED CABG	NO	0.0205974	2.05974	Alive	Alive
0866	MALE	Malay	58	1	9	15	YES	YES	YES	NYHA II	40	EF: 31 - 50% (Moderate)	On CPB	Isolated CABG	NO	NO	NO	NO	NO	NO	107	NO	NO	NO	NO	NO	NO	NO	NYHA II	CSS1	No Previous MI		PA Sys : < 31	Elective	ISOLATED CABG	NO	0.0177289	1.77289	Alive	Alive
0867	MALE	Indian	56	6	10	12	YES	NO	NO	NYHA II	56	EF: > 50% (Good)	On CPB	Isolated CABG	NO	NO	NO	NO	NO	NO	77	NO	NO	NO	NO	NO	NO	NO	NYHA II	CSS (NO SIGN)	No Previous MI		PA Sys : < 31	Elective	ISOLATED CABG	NO	0.0129998	1.29998	Alive	Alive
0868	MALE	Indian	56	6	10	12	YES	NO	NO	NYHA II	56	EF: > 50% (Good)	On CPB	Isolated CABG	NO	NO	NO	NO	NO	NO	77	NO	NO	NO	NO	NO	NO	NO	NYHA II	CSS (NO SIGN)	No Previous MI		PA Sys : < 31	Elective	ISOLATED CABG	NO	0.0129998	1.29998	Alive	Alive
0869	MALE	Malay	59	1	6	12	YES	NO	YES	NYHA I	54%	EF: > 50% (Good)	On CPB	Isolated CABG	NO	NO	NO	NO	NO	NO	131	NO	NO	NO	NO	NO	NO	NO	NYHA I	CSS (NO SIGN)	No Previous MI	24	PA Sys : < 31	Elective	ISOLATED CABG	NO	0.0116954	1.16954	Alive	Alive
0870	MALE	Malay	58	1	6	12	YES	YES	NO	NYHA II	48	EF: 31 - 50% (Moderate)	On CPB	Isolated CABG	NO	NO	NO	NO	NO	NO	85	NO	NO	NO	NO	NO	NO	YES	NYHA II	CSS2	MI 1 - 7 Days		PA Sys : < 31	Urgent	ISOLATED CABG	NO	0.0395424	3.95424	Alive	Alive
0871	MALE	Malay	56	1	5	7	YES	NO	YES	NYHA I	48	EF: 31 - 50% (Moderate)	On CPB	Isolated CABG	NO	NO	NO	NO	NO	NO	100	NO	NO	NO	NO	NO	NO	NO	NYHA I	CSS (NO SIGN)	MI > 90 days	32	PA Sys : 31 - 55	Elective	ISOLATED CABG	NO	0.0190242	1.90242	Alive	Alive
0872	MALE	Malay	56	1	5	7	NO	NO	YES	NYHA IV	51	EF: > 50% (Good)	On CPB	Isolated CABG	NO	NO	NO	NO	NO	NO	117	NO	NO	NO	NO	NO	NO	NO	NYHA IV	CSS3	MI 22-90 days		PA Sys : < 31	Elective	ISOLATED CABG	NO	0.0235659	2.35659	Alive	Alive
0873	MALE	Chinese	57	1	6	8	YES	NO	YES	NYHA I	47	EF: 31 - 50% (Moderate)	On CPB	Isolated CABG	NO	NO	NO	NO	NO	NO	88	NO	NO	NO	NO	NO	NO	NO	NYHA I	CSS1	MI 22-90 days		PA Sys : < 31	Elective	ISOLATED CABG	NO	0.018545	1.8545	Alive	Alive
0874	MALE	Malay	57	2	7	13	YES	YES	YES	NYHA I	45	EF: 31 - 50% (Moderate)	On CPB	Isolated CABG	YES	NO	YES	NO	NO	YES	321		NO	NO	NO	NO	NO	NO	NYHA I	CSS (NO SIGN)	MI 22-90 days		PA Sys : < 31	Elective	ISOLATED CABG	NO	0.018545	1.8545	Alive	Alive
0875	MALE	Malay	55	2	6	14	YES	NO	NO	NYHA II	60	EF: > 50% (Good)	On CPB	Isolated CABG	NO	NO	NO	NO	NO	NO	#NULL!	NO	NO	NO	NO	NO	NO	NO	NYHA II	CSS1	No Previous MI		PA Sys : < 31	Elective	ISOLATED CABG	NO	0.00554684	0.554684	Alive	Alive
0876	MALE	Malay	57	1	8	10	NO	NO	YES	NYHA I	54	EF: > 50% (Good)	On CPB	Isolated CABG	NO	NO	NO	NO	NO	NO	#NULL!	NO	NO	NO	NO	NO	NO	NO	NYHA I	CSS1	No Previous MI		PA Sys : < 31	Elective	ISOLATED CABG	NO	0.00498652	0.498652	Alive	Alive
0877	MALE	Malay	58	6	15	18	YES	NO	YES	NYHA II	57	EF: > 50% (Good)	On CPB	Isolated CABG	NO	NO	NO	NO	NO	NO	124	NO	NO	NO	NO	NO	NO	NO	NYHA II	CSS (NO SIGN)	No Previous MI		PA Sys : < 31	Elective	ISOLATED CABG	NO	0.0129998	1.29998	Alive	Alive
0878	MALE	Malay	54	1	10	22	YES	YES	YES	NYHA III	50	EF: 31 - 50% (Moderate)	On CPB	Isolated CABG	NO	NO	NO	NO	NO	NO	112	YES		NO	NO	NO	NO	NO	NYHA III	CSS2	MI 8-21 days		PA Sys : < 31	Urgent	ISOLATED CABG	NO	0.0562793	5.62793	Alive	Alive
0879	MALE	Malay	57	4	8	12	YES	NO	NO	NYHA II	49	EF: 31 - 50% (Moderate)	On CPB	Isolated CABG	NO	NO	NO	NO	NO	NO	#NULL!	NO	NO	NO	NO	NO	NO	NO	NYHA II	CSS2	MI 22-90 days		PA Sys : < 31	Elective	ISOLATED CABG	NO	0.0088276	0.88276	Alive	Alive
0880	MALE	Malay	51	1	10	15	NO	YES	YES	NYHA II	45	EF: 31 - 50% (Moderate)	On CPB	Isolated CABG	NO	NO	NO	NO	NO	NO	83	NO	NO	NO	NO	NO	NO	YES	NYHA II	CSS2	MI 22-90 days	<31	PA Sys : < 31	Elective	ISOLATED CABG	NO	0.0815862	8.15862	Alive	Alive
0881	MALE	Malay	58	1	4	9	YES	YES	YES	NYHA I	45	EF: 31 - 50% (Moderate)	On CPB	Isolated CABG	NO	NO	NO	NO	NO	NO	101	NO	NO	NO	NO	NO	NO	NO	NYHA I	CSS1	MI > 90 days		PA Sys : < 31	Elective	ISOLATED CABG	NO	0.0159577	1.59577	Alive	Alive
0882	MALE	Indian	52	4	8	11	YES	YES	NO	NYHA I	29	EF: 21 - 30% (Poor)	On CPB	Isolated CABG	NO	NO	NO	NO	NO	NO	79	NO	NO	NO	NO	NO	NO	NO	NYHA I	CSS1	No Previous MI		PA Sys : < 31	Elective	ISOLATED CABG	NO	0.0258719	2.58719	Alive	Alive
0883	MALE	Malay	55	1	9	12	YES	NO	YES	NYHA II	57	EF: > 50% (Good)	On CPB	Isolated CABG	NO	NO	NO	NO	NO	NO	70	NO	NO	NO	YES	NO	NO	NO	NYHA II	CSS2	No Previous MI		PA Sys : < 31	Elective	ISOLATED CABG	NO	0.0156566	1.56566	Alive	Alive
0884	MALE	Malay	54	3	10	12	NO	YES	NO	NYHA I	33	EF: 31 - 50% (Moderate)	On CPB	Isolated CABG	NO	NO	NO	NO	NO	NO	112	NO	NO	NO	NO	NO	NO	NO	NYHA I	CSS (NO SIGN)	MI 22-90 days		PA Sys : < 31	Elective	ISOLATED CABG	NO	0.018545	1.8545	Alive	Alive
0885	MALE	Indian	56	3	6	8	YES	YES	YES	NYHA II	45	EF: 31 - 50% (Moderate)	On CPB	Isolated CABG	NO	NO	NO	NO	NO	NO	80	NO	NO	NO	NO	NO	NO	NO	NYHA II	CSS2	MI 22-90 days		PA Sys : < 31	Elective	ISOLATED CABG	NO	0.024768	2.4768	Alive	Alive
0886	MALE	Malay	51	2	8	11	YES	NO	YES	NYHA I	55	EF: > 50% (Good)	On CPB	Isolated CABG	NO	NO	NO	NO	NO	NO	#NULL!	NO	NO	NO	NO	NO	NO	NO	NYHA I	CSS (NO SIGN)	No Previous MI		PA Sys : < 31	Elective	ISOLATED CABG	NO	0.00498652	0.498652	Alive	Alive
0887	MALE	Chinese	53	1	8	16	YES	YES	YES	NYHA II	32%	EF: 31 - 50% (Moderate)	On CPB	Isolated CABG	NO	NO	NO	NO	NO	NO	78	NO	NO	NO	YES	NO	NO	NO	NYHA II	CSS (NO SIGN)	MI 22-90 days	16	PA Sys : < 31	Urgent	ISOLATED CABG	NO	0.0337105	3.37105	Alive	Alive
0888	MALE	Malay	55	1	9	12	YES	NO	YES	NYHA I	60	EF: > 50% (Good)	On CPB	Isolated CABG	NO	NO	NO	NO	NO	NO	98	NO	NO	NO	NO	NO	NO	NO	NYHA I	CSS (NO SIGN)	MI 22-90 days		PA Sys : < 31	Elective	ISOLATED CABG	NO	0.0136012	1.36012	Alive	Alive
0889	MALE	Indian	59	1	8	10	YES	YES	YES	NYHA I	51	EF: > 50% (Good)	On CPB	Isolated CABG	NO	NO	NO	NO	NO	NO	76	NO	NO	NO	NO	NO	NO	NO	NYHA I	CSS2	MI 22-90 days		PA Sys : < 31	Elective	ISOLATED CABG	NO	0.0136012	1.36012	Alive	Alive
0890	MALE	Malay	55	1	7	17	NO	NO	YES	NYHA I	55	EF: > 50% (Good)	On CPB	Isolated CABG	NO	NO	NO	NO	NO	NO	115	NO	NO	NO	NO	NO	NO	NO	NYHA I	CSS2	MI 22-90 days		PA Sys : < 31	Urgent	ISOLATED CABG	NO	0.022362	2.2362	Alive	Alive
0891	MALE	Malay	60	3	7	15	YES	NO	YES	NYHA I	44%	EF: 31 - 50% (Moderate)	On CPB	Isolated CABG	NO	NO	NO	NO	NO	NO	77	NO	NO	NO	NO	NO	NO	NO	NYHA I	CSS (NO SIGN)	MI 8-21 days		PA Sys : < 31	Elective	ISOLATED CABG	NO	0.018545	1.8545	Alive	Alive
0892	MALE	Malay	54	1	6	9	YES	NO	YES	NYHA I	56%	EF: > 50% (Good)	On CPB	Isolated CABG	NO	NO	NO	NO	NO	NO	126	NO	NO	NO	NO	NO	NO	NO	NYHA I	CSS (NO SIGN)	MI > 90 days		PA Sys : < 31	Elective	ISOLATED CABG	NO	0.0116954	1.16954	Alive	Alive
0893	MALE	Indian	60	2	6	10	YES	YES	NO	NYHA III	39	EF: 31 - 50% (Moderate)	On CPB	Isolated CABG	NO	NO	NO	NO	NO	NO	184	NO	NO	NO	NO	NO	NO	NO	NYHA III	CSS2	No Previous MI	28	PA Sys : < 31	Elective	ISOLATED CABG	NO	0.0156585	1.56585	Alive	Alive
0894	MALE	Malay	56	5	10	15	YES	YES	YES	NYHA I	29	EF: 21 - 30% (Poor)	On CPB	Isolated CABG	NO	NO	NO	NO	NO	NO	114	NO	NO	NO	NO	NO	NO	YES	NYHA I	CSS (NO SIGN)	MI 22-90 days		PA Sys : < 31	Elective	ISOLATED CABG	NO	0.0422406	4.22406	Alive	Alive
0895	MALE	Chinese	58	1	5	7	YES	NO	YES	NYHA I		#NULL!	On CPB	Isolated CABG	NO	NO	NO	NO	NO	NO	112	NO	NO	NO	NO	NO	NO	NO	NYHA I	CSS (NO SIGN)	MI > 90 days		PA Sys : < 31	Elective	ISOLATED CABG	NO	0.0116954	1.16954	Alive	Alive
0896	MALE	Chinese	58	1	11	13	YES	NO	YES	NYHA II	60	EF: > 50% (Good)	On CPB	Isolated CABG	NO	NO	NO	NO	NO	NO	83	NO	YES	NO	NO	NO	NO	NO	NYHA II	CSS2	No Previous MI		PA Sys : < 31	Elective	ISOLATED CABG	NO	0.0164795	1.64795	Alive	Alive
0897	MALE	Malay	52	5	8	10	NO	NO	YES	NYHA I	40	EF: 31 - 50% (Moderate)	On CPB	Isolated CABG	NO	NO	NO	NO	NO	NO	119	NO	NO	NO	NO	NO	NO	NO	NYHA I	CSS2	MI 22-90 days	10	PA Sys : < 31	Elective	ISOLATED CABG	NO	0.018545	1.8545	Alive	Alive
0898	MALE	Malay	59	2	10	23	YES	YES	YES	NYHA II	52	EF: > 50% (Good)	On CPB	Isolated CABG	NO	NO	NO	NO	NO	NO	119	YES	NO	NO	NO	NO	NO	YES	NYHA II	CSS1	MI 22-90 days		PA Sys : < 31	Urgent	ISOLATED CABG	NO	0.0488427	4.88427	Alive	Alive
0899	MALE	Malay	55	7	15	18	YES	NO	YES	NYHA III	31	EF: 31 - 50% (Moderate)	On CPB	Isolated CABG	NO	NO	NO	NO	NO	NO	88	NO	NO	NO	YES	NO	NO	NO	NYHA III	CSS4	MI 22-90 days		PA Sys : < 31	Elective	ISOLATED CABG	NO	0.0369078	3.69078	Alive	Alive
0900	MALE	Indian	57	1	6	7	NO	NO	YES	NYHA I	66	EF: > 50% (Good)	On CPB	Isolated CABG	NO	NO	NO	NO	NO	NO	97	NO	NO	NO	NO	NO	NO	NO	NYHA I	CSS (NO SIGN)	No Previous MI		PA Sys : < 31	Elective	ISOLATED CABG	NO	0.0116954	1.16954	Alive	Alive
0901	MALE	Indian	56	2	7	9	YES	YES	YES	NYHA II	46	EF: 31 - 50% (Moderate)	On CPB	Isolated CABG	NO	NO	NO	NO	NO	NO	99	NO	NO	NO	YES	NO	NO	YES	NYHA II	CSS2	MI 22-90 days	30	PA Sys : < 31	Elective	ISOLATED CABG	NO	0.0349302	3.49302	Alive	Alive
0902	MALE	Indian	57	3	7	9	YES	NO	YES	NYHA I	32	EF: 31 - 50% (Moderate)	On CPB	Isolated CABG	NO	NO	NO	NO	NO	NO	88	NO		NO	YES		NO	NO	NYHA I	CSS1	MI 22-90 days		PA Sys : < 31	Elective	ISOLATED CABG	NO	0.0223096	2.23096	Alive	Alive
0903	MALE	Malay	57	2	6	9	YES	NO	NO	NYHA II	50	EF: 31 - 50% (Moderate)	On CPB	Isolated CABG	NO	NO	NO	NO	NO	NO	72	NO	NO	NO	NO	NO	NO	NO	NYHA II	CSS (NO SIGN)	No Previous MI		PA Sys : < 31	Elective	ISOLATED CABG	NO	0.0177289	1.77289	Alive	Alive
0904	MALE	Malay	57	1	7	15	YES	YES	YES	NYHA I	34	EF: 31 - 50% (Moderate)	Off Pump	Isolated CABG	NO	NO	NO	NO	NO	NO	90	NO	NO	NO	NO	NO	NO	YES	NYHA I	CSS (NO SIGN)	MI 8-21 days		PA Sys : < 31	Elective	ISOLATED CABG	NO	0.0262227	2.62227	Alive	Alive
0905	MALE	Chinese	54	2	8	10	YES	YES	YES	NYHA II	45	EF: 31 - 50% (Moderate)	On CPB	Isolated CABG	NO	NO	NO	NO	NO	NO	81	NO	NO	NO	NO	NO	NO	NO	NYHA II	CSS2	No Previous MI		PA Sys : < 31	Elective	ISOLATED CABG	NO	0.0177289	1.77289	Alive	Alive
0906	MALE	Indian	59	1	7	17	NO	YES	NO	NYHA II	60	EF: > 50% (Good)	On CPB	Isolated CABG	NO	NO	NO	NO	NO	NO	79	NO	NO	NO	NO	NO	NO	NO	NYHA II	CSS (NO SIGN)	No Previous MI	26	PA Sys : < 31	Elective	ISOLATED CABG	NO	0.0129998	1.29998	Alive	Alive
0907	MALE	Malay	60	1	8	12	YES	NO	YES	NYHA I	58	EF: > 50% (Good)	On CPB	Isolated CABG	NO	NO	NO	NO	NO	NO	87	NO	NO	NO	NO	NO	NO	NO	NYHA I	CSS2	No Previous MI	<31	PA Sys : < 31	Elective	ISOLATED CABG	NO	0.0116954	1.16954	Alive	Alive
0908	MALE	Malay	55	3	7	17	YES	YES	YES	NYHA II	34	EF: 31 - 50% (Moderate)	On CPB	Isolated CABG	YES	NO	NO	NO	YES	NO	172	NO	NO	NO	NO	NO	NO	YES	NYHA II	CSS (NO SIGN)	MI 22-90 days		PA Sys : < 31	Elective	ISOLATED CABG	NO	0.0290995	2.90995	Alive	Alive
0909	MALE	Indian	56	2	13	17	YES	YES	#NULL!	NYHA II	50	EF: 31 - 50% (Moderate)	On CPB	Isolated CABG	NO	NO	NO	NO	NO	NO	76	NO	NO	NO	NO	NO	NO	NO	NYHA II	#NULL!	No Previous MI		PA Sys : < 31	Elective	ISOLATED CABG	NO	0.0177289	1.77289	Alive	Alive
0910	MALE	Chinese	60	3	8	10	YES	NO	YES	NYHA II	65	EF: > 50% (Good)	On CPB	Isolated CABG	NO	NO	NO	NO	NO	NO	76	NO	NO	NO	NO	NO	NO	NO	NYHA II	CSS1	No Previous MI		PA Sys : < 31	Elective	ISOLATED CABG	NO	0.0129998	1.29998	Alive	Alive
0911	MALE	Malay	56	2	7	9	YES	YES	YES	NYHA I	40	EF: 31 - 50% (Moderate)	On CPB	Isolated CABG	NO	NO	NO	NO	NO	NO	86	NO	NO	NO	NO	NO	NO	NO	NYHA I	CSS1	No Previous MI		PA Sys : < 31	Elective	ISOLATED CABG	NO	0.0159577	1.59577	Alive	Alive
0912	MALE	Chinese	59	1	6	8	YES	NO	NO	NYHA II	60	EF: > 50% (Good)	On CPB	Isolated CABG	NO	NO	NO	NO	NO	NO	#NULL!	NO	NO	NO	NO	NO	NO	NO	NYHA II	CSS1	No Previous MI		PA Sys : < 31	Elective	ISOLATED CABG	NO	0.00554684	0.554684	Alive	Alive
0913	MALE	Chinese	60	1	5	7	YES	NO	YES	NYHA I	50	EF: 31 - 50% (Moderate)	On CPB	Isolated CABG	NO	NO	NO	NO	NO	NO	90	NO	NO	NO	NO	NO	NO	NO	NYHA I	CSS1	No Previous MI		PA Sys : < 31	Elective	ISOLATED CABG	NO	0.0159577	1.59577	Alive	Alive
0914	MALE	Malay	60	2	6	11	YES	YES	YES	NYHA III	20	EF <= 20% (Very poor)	On CPB	Isolated CABG	YES	NO	NO	NO	YES	NO	145	NO	NO	NO	NO	NO	NO	YES	NYHA III	CSS1	MI 22-90 days		PA Sys : < 31	Elective	ISOLATED CABG	NO	0.0751295	7.51295	Alive	Alive
0915	MALE	Malay	51	3	7	10	NO	NO	NO	NYHA I	40	EF: 31 - 50% (Moderate)	On CPB	Isolated CABG	NO	NO	NO	NO	NO	NO	95	NO	NO	NO	NO	NO	NO	NO	NYHA I	CSS1	MI > 90 days		PA Sys : < 31	Elective	ISOLATED CABG	NO	0.0159577	1.59577	Alive	Alive
0916	MALE	Chinese	53	3	11	13	YES	YES	NO	NYHA II	49	EF: 31 - 50% (Moderate)	On CPB	Isolated CABG	NO	NO	NO	NO	NO	NO	#NULL!	NO	NO	NO	NO	NO	NO	NO	NYHA II	CSS (NO SIGN)	No Previous MI		PA Sys : < 31	Elective	ISOLATED CABG	NO	0.00758552	0.758552	Alive	Alive
0917	MALE	Malay	56	1	11	15	YES	YES	YES	NYHA II	35	EF: 31 - 50% (Moderate)	On CPB	Isolated CABG	NO	NO	NO	NO	NO	NO	98	NO	NO	NO	NO	NO	NO	NO	NYHA II	CSS1	MI > 90 days		PA Sys : < 31	Elective	ISOLATED CABG	NO	0.0177289	1.77289	Alive	Alive
0918	MALE	Malay	60	1	6	9	YES	NO	YES	NYHA I	41	EF: 31 - 50% (Moderate)	On CPB	Isolated CABG	NO	NO	NO	NO	NO	NO	77	NO	NO	NO	NO	NO	NO	NO	NYHA I	CSS (NO SIGN)	MI > 90 days		PA Sys : < 31	Urgent	ISOLATED CABG	NO	0.0217903	2.17903	Alive	Alive
0919	MALE	Malay	56	2	8	15	NO	NO	YES	NYHA I	35%	EF: 31 - 50% (Moderate)	On CPB	Isolated CABG	NO	NO	NO	NO	NO	NO	86	NO	NO	NO	NO	NO	NO	NO	NYHA I	CSS1	No Previous MI		PA Sys : < 31	Elective	TWO PROCEDURES	NO	0.027396	2.7396	Alive	Alive
0920	MALE	Malay	55	1	7	9	YES	YES	YES	NYHA I	55	EF: > 50% (Good)	On CPB	Isolated CABG	NO	NO	NO	NO	NO	NO	78	NO	NO	NO	NO	NO	NO	NO	NYHA I	CSS2	MI > 90 days		PA Sys : < 31	Elective	ISOLATED CABG	NO	0.0116954	1.16954	Alive	Alive
0921	MALE	Malay	56	1	7	9	YES	YES	YES	NYHA I	60	EF: > 50% (Good)	On CPB	Isolated CABG	NO	NO	NO	NO	NO	NO	153	NO	NO	NO	NO	NO	NO	NO	NYHA I	CSS2	MI > 90 days		PA Sys : < 31	Elective	ISOLATED CABG	NO	0.0116954	1.16954	Alive	Alive
0922	MALE	Malay	56	1	8	11	YES	NO	YES	NYHA II	38	EF: 31 - 50% (Moderate)	On CPB	Isolated CABG	NO	NO	NO	NO	NO	NO	126	NO	NO	NO	NO	NO	NO	NO	NYHA II	CSS1	No Previous MI		PA Sys : < 31	Elective	ISOLATED CABG	NO	0.0177289	1.77289	Alive	Alive
0923	MALE	Malay	52	2	7	9	YES	NO	YES	NYHA III	45	EF: 31 - 50% (Moderate)	On CPB	Isolated CABG	NO	NO	NO	NO	NO	NO	118	NO	NO	NO	NO	NO	NO	NO	NYHA III	CSS2	MI > 90 days		PA Sys : < 31	Elective	ISOLATED CABG	NO	0.0213339	2.13339	Alive	Alive
0924	MALE	Chinese	54	1	8	10	YES	YES	YES	NYHA I	54	EF: > 50% (Good)	On CPB	Isolated CABG	NO	NO	NO	NO	NO	NO	#NULL!	NO	NO	NO	NO	NO	NO	YES	NYHA I	CSS (NO SIGN)	No Previous MI		PA Sys : < 31	Elective	ISOLATED CABG	NO	0.00709148	0.709148	Alive	Alive
0925	MALE	Indian	60	2	6	14	NO	NO	YES	NYHA II	41	EF: 31 - 50% (Moderate)	On CPB	Isolated CABG	NO	NO	NO	NO	NO	NO	101	NO	NO	NO	NO	NO	NO	NO	NYHA II	#NULL!	MI 8-21 days		PA Sys : < 31	Urgent	ISOLATED CABG	NO	0.0280774	2.80774	Alive	Alive
0926	MALE	Malay	53	5	8	9	NO	NO	YES	NYHA II	25	EF: 21 - 30% (Poor)	On CPB	Isolated CABG	NO	NO	NO	NO	NO	NO	85	NO	NO	NO	NO	NO	NO	NO	NYHA II	CSS (NO SIGN)	MI > 90 days		PA Sys : < 31	Elective	ISOLATED CABG	NO	0.0287114	2.87114	Alive	Alive
0927	MALE	Malay	54	1	9	12	YES	YES	YES	NYHA II	62	EF: > 50% (Good)	On CPB	Isolated CABG	NO	NO	NO	NO	NO	NO	85	NO	NO	NO	YES	NO	NO	YES	NYHA II	CSS2	No Previous MI		PA Sys : < 31	Elective	ISOLATED CABG	NO	0.0221654	2.21654	Alive	Alive
0928	MALE	Malay	60	8	14	17	YES	YES	YES	NYHA II	39	EF: 31 - 50% (Moderate)	On CPB	Isolated CABG	NO	NO	NO	NO	NO	NO	99	YES	NO	NO	YES	NO	NO	NO	NYHA II	CSS2	MI 22-90 days	36	PA Sys : 31 - 55	Elective	ISOLATED CABG	NO	0.0493501	4.93501	Alive	Alive
0929	MALE	Malay	53	1	8	10	YES	YES	YES	NYHA I	48	EF: 31 - 50% (Moderate)	On CPB	Isolated CABG	NO	NO	NO	NO	NO	NO	103	NO	NO	NO	NO	NO	NO	NO	NYHA I	CSS1	MI > 90 days		PA Sys : < 31	Elective	ISOLATED CABG	NO	0.0159577	1.59577	Alive	Alive
0930	MALE	Indian	52	1	7	9	YES	YES	YES	NYHA II	43	EF: 31 - 50% (Moderate)	On CPB	Isolated CABG	NO	NO	NO	NO	NO	NO	#NULL!	NO	NO	NO	NO		NO	NO	NYHA II	CSS (NO SIGN)	MI 22-90 days		PA Sys : < 31	Elective	ISOLATED CABG	0	0.0088276	0.88276	Alive	Alive
0931	MALE	Indian	53	2	7	24	YES	NO	YES	NYHA II	25	EF: 21 - 30% (Poor)	On CPB	Isolated CABG	NO	NO	NO	NO	NO	NO	105	NO	NO	NO	NO	NO	NO	NO	NYHA II	CSS1	No Previous MI		PA Sys : < 31	Urgent	ISOLATED CABG	NO	0.0390207	3.90207	Alive	Alive
0932	MALE	Malay	55	1	9	11	YES	YES	NO	NYHA II	40	EF: 31 - 50% (Moderate)	On CPB	Isolated CABG	NO	NO	NO	NO	NO	NO	81	NO	NO	NO	YES	NO	NO	YES	NYHA II	CSS2	No Previous MI		PA Sys : < 31	Elective	ISOLATED CABG	NO	0.030127	3.0127	Alive	Alive
0933	MALE	Malay	59	1	6	10	YES	NO	YES	NYHA I	60	EF: > 50% (Good)	On CPB	Isolated CABG	NO	NO	NO	NO	NO	NO	105	NO	NO	NO	NO	NO	NO	NO	NYHA I	CSS (NO SIGN)	No Previous MI		PA Sys : < 31	Elective	ISOLATED CABG	NO	0.0116954	1.16954	Alive	Alive
0934	MALE	Malay	55	1	5	6	YES	YES	YES	NYHA I	56	EF: > 50% (Good)	On CPB	Isolated CABG	NO	NO	NO	NO	NO	NO	114	NO		NO	NO	NO	NO	NO	NYHA I	CSS3	MI > 90 days		PA Sys : < 31	Elective	ISOLATED CABG	NO	0.0116954	1.16954	Alive	Alive
0935	MALE	Indian	58	2	5	13	YES	YES	NO	NYHA II	47	EF: 31 - 50% (Moderate)	On CPB	Isolated CABG	NO	NO	NO	NO	NO	NO	77	NO	NO	NO	NO	NO	NO	NO	NYHA II	CSS2	MI 22-90 days		PA Sys : < 31	Elective	ISOLATED CABG	NO	0.0205974	2.05974	Alive	Alive
0936	MALE	Chinese	60	1	6	8	YES	NO	NO	NYHA I	34	EF: 31 - 50% (Moderate)	On CPB	Isolated CABG	NO	NO	NO	NO	NO	NO	78	NO	NO	NO	NO	NO	NO	NO	NYHA I	CSS (NO SIGN)	MI 22-90 days		PA Sys : < 31	Elective	TWO PROCEDURES	NO	0.031778	3.1778	Alive	Alive
0937	MALE	Malay	59	4	8	11	YES	YES	YES	NYHA III	30	EF: 21 - 30% (Poor)	On CPB	Isolated CABG	NO	NO	NO	NO	NO	NO	108	NO	NO	NO	NO	NO	NO	YES	NYHA III	CSS (NO SIGN)	MI 22-90 days		PA Sys : < 31	Elective	THREE PROCDEDURES	NO	0.13553	13.553	Alive	Alive
0938	MALE	Indian	55	2	5	7	YES	NO	YES	NYHA II	60	EF: > 50% (Good)	On CPB	Isolated CABG	NO	NO	NO	NO	NO	NO	82	NO	NO	NO	NO	NO	NO	NO	NYHA II	CSS2	MI > 90 days		PA Sys : < 31	Elective	ISOLATED CABG	NO	0.0129998	1.29998	Alive	Alive
0939	MALE	Indian	60	2	6	8	YES	NO	YES	NYHA II	55	EF: > 50% (Good)	On CPB	Isolated CABG	NO	NO	NO	NO	NO	NO	81	NO	NO	NO	NO	NO	NO	NO	NYHA II	CSS2	MI > 90 days	21	PA Sys : < 31	Elective	ISOLATED CABG	NO	0.0177289	1.77289	Alive	Alive
0940	MALE	Others	55	1	6	18	NO	NO	NO	NYHA I	60	EF: > 50% (Good)	On CPB	Isolated CABG	NO	NO	NO	NO	NO	NO	102	NO	NO	NO	NO	NO	NO	NO	NYHA I	CSS1	No Previous MI	<31	PA Sys : < 31	Elective	ISOLATED CABG	NO	0.0116954	1.16954	Alive	Alive
0941	MALE	Malay	59	1	9	11	YES	NO	YES	NYHA II	59	EF: > 50% (Good)	On CPB	Isolated CABG	YES	NO	NO	NO	YES	NO	139	NO	NO	NO	NO	NO	NO	NO	NYHA II	CSS (NO SIGN)	No Previous MI		PA Sys : < 31	Elective	ISOLATED CABG	NO	0.0129998	1.29998	Alive	Alive
0942	MALE	Malay	58	2	14	29	YES	NO	YES	NYHA II	30	EF: 31 - 50% (Moderate)	On CPB	Isolated CABG	NO	NO	NO	NO	NO	NO	87	NO	NO	NO	NO	NO	YES	NO	NYHA II	CSS2	MI > 90 days		PA Sys : < 31	Urgent	ISOLATED CABG	NO	0.0684536	6.84536	Alive	Alive
0943	MALE	Indian	58	3	12	18	YES	YES	YES	NYHA I	48	EF: 31 - 50% (Moderate)	On CPB	Isolated CABG	NO	NO	NO	NO	NO	NO	103	NO	NO	NO	NO	NO	NO	YES	NYHA I	CSS1	No Previous MI		PA Sys : < 31	Urgent	ISOLATED CABG	NO	0.0307693	3.07693	Alive	Alive
0944	MALE	Malay	54	1	5	7	YES	NO	YES	NYHA II	45	EF: 31 - 50% (Moderate)	On CPB	Isolated CABG	NO	NO	NO	NO	NO	NO	89	NO	NO	NO	NO	NO	NO	NO	NYHA II	CSS2	MI > 90 days		PA Sys : < 31	Elective	ISOLATED CABG	NO	0.0177289	1.77289	Alive	Alive
0945	MALE	Malay	57	4	13	15	YES	NO	YES	NYHA I	30-35	EF: 31 - 50% (Moderate)	On CPB	Isolated CABG	NO	NO	NO	NO	NO	NO	102	NO	NO	NO	NO	NO	NO	NO	NYHA I	CSS2	MI > 90 days		PA Sys : < 31	Elective	ISOLATED CABG	NO	0.0159577	1.59577	Alive	Alive
0946	MALE	Malay	56	4	8	11	YES	YES	YES	NYHA I	37	EF: 31 - 50% (Moderate)	On CPB	Isolated CABG	NO	NO	NO	NO	NO	NO	77	NO	NO	NO	YES	NO	NO	YES	NYHA I	CSS1	MI > 90 days		PA Sys : < 31	Elective	ISOLATED CABG	NO	0.0271515	2.71515	Alive	Alive
0947	MALE	Malay	58	5	10	16	YES	NO	YES	NYHA I	55	EF: > 50% (Good)	On CPB	Isolated CABG	NO	NO	NO	NO	NO	NO	129	NO		NO	NO	NO	NO	NO	NYHA I	CSS1	MI 22-90 days		PA Sys : < 31	Elective	ISOLATED CABG	NO	0.0136012	1.36012	Alive	Alive
0948	MALE	Malay	59	3	11	16	NO	NO	YES	NYHA II	27	EF: 21 - 30% (Poor)	On CPB	Isolated CABG	NO	NO	NO	NO	NO	NO	100	NO	NO	NO	NO	NO	NO	NO	NYHA II	CSS1	MI > 90 days		PA Sys : < 31	Elective	ISOLATED CABG	NO	0.0287114	2.87114	Alive	Alive
0949	MALE	Malay	52	1	6	14	YES	NO	NO	NYHA I	64	EF: > 50% (Good)	On CPB	Isolated CABG	NO	NO	NO	NO	NO	NO	117	NO	YES	NO	NO	NO	NO	NO	NYHA I	CSS (NO SIGN)	MI 1 - 7 Days		PA Sys : < 31	Elective	ISOLATED CABG	NO	0.0172392	1.72392	Alive	Alive
0950	MALE	Malay	57	1	6	12	YES	NO	YES	NYHA I	35	EF: 31 - 50% (Moderate)	On CPB	Isolated CABG	NO	NO	NO	NO	NO	NO	121	NO	NO	NO	NO	NO	NO	NO	NYHA I	CSS (NO SIGN)	MI 22-90 days		PA Sys : < 31	Elective	ISOLATED CABG	NO	0.018545	1.8545	Alive	Alive
0951	MALE	Malay	56	1	7	19	YES	NO	YES	NYHA II	58	EF: > 50% (Good)	On CPB	Isolated CABG	NO	NO	NO	NO	NO	NO	129	NO	NO	NO	NO	NO	NO	NO	NYHA II	CSS2	No Previous MI		PA Sys : < 31	Elective	ISOLATED CABG	NO	0.0129998	1.29998	Alive	Alive
0952	MALE	Malay	54	1	10	16	YES	NO	YES	NYHA III	65	EF: > 50% (Good)	On CPB	Isolated CABG	NO	NO	NO	NO	NO	NO	82	NO	NO	NO	NO	NO	NO	NO	NYHA III	CSS4	No Previous MI		PA Sys : < 31	Urgent	ISOLATED CABG	NO	0.0265743	2.65743	Alive	Alive
0953	MALE	Chinese	57	1	5	7	YES	NO	YES	NYHA II	57	EF: > 50% (Good)	On CPB	Isolated CABG	NO	NO	NO	NO	NO	NO	#NULL!	NO	NO	NO	NO	NO	NO	NO	NYHA II	CSS1	No Previous MI		PA Sys : < 31	Elective	ISOLATED CABG	NO	0.00554684	0.554684	Alive	Alive
0954	MALE	Malay	59	1	7	9	YES	YES	YES	NYHA I	65	EF: > 50% (Good)	On CPB	Isolated CABG	NO	NO	NO	NO	NO	NO	94	YES	NO	NO	NO	NO	NO	NO	NYHA I	CSS (NO SIGN)	No Previous MI		PA Sys : < 31	Elective	TWO PROCEDURES	NO	0.0339404	3.39404	Alive	Alive
0955	MALE	Indian	58	2	5	16	YES	NO	YES	NYHA II	51	EF: > 50% (Good)	On CPB	Isolated CABG	NO	NO	NO	NO	NO	NO	96	NO	NO	NO	NO	NO	NO	NO	NYHA II	CSS2	MI 22-90 days		PA Sys : < 31	Elective	ISOLATED CABG	NO	0.0151149	1.51149	Alive	Alive
0956	MALE	Malay	53	10	16	18	YES	YES	YES	NYHA II	36	EF: 31 - 50% (Moderate)	On CPB	Isolated CABG	NO	NO	NO	NO	NO	NO	104	NO	NO	NO	NO	NO	NO	YES	NYHA II	CSS (NO SIGN)	No Previous MI	30	PA Sys : < 31	Elective	ISOLATED CABG	NO	0.0250772	2.50772	Alive	Alive
0957	MALE	Chinese	56	3	7	9	YES	YES	YES	NYHA I		#NULL!	On CPB	Isolated CABG	NO	NO	NO	NO	NO	NO	#NULL!	NO		NO	NO		NO	NO	NYHA I	CSS1	MI > 90 days		PA Sys : < 31	Elective	ISOLATED CABG	NO	0.00498652	0.498652	Alive	Alive
0958	MALE	Malay	60	1	7	9	YES	YES	YES	NYHA II	45-50	EF: 31 - 50% (Moderate)	On CPB	Isolated CABG	NO	NO	NO	NO	NO	NO	#NULL!	NO	NO	NO	NO	NO	NO	NO	NYHA II	CSS2	#NULL!		PA Sys : < 31	Elective	ISOLATED CABG	NO	0.00758552	0.758552	Alive	Alive
0959	MALE	Malay	58	1	11	14	YES	YES	YES	NYHA II	26	EF: 21 - 30% (Poor)	On CPB	Isolated CABG	NO	NO	NO	NO	NO	NO	107	NO	NO	NO	YES	NO	NO	NO	NYHA II	CSS1	No Previous MI	43	PA Sys : 31 - 55	Elective	ISOLATED CABG	NO	0.0409425	4.09425	Alive	Alive
0960	MALE	Indian	51	1	7	9	NO	NO	NO	NYHA II	NOT D	#NULL!	On CPB	Isolated CABG	NO	NO	NO	NO	NO	NO	97	NO	NO	NO	NO	NO	NO	NO	NYHA II	CSS2	No Previous MI		PA Sys : < 31	Elective	ISOLATED CABG	NO	0.0129998	1.29998	Alive	Alive
0961	MALE	Malay	58	2	6	15	YES	NO	NO	NYHA I	62%	EF: > 50% (Good)	On CPB	Isolated CABG	NO	NO	NO	NO	NO	NO	#NULL!	NO	NO	NO	NO	NO	NO	NO	NYHA I	CSS1	No Previous MI		PA Sys : < 31	Elective	ISOLATED CABG	NO	0.00498652	0.498652	Alive	Alive
0962	MALE	Malay	60	2	6	10	YES	NO	YES	NYHA I	63	EF: > 50% (Good)	On CPB	Isolated CABG	NO	NO	NO	NO	NO	NO	89	NO	NO	NO	NO	NO	NO	NO	NYHA I	CSS (NO SIGN)	No Previous MI		PA Sys : < 31	Elective	ISOLATED CABG	NO	0.0116954	1.16954	Alive	Alive
0963	MALE	Malay	55	1	8	10	YES	NO	YES	NYHA III	41	EF: 31 - 50% (Moderate)	On CPB	Isolated CABG	NO	NO	NO	NO	NO	NO	102	NO	NO	NO	NO	NO	NO	NO	NYHA III	CSS2	No Previous MI		PA Sys : < 31	Elective	ISOLATED CABG	NO	0.0256498	2.56498	Alive	Alive
0964	MALE	Malay	60	2	6	8	YES	YES	YES	NYHA II	45	EF: 31 - 50% (Moderate)	On CPB	Isolated CABG	NO	NO	NO	NO	NO	NO	78	NO	NO	NO	NO	NO	NO	NO	NYHA II	CSS (NO SIGN)	No Previous MI	22	PA Sys : < 31	Urgent	ISOLATED CABG	NO	0.0241929	2.41929	Alive	Alive
0965	MALE	Malay	55	6	11	14	YES	NO	YES	NYHA I	53	EF: > 50% (Good)	On CPB	Isolated CABG	NO	NO	NO	NO	NO	NO	92	NO	NO	NO	NO	NO		NO	NYHA I	CSS (NO SIGN)	No Previous MI		PA Sys : < 31	Elective	ISOLATED CABG	NO	0.0338861	3.38861	Alive	Alive
0966	MALE	Malay	53	2	6	8	YES	YES	YES	NYHA II		#NULL!	On CPB	Isolated CABG	#NULL!	NO	NO	NO	NO	NO	#NULL!	NO	NO	NO	NO	NO		NO	NYHA II	CSS (NO SIGN)	MI 8-21 days		PA Sys : < 31	Elective	ISOLATED CABG	NO	0.0188992	1.88992	Alive	Alive
0967	MALE	Chinese	58	3	8	9	NO	NO	YES	NYHA I	39	EF: 31 - 50% (Moderate)	On CPB	Isolated CABG	NO	NO	NO	NO	NO	NO	91	NO	NO	NO	NO	NO	NO	NO	NYHA I	CSS (NO SIGN)	MI > 90 days	25	PA Sys : < 31	Elective	0	NO	0.0159577	1.59577	Alive	Alive
0968	MALE	Indian	56	1	7	9	NO	NO	#NULL!	NYHA II	51	EF: > 50% (Good)	On CPB	Isolated CABG	NO	NO	NO	NO	NO	NO	#NULL!		NO	NO	NO	NO	NO	NO	NYHA II	CSS2	No Previous MI		PA Sys : < 31	Elective	ISOLATED CABG	NO	0.00554684	0.554684	Alive	Alive
0969	MALE	Malay	57	3	37	42	YES	NO	YES	NYHA I	55	EF: > 50% (Good)	On CPB	Isolated CABG	NO	NO	NO	NO	NO	NO	100	NO	NO	NO	YES	NO	NO	NO	NYHA I	CSS (NO SIGN)	No Previous MI	40	PA Sys : 31 - 55	Elective	ISOLATED CABG	NO	0.0168031	1.68031	Alive	Alive
0970	MALE	Chinese	59	1	6	8	YES	YES	YES	NYHA I	63	EF: > 50% (Good)	On CPB	Isolated CABG	NO	NO	NO	NO	NO	NO	69	NO	NO	NO	NO	NO	NO	NO	NYHA I	CSS (NO SIGN)	No Previous MI		PA Sys : < 31	Elective	ISOLATED CABG	NO	0.0116954	1.16954	Alive	Alive
0971	MALE	Indian	58	1	8	21	YES	NO	NO	NYHA II	44	EF: 31 - 50% (Moderate)	On CPB	Isolated CABG	YES	NO	NO	NO	YES	NO	129	NO	NO	NO	NO	NO		NO	NYHA II	CSS2	MI 8-21 days		PA Sys : < 31	Elective	ISOLATED CABG	NO	0.0586757	5.86757	Alive	Alive
0972	MALE	Malay	53	2	7	9	YES	YES	YES	NYHA II	47	EF: 31 - 50% (Moderate)	On CPB	Isolated CABG	NO	NO	NO	NO	NO	NO	93	NO	NO	NO	NO	NO	NO	YES	NYHA II	CSS2	MI > 90 days		PA Sys : < 31	Elective	ISOLATED CABG	NO	0.030127	3.0127	Alive	Alive
0973	MALE	Malay	55	2	10	18	YES	NO	YES	NYHA II	42	EF: 31 - 50% (Moderate)	On CPB	Isolated CABG	NO	NO	NO	NO	NO	NO	112	NO	NO	NO	NO	NO	NO	NO	NYHA II	CSS1	MI > 90 days	28	PA Sys : < 31	Elective	ISOLATED CABG	NO	0.0177289	1.77289	Alive	Alive
0974	MALE	Malay	55	2	7	15	YES	NO	YES	NYHA III		EF: 31 - 50% (Moderate)	On CPB	Isolated CABG	NO	NO	NO	NO	NO	NO	#NULL!	NO	NO	NO	NO	NO	NO	NO	NYHA III	CSS (NO SIGN)	No Previous MI		PA Sys : < 31	Urgent	ISOLATED CABG	NO	0.0362241	3.62241	Alive	Alive
0975	MALE	Malay	55	4	9	16	NO	YES	NO	NYHA I	40	EF: 31 - 50% (Moderate)	On CPB	Isolated CABG	NO	NO	NO	NO	NO	NO	86	NO	NO	NO	YES	NO	NO	YES	NYHA I	CSS (NO SIGN)	MI 22-90 days	45	PA Sys : 31 - 55	Elective	ISOLATED CABG	NO	0.0374344	3.74344	Alive	Alive
0976	MALE	Malay	57	4	32	41	NO	NO	NO	NYHA I	58	EF: > 50% (Good)	On CPB	Isolated CABG	NO	NO	NO	NO	NO	NO	104	NO	NO	NO	NO	NO	NO	NO	NYHA I	CSS1	No Previous MI		PA Sys : < 31	Elective	ISOLATED CABG	0	0.0116954	1.16954	Alive	Alive
0977	MALE	Malay	54	8	12	19	YES	YES	NO	NYHA II	30	EF: 21 - 30% (Poor)	On CPB	Isolated CABG	YES	NO	NO	NO	YES	NO	279	NO	NO	NO	NO	NO	YES	YES	NYHA II	CSS1	No Previous MI	34	PA Sys : 31 - 55	Elective	ISOLATED CABG	NO	0.129922	12.9922	Alive	Alive
0978	MALE	Indian	57	3	8	10	YES	YES	YES	NYHA I	51	EF: > 50% (Good)	On CPB	Isolated CABG	NO	NO	NO	NO	NO	NO	67	NO		NO	NO	NO	NO	YES	NYHA I	CSS (NO SIGN)	No Previous MI		PA Sys : < 31	Elective	ISOLATED CABG	NO	0.0165852	1.65852	Alive	Alive
0979	MALE	Indian	56	1	8	10	NO	NO	YES	NYHA I		#NULL!	On CPB	Isolated CABG	NO	NO	NO	NO	NO	NO	76	NO	NO	NO	NO		NO	NO	NYHA I	CSS (NO SIGN)	No Previous MI		PA Sys : < 31	Elective	ISOLATED CABG	NO	0.0116954	1.16954	Alive	Alive
0980	MALE	Malay	56	2	10	17	YES	YES	NO	NYHA I	45	EF: 31 - 50% (Moderate)	On CPB	Isolated CABG	NO	NO	NO	NO	NO	NO	94	NO	NO	NO	NO	NO	NO	NO	NYHA I	CSS2	No Previous MI		PA Sys : < 31	Elective	ISOLATED CABG	NO	0.0159577	1.59577	Alive	Alive
0981	MALE	Malay	59	1	7	13	YES	YES	YES	NYHA I	35	EF: 31 - 50% (Moderate)	On CPB	Isolated CABG	NO	NO	NO	NO	NO	NO	100	NO	NO	NO	NO	NO	NO	YES	NYHA I	CSS (NO SIGN)	MI > 90 days		PA Sys : < 31	Elective	ISOLATED CABG	NO	0.0225888	2.25888	Alive	Alive
0982	MALE	Malay	53	2	10	12	YES	NO	YES	NYHA I	51	EF: > 50% (Good)	On CPB	Isolated CABG	NO	NO	NO	NO	NO	NO	165	NO	NO	NO	NO	NO	NO	NO	NYHA I	CSS (NO SIGN)	MI > 90 days		PA Sys : < 31	Elective	ISOLATED CABG	NO	0.0116954	1.16954	Alive	Alive
0983	MALE	Chinese	53	1	7	9	YES	NO	YES	NYHA I	53	EF: > 50% (Good)	On CPB	Isolated CABG	NO	NO	NO	NO	NO	NO	98	NO	NO	NO	NO	NO	NO	NO	NYHA I	CSS (NO SIGN)	MI 22-90 days		PA Sys : < 31	Elective	ISOLATED CABG	NO	0.0136012	1.36012	Alive	Alive
0984	MALE	Malay	59	4	6	11	YES	YES	YES	NYHA I		#NULL!	On CPB	Isolated CABG	NO	NO	NO	NO	NO	NO	68	NO	NO	NO	NO	NO	NO	YES	NYHA I	CSS (NO SIGN)	MI 22-90 days		PA Sys : < 31	Elective	ISOLATED CABG	NO	0.0192723	1.92723	Alive	Alive
0985	MALE	Malay	60	1	10	16	YES	YES	NO	NYHA I	57%	EF: > 50% (Good)	On CPB	Isolated CABG	NO	NO	NO	NO	NO	NO	#NULL!	NO	NO	NO	NO	NO	NO	NO	NYHA I	CSS1	No Previous MI		PA Sys : < 31	Elective	ISOLATED CABG	NO	0.00498652	0.498652	Alive	Alive
0986	MALE	Indian	56	1	8	10	YES	YES	YES	NYHA I	52%	EF: > 50% (Good)	On CPB	Isolated CABG	YES	NO	NO	NO	YES	NO	201	NO	NO	NO	NO	NO	NO	YES	NYHA I	CSS (NO SIGN)	MI > 90 days		PA Sys : < 31	Elective	TWO PROCEDURES	NO	0.0284603	2.84603	Alive	Alive
0987	MALE	Malay	55	2	6	9	YES	YES	YES	NYHA I	38	EF: 31 - 50% (Moderate)	On CPB	Isolated CABG	YES	NO	NO	NO	YES	NO	164	NO	NO	NO	NO	NO	NO	YES	NYHA I	CSS (NO SIGN)	MI > 90 days		PA Sys : < 31	Elective	ISOLATED CABG	NO	0.0225888	2.25888	Alive	Alive
0988	MALE	Malay	57	1	6	12	YES	NO	NO	NYHA III	60	EF: > 50% (Good)	On CPB	Isolated CABG	NO	NO	NO	NO	NO	NO	#NULL!	NO	NO	NO	NO	NO	NO	NO	NYHA III	CSS2	MI > 90 days		PA Sys : < 31	Elective	ISOLATED CABG	NO	0.00669163	0.669163	Alive	Alive
0989	MALE	Malay	56	4	28	32	YES	YES	YES	NYHA III	36	EF: 31 - 50% (Moderate)	On CPB	Isolated CABG	NO	NO	NO	NO	NO	NO	105	NO	NO	NO	NO	NO	NO	YES	NYHA III	CSS (NO SIGN)	MI 22-90 days	60	PA Sys : > 55	Elective	ISOLATED CABG	NO	0.0488194	4.88194	Alive	Alive
0990	MALE	Malay	53	2	7	9	NO	NO	YES	NYHA II	35%	EF: 31 - 50% (Moderate)	On CPB	Isolated CABG	NO	NO	NO	NO	NO	NO	#NULL!	NO	NO	NO	NO	NO	NO	NO	NYHA II	CSS2	No Previous MI		PA Sys : < 31	Elective	ISOLATED CABG	NO	0.00758552	0.758552	Alive	Alive
0991	MALE	Malay	59	1	5	11	YES	NO	#NULL!	NYHA II	60	EF: > 50% (Good)	On CPB	Isolated CABG	NO	NO	NO	NO	NO	NO	103	NO	NO	NO	NO	NO	NO	NO	NYHA II	CSS (NO SIGN)	MI 22-90 days		PA Sys : < 31	Elective	ISOLATED CABG	NO	0.0151149	1.51149	Alive	Alive
0992	MALE	Chinese	54	2	6	9	NO	NO	NO	NYHA II	35	EF: 31 - 50% (Moderate)	On CPB	Isolated CABG	NO	NO	NO	NO	NO	NO	73	NO	NO	NO	NO	YES	NO	NO	NYHA II	CSS2	No Previous MI		PA Sys : < 31	Elective	ISOLATED CABG	NO	0.0324451	3.24451	Alive	Alive
0993	MALE	Others	52	1	6	9	NO	YES	YES	NYHA II	66	EF: > 50% (Good)	On CPB	Isolated CABG	NO	NO	NO	NO	NO	NO	86	NO	NO	NO	NO	NO	NO	NO	NYHA II	CSS2	No Previous MI		PA Sys : < 31	Elective	ISOLATED CABG	NO	0.0156566	1.56566	Alive	Alive
0994	MALE	Bidayuh	59	4	14	21	YES	NO	YES	NYHA II	31	EF: 31 - 50% (Moderate)	On CPB	Isolated CABG	NO	NO	NO	NO	NO	NO	101	NO	NO	NO	NO	NO	YES	NO	NYHA II	CSS3	MI > 90 days	41	PA Sys : 31 - 55	Elective	ISOLATED CABG	NO	0.0601281	6.01281	Alive	Alive
0995	MALE	Malay	59	1	7	16	YES	YES	YES	NYHA II	57	EF: > 50% (Good)	On CPB	Isolated CABG	NO	NO	NO	NO	NO	NO	91	NO	NO	NO	YES	NO	NO	NO	NYHA II	CSS2	No Previous MI		PA Sys : < 31	Urgent	ISOLATED CABG	NO	0.0254633	2.54633	Alive	Alive
0996	MALE	Indian	56	3	7	10	YES	NO	NO	NYHA II	38	EF: 31 - 50% (Moderate)	On CPB	Isolated CABG	NO	NO	NO	NO	NO	NO	82	NO	NO	NO	NO	NO	NO	NO	NYHA II	CSS1	MI > 90 days		PA Sys : < 31	Elective	ISOLATED CABG	NO	0.0177289	1.77289	Alive	Alive
0997	MALE	Malay	53	1	11	14	YES	YES	YES	NYHA I	42	EF: 31 - 50% (Moderate)	On CPB	Isolated CABG	NO	NO	NO	NO	NO	NO	90	NO	NO	NO	NO	NO	NO	NO	NYHA I	CSS1	MI 22-90 days		PA Sys : < 31	Elective	ISOLATED CABG	NO	0.018545	1.8545	Alive	Alive
0998	MALE	Malay	57	5	12	17	YES	NO	YES	NYHA II	35	EF: 31 - 50% (Moderate)	On CPB	Isolated CABG	NO	NO	NO	NO	NO	NO	86	NO	NO	NO	NO	NO	NO	NO	NYHA II	CSS (NO SIGN)	MI > 90 days	41	PA Sys : 31 - 55	Elective	TWO PROCEDURES	NO	0.0361369	3.61369	Alive	Alive
0999	MALE	Malay	57	3	14	21	YES	YES	YES	NYHA II	55	EF: > 50% (Good)	On CPB	Isolated CABG	NO	NO	NO	NO	NO	NO	82	NO	NO	NO	NO	NO	YES	NO	NYHA II	CSS2	MI 22-90 days			Urgent	ISOLATED CABG	NO	0.0588085	5.88085	Alive	Alive
1000	MALE	Malay	57	1	6	9	YES	NO	YES	NYHA I	50	EF: 31 - 50% (Moderate)	On CPB	Isolated CABG	NO	NO	NO	NO	NO	NO	99	NO	NO	NO	YES	NO	NO	NO	NYHA I	CSS (NO SIGN)	No Previous MI			Elective	ISOLATED CABG	NO	0.0192073	1.92073	Alive	Alive
1001	MALE	Malay	59	9	15	20	YES	YES	NO	NYHA III	36	EF: 31 - 50% (Moderate)	On CPB	Isolated CABG	NO	NO	NO	NO	NO	NO	63	NO	YES	NO	NO	NO	NO	NO	NYHA III	CSS (NO SIGN)	MI 1 - 7 Days			Urgent	ISOLATED CABG	NO	0.0425004	4.25004	Alive	Alive
1002	MALE	Malay	55	1	5	7	YES	NO	YES	NYHA II	39	EF: 31 - 50% (Moderate)	On CPB	Isolated CABG	NO	NO	NO	NO	NO	NO	78	NO	NO	NO	YES	NO	NO	NO	NYHA II	CSS (NO SIGN)	MI 22-90 days			Elective	ISOLATED CABG	NO	0.024768	2.4768	Alive	Alive
1003	MALE	Malay	58	1	5	16	NO	YES	YES	NYHA I	45	EF: 31 - 50% (Moderate)	On CPB	Isolated CABG	NO	NO	NO	NO	NO	NO	85	NO	NO	NO	NO	NO	NO	NO	NYHA I	CSS (NO SIGN)	No Previous MI			Elective	ISOLATED CABG	NO	0.0159577	1.59577	Alive	Alive
1004	MALE	Indian	60	1	6	10	YES	YES	YES	NYHA I	63	EF: > 50% (Good)	On CPB	Isolated CABG	NO	NO	NO	NO	NO	NO	125	NO	NO	NO	NO	NO	NO	NO	NYHA I	CSS1	No Previous MI			Elective	ISOLATED CABG	NO	0.0116954	1.16954	Alive	Alive
1005	MALE	Malay	52	2	8	10	YES	YES	YES	NYHA I	50%	EF: 31 - 50% (Moderate)	On CPB	Isolated CABG	NO	NO	NO	NO	NO	NO	90	NO	NO	NO	NO	NO	NO	NO	NYHA I	CSS1	No Previous MI			Elective	ISOLATED CABG	NO	0.0159577	1.59577	Alive	Alive
1006	MALE	Malay	53	1	7	10	YES	YES	YES	NYHA III	62	EF: > 50% (Good)	On CPB	Isolated CABG	NO	NO	NO	NO	NO	NO	88	NO	NO	NO	NO	NO	NO	NO	NYHA III	CSS1	MI 22-90 days			Elective	ISOLATED CABG	NO	0.0181983	1.81983	Alive	Alive
1007	MALE	Malay	60	1	6	9	NO	YES	YES	NYHA II	35	EF: 31 - 50% (Moderate)	On CPB	Isolated CABG	NO	NO	NO	NO	NO	NO	138	NO	NO	NO	NO	NO	NO	NO	NYHA II	CSS1	MI > 90 days	32	PA Sys : 31 - 55	Elective	ISOLATED CABG	NO	0.0211284	2.11284	Alive	Alive
1008	MALE	Malay	54	1	7	10	YES	YES	YES	NYHA I	64	EF: > 50% (Good)	On CPB	Isolated CABG	YES	NO	NO	NO	YES	NO	161	NO	NO	NO	NO	NO	NO	YES	NYHA I	CSS (NO SIGN)	No Previous MI			Elective	ISOLATED CABG	NO	0.0165852	1.65852	Alive	Alive
1009	MALE	Malay	53	4	8	13	YES	NO	YES	NYHA I	35	EF: 31 - 50% (Moderate)	On CPB	Isolated CABG	NO	NO	NO	NO	NO	NO	95	NO	NO	NO	NO	NO	NO	NO	NYHA I	CSS1	MI 22-90 days	30	PA Sys : < 31	Elective	ISOLATED CABG	NO	0.018545	1.8545	Alive	Alive
1010	MALE	Chinese	60	2	9	13	YES	YES	YES	NYHA I	58	EF: > 50% (Good)	On CPB	Isolated CABG	NO	NO	NO	NO	NO	NO	100	NO	NO	NO	NO	NO	NO	NO	NYHA I	CSS (NO SIGN)	MI > 90 days	25	PA Sys : < 31	Elective	ISOLATED CABG	NO	0.0116954	1.16954	Alive	Alive
1011	MALE	Indian	56	1	8	10	YES	YES	YES	NYHA I	53	EF: > 50% (Good)	On CPB	Isolated CABG	NO	NO	NO	NO	NO	NO	84	NO	NO	NO	YES		NO	NO	NYHA I	CSS3	MI 1 - 7 Days			Urgent	ISOLATED CABG	0	0.022362	2.2362	Alive	Alive
1012	MALE	Malay	53	2	7	16	NO	YES	YES	NYHA II	59	EF: > 50% (Good)	On CPB	Isolated CABG	NO	NO	NO	NO	NO	NO	#NULL!	NO	NO	NO	NO	NO	NO	NO	NYHA II	CSS2	MI 1 - 7 Days			Elective	ISOLATED CABG	NO	0.00645727	0.645727	Alive	Alive
1013	MALE	Malay	59	3	7	8	YES	YES	YES	NYHA II	37	EF: 31 - 50% (Moderate)	Off Pump	Isolated CABG	NO	NO	NO	NO	NO	NO	84	NO	NO	NO	NO	NO	NO	YES	NYHA II	CSS1	No Previous MI	3	PA Sys : < 31	Elective	ISOLATED CABG	NO	0.0250772	2.50772	Alive	Alive
1014	MALE	Malay	56	3	10	14	YES	YES	YES	NYHA I	15	EF <= 20% (Very poor)	On CPB	Isolated CABG	NO	NO	NO	NO	NO	NO	131	NO	NO	NO	NO	NO		NO	NYHA I	CSS (NO SIGN)	No Previous MI			Elective	ISOLATED CABG	NO	0.0292525	2.92525	Alive	Alive
1015	MALE	Malay	58	4	15	17	YES	NO	YES	NYHA II	44	EF: 31 - 50% (Moderate)	On CPB	Isolated CABG	NO	NO	NO	NO	NO	NO	80	NO		NO	YES	NO	NO	NO	NYHA II	CSS2	MI 22-90 days			Elective	ISOLATED CABG	NO	0.024768	2.4768	Alive	Alive
1016	MALE	Malay	53	2	6	11	YES	YES	YES	NYHA II	40	EF: 31 - 50% (Moderate)	On CPB	Isolated CABG	NO	NO	NO	NO	NO	NO	99	NO	NO	NO	NO	NO	NO	NO	NYHA II	CSS2	No Previous MI			Elective	ISOLATED CABG	NO	0.0177289	1.77289	Alive	Alive
1017	MALE	Malay	51	4	25	27	YES	YES	YES	NYHA I		#NULL!	On CPB	Isolated CABG	YES	NO	NO	NO	YES	NO	479	NO	NO	NO	NO	NO	NO	NO	NYHA I	CSS (NO SIGN)	No Previous MI			Elective	ISOLATED CABG	NO	0.0116954	1.16954	Alive	Alive
1018	MALE	Malay	59	1	7	12	NO	NO	NO	NYHA I	49	EF: 31 - 50% (Moderate)	On CPB	Isolated CABG	NO	NO	NO	NO	NO	NO	#NULL!	NO		NO	NO	NO	NO	NO	NYHA I	CSS1	No Previous MI	3	PA Sys : < 31	Elective	ISOLATED CABG	NO	0.00682067	0.682067	Alive	Alive
1019	MALE	Malay	55	1	6	11	YES	NO	YES	NYHA I	51	EF: > 50% (Good)	On CPB	Isolated CABG	YES	NO	NO	NO	YES	NO	138	NO	NO	NO	NO	NO	NO	NO	NYHA I	CSS2	No Previous MI			Elective	ISOLATED CABG	NO	0.0116954	1.16954	Alive	Alive
1020	MALE	Chinese	54	1	5	7	YES	NO	YES	NYHA II	51	EF: > 50% (Good)	On CPB	Isolated CABG	NO	NO	NO	NO	NO	NO	74	NO	NO	NO	NO	NO	NO	NO	NYHA II	CSS2	No Previous MI	18	PA Sys : < 31	Elective	ISOLATED CABG	NO	0.0129998	1.29998	Alive	Alive
1021	MALE	Malay	51	1	7	9	YES	YES	YES	NYHA I	60	EF: > 50% (Good)	On CPB	Isolated CABG	NO	NO	NO	NO	NO	NO	85	NO	NO	NO	NO	NO	NO	NO	NYHA I	CSS (NO SIGN)	MI > 90 days			Elective	ISOLATED CABG	NO	0.0116954	1.16954	Alive	Alive
1022	MALE	Malay	59	1	7	20	YES	NO	NO	NYHA I	60	EF: > 50% (Good)	On CPB	Isolated CABG	NO	NO	NO	NO	NO	NO	#NULL!	NO	NO	NO	NO	NO	NO	NO	NYHA I	CSS (NO SIGN)	No Previous MI			Elective	ISOLATED CABG	NO	0.00498652	0.498652	Alive	Alive
1023	MALE	Indian	58	1	6	8	YES	YES	NO	NYHA II	45	EF: 31 - 50% (Moderate)	On CPB	Isolated CABG	NO	NO	NO	NO	NO	NO	76	NO	NO	NO	NO	NO	NO	NO	NYHA II	CSS2	No Previous MI			Elective	ISOLATED CABG	NO	0.0177289	1.77289	Alive	Alive
1024	MALE	Malay	55	2	28	30	YES	YES	NO	NYHA II	53	EF: > 50% (Good)	On CPB	Isolated CABG	NO	NO	NO	NO	NO	NO	165	NO	NO	NO	NO	NO	NO	YES	NYHA II	CSS2	No Previous MI			Elective	ISOLATED CABG	NO	0.0184247	1.84247	Alive	Alive
1025	MALE	Malay	55	1	5	7	YES	NO	YES	NYHA I	45	EF: 31 - 50% (Moderate)	On CPB	Isolated CABG	NO	NO	NO	NO	NO	NO	107	NO	NO	NO	NO	NO	NO	NO	NYHA I	CSS (NO SIGN)	MI > 90 days			Elective	ISOLATED CABG	NO	0.0159577	1.59577	Alive	Alive
1026	MALE	Chinese	56	1	6	9	YES	YES	YES	NYHA II	43	EF: 31 - 50% (Moderate)	On CPB	Isolated CABG	NO	NO	NO	NO	NO	NO	93	NO	NO	NO	NO	NO	NO	NO	NYHA II	CSS1	No Previous MI			Elective	ISOLATED CABG	NO	0.0177289	1.77289	Alive	Alive
1027	MALE	Others	53	2	7	8	YES	NO	NO	NYHA II	36	EF: 31 - 50% (Moderate)	On CPB	Isolated CABG	NO	NO	NO	NO	NO	NO	95	NO	NO	NO	NO	NO	NO	NO	NYHA II	CSS1	MI > 90 days			Elective	ISOLATED CABG	NO	0.0177289	1.77289	Alive	Alive
1028	MALE	Malay	51	3	8	21	YES	YES	YES	NYHA II	51	EF: > 50% (Good)	On CPB	Isolated CABG	YES	NO	NO	NO	NO	YES	807	NO	NO	NO	NO	NO	NO	YES	NYHA II	CSS3	No Previous MI			Urgent	ISOLATED CABG	0	0.025136	2.5136	Alive	Alive
1029	MALE	Chinese	59	3	8	18	YES	YES	YES	NYHA II	39	EF: 31 - 50% (Moderate)	On CPB	Isolated CABG	NO	NO	NO	NO	NO	NO	#NULL!	NO	NO	NO	YES	NO	YES	NO	NYHA II	CSS2	MI 1 - 7 Days			Urgent	ISOLATED CABG	NO	0.0419523	4.19523	Alive	Alive
1030	MALE	Malay	57	7	13	16	YES	YES	YES	NYHA II	72	EF: > 50% (Good)	On CPB	Isolated CABG	NO	NO	NO	NO	NO	NO	108	NO	NO	NO	NO	NO	NO	YES	NYHA II	CSS (NO SIGN)	No Previous MI			Elective	ISOLATED CABG	NO	0.0184247	1.84247	Alive	Alive
1031	MALE	Indian	53	1	6	7	NO	YES	YES	NYHA I	34	EF: 31 - 50% (Moderate)	On CPB	Isolated CABG	NO	NO	NO	NO	NO	NO	117	NO	NO	NO	NO	NO	NO	YES	NYHA I	CSS1	MI 8-21 days	19	PA Sys : < 31	Elective	ISOLATED CABG	NO	0.0262227	2.62227	Alive	Alive
1032	MALE	Malay	54	1	6	8	YES	YES	YES	NYHA I	35	EF: 31 - 50% (Moderate)	On CPB	Isolated CABG	NO	NO	NO	NO	NO	NO	118	NO	NO	NO	NO	NO	NO	YES	NYHA I	CSS (NO SIGN)	No Previous MI			Elective	ISOLATED CABG	NO	0.0225888	2.25888	Alive	Alive
1033	MALE	Malay	54	2	8	10	NO	NO	YES	NYHA II	42	EF: 31 - 50% (Moderate)	On CPB	Isolated CABG	NO	NO	NO	NO	NO	NO	109	NO	NO	NO	NO	NO	NO	NO	NYHA II	CSS2	MI 22-90 days			Elective	ISOLATED CABG	0	0.0205974	2.05974	Alive	Alive
1034	MALE	Malay	60	1	9	11	YES	NO	YES	NYHA I	53	EF: > 50% (Good)	On CPB	Isolated CABG	NO	NO	NO	NO	NO	NO	84	NO	NO	NO	NO	NO	NO	NO	NYHA I	CSS2	MI 22-90 days			Elective	ISOLATED CABG	NO	0.0136012	1.36012	Alive	Alive
1035	MALE	Others	56	6	10	18	YES	NO	NO	NYHA I	50	EF: 31 - 50% (Moderate)	On CPB	Isolated CABG	NO	NO	NO	NO	NO	NO	103	NO	NO	NO	NO	NO	NO	NO	NYHA I	CSS2	MI 8-21 days	5	PA Sys : < 31	Urgent	ISOLATED CABG	NO	0.025299	2.5299	Alive	Alive
1036	MALE	Malay	52	4	8	10	NO	NO	YES	NYHA II	65	EF: > 50% (Good)	On CPB	Isolated CABG	NO	NO	NO	NO	NO	NO	#NULL!	NO	NO	NO	NO	NO	NO	NO	NYHA II	CSS2	MI > 90 days			Elective	ISOLATED CABG	NO	0.00554684	0.554684	Alive	Alive
1037	MALE	Indian	54	2	6	9	YES	YES	YES	NYHA II	50	EF: 31 - 50% (Moderate)	On CPB	Isolated CABG	NO	NO	NO	NO	NO	NO	94	NO	NO	NO	NO	NO	NO	YES	NYHA II	CSS2	No Previous MI			Elective	ISOLATED CABG	NO	0.0250772	2.50772	Alive	Alive
1038	MALE	Chinese	59	2	7	9	YES	NO	YES	NYHA II	65	EF: > 50% (Good)	On CPB	Isolated CABG	NO	NO	NO	NO	NO	NO	70	NO	NO	NO	NO	NO	NO	NO	NYHA II	CSS1	No Previous MI			Elective	ISOLATED CABG	0	0.0129998	1.29998	Alive	Alive
1039	MALE	Malay	60	3	9	13	NO	NO	NO	#NULL!	45	EF: 31 - 50% (Moderate)	On CPB	Isolated CABG	#NULL!	NO	NO	NO	NO	NO	102			NO	NO			NO	#NULL!	#NULL!	MI 1 - 7 Days			Emergency	0	0	0.0530347	5.30347	Alive	Alive
1040	MALE	Malay	58	4	25	29	YES	YES	NO	NYHA II	70	EF: > 50% (Good)	On CPB	Isolated CABG	NO	NO	NO	NO	NO	NO	128	NO	NO	NO	NO	NO	NO	NO	NYHA II	CSS2	MI > 90 days			Elective	ISOLATED CABG	NO	0.0156566	1.56566	Alive	Alive
1041	MALE	Malay	52	2	7	9	YES	YES	YES	NYHA I	64%	EF: > 50% (Good)	On CPB	Isolated CABG	NO	NO	NO	NO	NO	NO	88	NO	NO	NO	NO	NO	NO	NO	NYHA I	CSS3	MI 22-90 days			Elective	ISOLATED CABG	NO	0.0136012	1.36012	Alive	Alive
1042	MALE	Malay	51	2	6	8	YES	YES	YES	NYHA I	35	EF: 31 - 50% (Moderate)	On CPB	Isolated CABG	NO	NO	NO	NO	NO	NO	80	NO	NO	NO	NO	NO	NO	NO	NYHA I	CSS2	MI 22-90 days			Elective	ISOLATED CABG	NO	0.018545	1.8545	Alive	Alive
1043	MALE	Malay	60	4	9	11	YES	NO	YES	NYHA II	33	EF: 31 - 50% (Moderate)	On CPB	Isolated CABG	NO	NO	NO	NO	NO	NO	101	NO		NO	NO	NO	NO	NO	NYHA II	CSS1	MI 22-90 days			Elective	ISOLATED CABG	NO	0.0205974	2.05974	Alive	Alive
1044	MALE	Chinese	58	1	9	11	YES	NO	YES	NYHA I	58	EF: > 50% (Good)	On CPB	Isolated CABG	NO	NO	NO	NO	NO	NO	95	NO	NO	NO	NO	NO	NO	NO	NYHA I	CSS2	MI > 90 days			Elective	ISOLATED CABG	NO	0.0116954	1.16954	Alive	Alive
1045	MALE	Malay	57	1	8	15	YES	YES	YES	#NULL!	33	EF: 31 - 50% (Moderate)	On CPB	Isolated CABG	NO	NO	NO	NO	NO	NO	#NULL!	NO	NO	NO	NO	NO	NO	NO	#NULL!	#NULL!	No Previous MI			Elective	ISOLATED CABG	NO	0.00682067	0.682067	Alive	Alive
1046	MALE	Malay	51	2	7	10	YES	YES	YES	NYHA I	66	EF: > 50% (Good)	On CPB	Isolated CABG	NO	NO	NO	NO	NO	NO	90	NO	NO	NO	NO	NO	NO	NO	NYHA I	CSS1	MI > 90 days			Elective	ISOLATED CABG	NO	0.0116954	1.16954	Alive	Alive
1047	MALE	Indian	57	1	7	9	YES	YES	YES	NYHA III	50	EF: 31 - 50% (Moderate)	On CPB	Isolated CABG	NO	NO	NO	NO	NO	NO	#NULL!	NO	NO	NO	NO	NO	NO	NO	NYHA III	CSS (NO SIGN)	MI > 90 days			Elective	ISOLATED CABG	NO	0.0091472	0.91472	Alive	Alive
1048	MALE	Malay	57	2	7	17	YES	YES	YES	NYHA II	42	EF: 31 - 50% (Moderate)	On CPB	Isolated CABG	YES	NO	YES	NO	YES	NO	233	NO	NO	NO	NO	NO	NO	YES	NYHA II	CSS2	MI > 90 days	26	PA Sys : < 31	Elective	ISOLATED CABG	NO	0.0250772	2.50772	Alive	Alive
1049	MALE	Malay	57	1	14	16	YES	YES	YES	NYHA II	50	EF: 31 - 50% (Moderate)	On CPB	Isolated CABG	YES	NO	YES	NO	NO	YES	1245	NO	NO	NO	NO	NO	NO	NO	NYHA II	CSS2	No Previous MI			Elective	ISOLATED CABG	NO	0.0177289	1.77289	Alive	Alive
1050	MALE	Indian	57	3	7	9	YES	NO	NO	NYHA II	35	EF: 31 - 50% (Moderate)	On CPB	Isolated CABG	NO	NO	NO	NO	NO	NO	89	NO	NO	NO	NO	NO	NO	NO	NYHA II	CSS3	MI 22-90 days			Elective	ISOLATED CABG	NO	0.0205974	2.05974	Alive	Alive
1051	MALE	Malay	53	2	5	10	YES	YES	YES	NYHA II	72	EF: > 50% (Good)	On CPB	Isolated CABG	NO	NO	NO	NO	NO	NO	#NULL!	NO	NO	NO	NO	NO	NO	NO	NYHA II	CSS2	No Previous MI			Elective	ISOLATED CABG	NO	0.00554684	0.554684	Alive	Alive
1052	MALE	Malay	57	2	6	12	YES	NO	YES	NYHA II	55	EF: > 50% (Good)	On CPB	Isolated CABG	NO	NO	NO	NO	NO	NO	86	NO	NO	NO	NO	NO	NO	NO	NYHA II	CSS3	MI > 90 days			Elective	ISOLATED CABG	NO	0.0129998	1.29998	Alive	Alive
1053	MALE	Chinese	56	5	15	33	YES	YES	YES	NYHA III	31	EF: 31 - 50% (Moderate)	On CPB	Isolated CABG	NO	NO	NO	NO	NO	NO	99	YES	NO	NO	NO	NO	NO	YES	NYHA III	CSS2	MI > 90 days			Elective	TWO PROCEDURES	NO	0.084444	8.4444	Alive	Alive
1054	MALE	Malay	51	6	15	17	YES	YES	YES	NYHA II	38	EF: 31 - 50% (Moderate)	On CPB	Isolated CABG	YES	NO	NO	NO	YES	NO	190	NO	NO	NO	NO	NO	NO	NO	NYHA II	CSS1	MI > 90 days			Elective	ISOLATED CABG	NO	0.0177289	1.77289	Alive	Alive
1055	MALE	Malay	54	2	6	9	YES	YES	YES	NYHA I	55	EF: > 50% (Good)	On CPB	Isolated CABG	NO	NO	NO	NO	NO	NO	83	NO	NO	NO	NO	NO	NO	YES	NYHA I	CSS1	No Previous MI			Elective	ISOLATED CABG	NO	0.0165852	1.65852	Alive	Alive
1056	MALE	Malay	58	2	8	11	YES	NO	YES	NYHA I	43	EF: 31 - 50% (Moderate)	On CPB	Isolated CABG	NO	NO	NO	NO	NO	NO	102	NO	NO	NO	NO	NO	NO	NO	NYHA I	CSS (NO SIGN)	MI > 90 days			Elective	ISOLATED CABG	NO	0.0159577	1.59577	Alive	Alive
1057	MALE	Malay	57	1	5	8	NO	NO	YES	NYHA II	55	EF: > 50% (Good)	On CPB	Isolated CABG	NO	NO	NO	NO	NO	NO	95	NO	NO	NO	NO	NO	NO	NO	NYHA II	CSS (NO SIGN)	No Previous MI			Elective	ISOLATED CABG	NO	0.0129998	1.29998	Alive	Alive
1058	MALE	Malay	53	3	9	11	YES	YES	NO	NYHA I	52	EF: > 50% (Good)	On CPB	Isolated CABG	YES	NO	NO	NO	YES	NO	161	NO	NO	NO	NO	NO	NO	YES	NYHA I	CSS2	MI 22-90 days			Elective	ISOLATED CABG	NO	0.0192723	1.92723	Alive	Alive
1059	MALE	Malay	55	2	7	10	YES	YES	YES	NYHA II	54	EF: > 50% (Good)	On CPB	Isolated CABG	NO	NO	NO	NO	NO	NO	100	NO	NO	NO	YES	NO	NO	NO	NYHA II	CSS (NO SIGN)	MI > 90 days			Elective	ISOLATED CABG	NO	0.0156566	1.56566	Alive	Alive
1060	MALE	Malay	54	2	8	16	YES	NO	NO	NYHA I	39	EF: 31 - 50% (Moderate)	On CPB	Isolated CABG	NO	NO	NO	NO	NO	NO	#NULL!	NO	NO	NO	NO	NO	NO	NO	NYHA I	CSS1	No Previous MI			Elective	ISOLATED CABG	NO	0.00682067	0.682067	Alive	Alive
1061	MALE	Malay	54	3	11	14	YES	YES	NO	NYHA II	52	EF: > 50% (Good)	On CPB	Isolated CABG	NO	NO	NO	NO	NO	NO	100	NO	NO	#NULL!	NO	NO	NO	YES	NYHA II	CSS2	MI > 90 days			Elective	ISOLATED CABG	NO	0.0184247	1.84247	Alive	Alive
1062	MALE	Malay	56	3	8	10	YES	NO	YES	NYHA I	58	EF: > 50% (Good)	On CPB	Isolated CABG	NO	NO	NO	NO	NO	NO	99	NO	NO	NO	NO	NO	NO	NO	NYHA I	CSS1	No Previous MI	36	PA Sys : 31 - 55	Elective	ISOLATED CABG	NO	0.0139545	1.39545	Alive	Alive
1063	MALE	Malay	57	2	19	24	YES	YES	YES	NYHA II	48	EF: 31 - 50% (Moderate)	On CPB	Isolated CABG	NO	NO	NO	NO	NO	NO	77	NO	NO	NO	NO	NO	NO	YES	NYHA II	CSS3	No Previous MI			Elective	ISOLATED CABG	NO	0.030127	3.0127	Alive	Alive
1064	MALE	Malay	55	2	7	9	NO	NO	NO	NYHA I		EF: 31 - 50% (Moderate)	On CPB	Isolated CABG	NO	NO	NO	NO	NO	NO	119	NO	NO	NO	NO	NO	NO	NO	NYHA I	CSS2	No Previous MI			Elective	ISOLATED CABG	NO	0.0159577	1.59577	Alive	Alive
1065	MALE	Malay	57	1	5	8	YES	NO	YES	NYHA II	46	EF: 31 - 50% (Moderate)	On CPB	Isolated CABG	NO	NO	NO	NO	NO	NO	106	NO		NO	NO	NO	NO	NO	NYHA II	CSS1	MI > 90 days			Elective	ISOLATED CABG	0	0.0177289	1.77289	Alive	Alive
1066	MALE	Indian	52	7	10	13	YES	YES	YES	NYHA I	57	EF: > 50% (Good)	On CPB	Isolated CABG	NO	NO	NO	NO	NO	NO	97	NO	NO	NO	NO	NO	NO	YES	NYHA I	CSS (NO SIGN)	No Previous MI			Elective	ISOLATED CABG	NO	0.0165852	1.65852	Alive	Alive
1067	MALE	Indian	55	2	7	9	YES	NO	YES	NYHA II	47	EF: 31 - 50% (Moderate)	On CPB	Isolated CABG	NO	NO	NO	NO	NO	NO	86	NO	NO	NO	NO	NO	NO	NO	NYHA II	CSS2	MI 8-21 days			Elective	ISOLATED CABG	NO	0.024768	2.4768	Alive	Alive
1068	MALE	Malay	52	1	6	10	YES	YES	NO	NYHA II	50-60	EF: > 50% (Good)	On CPB	Isolated CABG	NO	NO	NO	NO	NO	NO	89	NO	NO	NO	NO	NO	NO	NO	NYHA II	CSS2	No Previous MI			Elective	ISOLATED CABG	NO	0.0129998	1.29998	Alive	Alive
1069	MALE	Malay	56	2	8	10	YES	YES	YES	NYHA II	51	EF: > 50% (Good)	On CPB	Isolated CABG	NO	NO	NO	NO	NO	NO	61	NO		NO	NO		NO	YES	NYHA II	CSS1	No Previous MI			Elective	ISOLATED CABG	NO	0.0184247	1.84247	Alive	Alive
1070	MALE	Malay	53	2	11	13	YES	NO	YES	NYHA I	40	EF: 31 - 50% (Moderate)	On CPB	Isolated CABG	NO	NO	NO	NO	NO	NO	94	NO	NO	NO	NO	NO	NO	NO	NYHA I	CSS2	MI > 90 days			Elective	ISOLATED CABG	NO	0.0159577	1.59577	Alive	Alive
1071	MALE	Malay	57	1	7	11	YES	NO	YES	NYHA II	44	EF: 31 - 50% (Moderate)	On CPB	Isolated CABG	NO	NO	NO	NO	NO	NO	131	NO	NO	NO	NO	NO	NO	NO	NYHA II	CSS (NO SIGN)	MI 22-90 days			Elective	ISOLATED CABG	NO	0.0205974	2.05974	Alive	Alive
1072	MALE	Malay	58	1	8	10	NO	NO	YES	NYHA I		EF: 31 - 50% (Moderate)	On CPB	Isolated CABG	NO	NO	NO	NO	NO	NO	#NULL!		NO	NO	NO	NO	NO	NO	NYHA I	CSS1	No Previous MI			Elective	ISOLATED CABG	NO	0.00682067	0.682067	Alive	Alive
1073	MALE	Malay	58	4	15	23	YES	YES	YES	NYHA III	45	EF: 31 - 50% (Moderate)	On CPB	Isolated CABG	YES	NO	NO	NO	NO	YES	680	NO	NO	NO	NO	NO	NO	YES	NYHA III	CSS1	No Previous MI			Elective	ISOLATED CABG	NO	0.0301307	3.01307	Alive	Alive
1074	MALE	Malay	54	4	8	13	YES	YES	YES	NYHA I	63	EF: > 50% (Good)	On CPB	Isolated CABG	NO	NO	NO	NO	NO	NO	89	NO	NO	NO	NO	NO	NO	NO	NYHA I	CSS2	MI > 90 days			Elective	ISOLATED CABG	NO	0.0116954	1.16954	Alive	Alive
1075	MALE	Chinese	56	1	7	16	YES	NO	YES	NYHA I	45	EF: 31 - 50% (Moderate)	On CPB	Isolated CABG	NO	NO	NO	NO	NO	NO	94	NO	NO	NO	NO	NO	NO	NO	NYHA I	CSS (NO SIGN)	No Previous MI	<31	PA Sys : < 31	Elective	ISOLATED CABG	YES	0.030207	3.0207	Alive	Alive
1076	MALE	Malay	59	4	8	11	YES	NO	YES	NYHA II	45	EF: 31 - 50% (Moderate)	On CPB	Isolated CABG	YES	NO	NO	NO	YES	NO	173	NO	NO	NO	YES	NO	NO	NO	NYHA II	CSS (NO SIGN)	No Previous MI			Elective	ISOLATED CABG	NO	0.0213313	2.13313	Alive	Alive
1077	MALE	Indian	57	2	6	10	YES	YES	YES	NYHA II	53	EF: > 50% (Good)	On CPB	Isolated CABG	NO	NO	NO	NO	NO	NO	96	NO	NO	NO	NO	NO	NO	NO	NYHA II	CSS2	No Previous MI			Urgent	ISOLATED CABG	NO	0.0211781	2.11781	Alive	Alive
1078	MALE	Chinese	54	5	11	13	YES	YES	YES	NYHA III	30	EF: 21 - 30% (Poor)	On CPB	Isolated CABG	NO	NO	NO	NO	NO	NO	63	NO	NO	NO	NO	NO		YES	NYHA III	CSS2	No Previous MI			Elective	ISOLATED CABG	NO	0.0573575	5.73575	Alive	Alive
1079	MALE	Malay	55	2	9	11	YES	YES	YES	NYHA II	50-55	EF: > 50% (Good)	On CPB	Isolated CABG	NO	NO	NO	NO	NO	NO	106	NO	NO	NO	NO	NO	NO	YES	NYHA II	CSS2	No Previous MI			Elective	ISOLATED CABG	NO	0.0184247	1.84247	Alive	Alive
1080	MALE	Malay	55	1	6	10	YES	YES	YES	NYHA I	38%	EF: 31 - 50% (Moderate)	Off Pump	Isolated CABG	NO	NO	NO	NO	NO	NO	103	NO	NO	NO	NO	NO	NO	YES	NYHA I	CSS1	MI 22-90 days			Elective	ISOLATED CABG	NO	0.0262227	2.62227	Alive	Alive
1081	MALE	Malay	59	2	7	11	YES	YES	NO	NYHA I	45	EF: 31 - 50% (Moderate)	On CPB	Isolated CABG	NO	NO	NO	NO	NO	NO	#NULL!		NO	NO	NO	NO	NO	NO	NYHA I	CSS (NO SIGN)	MI 22-90 days			Elective	ISOLATED CABG	NO	0.00793851	0.793851	Alive	Alive
1082	MALE	Indian	54	3	6	8	NO	NO	YES	NYHA I	35	EF: 31 - 50% (Moderate)	On CPB	Isolated CABG	NO	NO	NO	NO	NO	NO	93	NO	NO	NO	NO	NO	NO	NO	NYHA I	CSS (NO SIGN)	No Previous MI			Elective	ISOLATED CABG	NO	0.0159577	1.59577	Alive	Alive
1083	MALE	Malay	55	3	6	15	YES	YES	NO	NYHA I	48%	EF: 31 - 50% (Moderate)	On CPB	Isolated CABG	NO	NO	NO	NO	NO	NO	#NULL!	NO	NO	NO	NO	NO	NO	NO	NYHA I	CSS1	No Previous MI			Elective	ISOLATED CABG	NO	0.00682067	0.682067	Alive	Alive
1084	MALE	Malay	57	1	7	10	YES	NO	YES	NYHA I	57	EF: > 50% (Good)	On CPB	Isolated CABG	NO	NO	NO	NO	NO	NO	113	NO	NO	NO	NO	NO	NO	NO	NYHA I	CSS2	MI > 90 days			Elective	ISOLATED CABG	NO	0.0116954	1.16954	Alive	Alive
1085	MALE	Malay	53	1	7	20	YES	YES	NO	NYHA I	54	EF: > 50% (Good)	On CPB	Isolated CABG	NO	NO	NO	NO	NO	NO	#NULL!	NO	NO	NO	NO	NO	NO	NO	NYHA I	#NULL!	#NULL!			Elective	ISOLATED CABG	NO	0.00498652	0.498652	Alive	Alive
1086	MALE	Indian	59	2	6	10	YES	YES	YES	NYHA II	51	EF: > 50% (Good)	On CPB	Isolated CABG	NO	NO	NO	NO	NO	NO	85	NO	NO	NO	NO	NO	NO	NO	NYHA II	CSS (NO SIGN)	MI 22-90 days			Elective	ISOLATED CABG	NO	0.0151149	1.51149	Alive	Alive
1087	MALE	Chinese	54	3	6	11	YES	NO	YES	NYHA II	39	EF: 31 - 50% (Moderate)	On CPB	Isolated CABG	NO	NO	NO	NO	NO	NO	92	NO		NO	NO	NO	NO	NO	NYHA II	CSS1	MI > 90 days			Elective	ISOLATED CABG	NO	0.0177289	1.77289	Alive	Alive
1088	MALE	Malay	51	21	30	36	YES	YES	YES	NYHA I	60	EF: > 50% (Good)	On CPB	Isolated CABG	NO	NO	NO	NO	NO	NO	65	NO	NO	NO	NO	NO		NO	NYHA I	CSS (NO SIGN)	MI > 90 days			Elective	ISOLATED CABG	NO	0.0338861	3.38861	Alive	Alive
1089	MALE	Malay	58	2	5	10	NO	YES	NO	NYHA I	47	EF: 31 - 50% (Moderate)	On CPB	Isolated CABG	NO	NO	NO	NO	NO	NO	105	NO	NO	NO	NO		NO	NO	NYHA I	CSS2	MI 22-90 days			Elective	ISOLATED CABG	NO	0.018545	1.8545	Alive	Alive
1090	MALE	Malay	68	1	1	11	YES	NO	NO	NYHA II	61	EF: > 50% (Good)	On CPB	Isolated CABG	YES	NO	YES	NO	YES	NO	577	NO	NO	NO	NO	NO	NO	NO	NYHA II	CSS2	MI > 90 days			Elective	ISOLATED CABG	NO	0.0161254	1.61254	Dead	Death
1091	MALE	Indonesian	68	5	4	6	YES	NO	YES	NYHA II	58	EF: > 50% (Good)	On CPB	Isolated CABG	NO	NO	NO	NO	NO	NO	#NULL!	NO	NO	NO	NO	NO	NO	NO	NYHA II	CSS2	No Previous MI			Elective	ISOLATED CABG	NO	0.00839105	0.839105	Dead	Death
1092	MALE	Malay	65	13	15	19	NO	YES	NO	NYHA IV	25 -	EF: 21 - 30% (Poor)	On CPB	Isolated CABG	NO	NO	NO	NO	NO	NO	75	NO	YES	NO	YES	NO	YES	YES	NYHA IV	CSS3	MI 1 - 7 Days			Emergency	ISOLATED CABG	NO	0.45335	45.335	Dead	Death
1093	MALE	Malay	70	34	53	56	YES	YES	YES	NYHA II	45	EF: 31 - 50% (Moderate)	On CPB	Isolated CABG	YES	NO	NO	NO	YES	YES	363	NO	NO	NO	NO	NO	NO	YES	NYHA II	CSS1	MI 22-90 days			Elective	ISOLATED CABG	NO	0.0382467	3.82467	Dead	Death
1094	MALE	Chinese	70	8	8	10	YES	YES	YES	NYHA III	25	EF: 21 - 30% (Poor)	On CPB	Isolated CABG	NO	NO	NO	NO	NO	NO	#NULL!	NO	NO	NO	NO	NO	NO	NO	NYHA III	CSS (NO SIGN)	MI 22-90 days			Elective	ISOLATED CABG	NO	0.0225777	2.25777	Dead	Death
1095	MALE	Indian	70	12	12	19	YES	YES	YES	NYHA I	50	EF: 31 - 50% (Moderate)	On CPB	Isolated CABG	NO	NO	NO	NO	NO	NO	83	NO	NO	NO	NO	NO	NO	YES	NYHA I	CSS2	No Previous MI			Elective	ISOLATED CABG	NO	0.0300278	3.00278	Dead	Death
1096	MALE	Malay	65	17	18	21	YES	YES	YES	NYHA II	45%	EF: 31 - 50% (Moderate)	On CPB	Isolated CABG	NO	NO	NO	NO	NO	NO	101	YES	NO	NO	NO	NO	NO	NO	NYHA II	CSS2	MI 22-90 days	26	PA Sys : < 31	Elective	ISOLATED CABG	NO	0.0482171	4.82171	Dead	Death
1097	MALE	Malay	67	8	8	11	YES	YES	YES	NYHA I	34	EF: 31 - 50% (Moderate)	On CPB	Isolated CABG	YES	NO	NO	NO	NO	YES	#NULL!	NO	NO	NO	NO	NO	NO	NO	NYHA I	CSS (NO SIGN)	No Previous MI			Elective	ISOLATED CABG	NO	0.00831514	0.831514	Dead	Death
1098	MALE	Malay	64	3	2	4	YES	YES	YES	NYHA II	59	EF: > 50% (Good)	On CPB	Isolated CABG	YES	NO	NO	NO	YES	NO	151	NO	NO	NO	NO	NO	NO	YES	NYHA II	CSS1	No Previous MI			Elective	ISOLATED CABG	NO	0.0205095	2.05095	Dead	Death
1099	MALE	Indian	66	4	3	19	YES	YES	YES	NYHA II	28	EF: 21 - 30% (Poor)	On CPB	Isolated CABG	NO	NO	NO	NO	NO	NO	109	NO	NO	NO	YES	NO	NO	YES	NYHA II	CSS1	No Previous MI			Elective	ISOLATED CABG	NO	0.0569315	5.69315	Dead	Death
1100	MALE	Melayu Sarawak	63	56	79	83	YES	YES	YES	NYHA II	17	EF <= 20% (Very poor)	On CPB	Isolated CABG	NO	NO	NO	NO	NO	NO	142	NO	NO	NO	NO		NO	NO	NYHA II	CSS (NO SIGN)	No Previous MI			Elective	ISOLATED CABG	NO	0.0419683	4.19683	Dead	Death
1101	MALE	Indian	66	1	3	7	YES	YES	YES	NYHA II	45	EF: 31 - 50% (Moderate)	On CPB	Isolated CABG	NO	NO	NO	NO	NO	NO	#NULL!	NO	NO	NO	NO	NO	NO	NO	NYHA II	CSS (NO SIGN)	No Previous MI			Elective	ISOLATED CABG	NO	0.00907348	0.907348	Dead	Death
1102	MALE	Malay	64	3	3	4	YES	YES	YES	NYHA I	43	EF: 31 - 50% (Moderate)	On CPB	Isolated CABG	NO	NO	NO	NO	NO	NO	#NULL!	NO	NO	NO	NO	NO	NO	NO	NYHA I	CSS (NO SIGN)	No Previous MI			Elective	ISOLATED CABG	NO	0.00772914	0.772914	Dead	Death
1103	MALE	Malay	68	12	12	20	YES	YES	YES	NYHA I	44	EF: 31 - 50% (Moderate)	On CPB	Isolated CABG	YES	NO	NO	NO	YES	NO	189	NO	NO	NO	NO	NO	NO	YES	NYHA I	CSS2	MI 22-90 days			Elective	ISOLATED CABG	NO	0.0326476	3.26476	Dead	Death
1104	MALE	Indian	67	2	2	13	NO	NO	YES	NYHA I	32	EF: 31 - 50% (Moderate)	On CPB	Isolated CABG	YES	NO	NO	NO	YES	NO	149	NO	NO	NO	NO	NO	NO	NO	NYHA I	CSS (NO SIGN)	MI > 90 days			Elective	ISOLATED CABG	NO	0.0195512	1.95512	Dead	Death
1105	MALE	Malay	65	3	3	13	YES	YES	YES	NYHA II	25	EF: 21 - 30% (Poor)	On CPB	Isolated CABG	NO	NO	NO	NO	NO	NO	154	NO	NO	NO	NO	NO	NO	NO	NYHA II	#NULL!	No Previous MI			Elective	ISOLATED CABG	NO	0.0333475	3.33475	Dead	Death
1106	MALE	Malay	68	6	5	11	YES	YES	NO	#NULL!	40	EF: 31 - 50% (Moderate)	On CPB	Isolated CABG	NO	NO	NO	NO	NO	NO	114	NO	NO	NO	NO	NO	NO	NO	#NULL!	#NULL!	No Previous MI			Elective	ISOLATED CABG	NO	0.020012	2.0012	Dead	Death
1107	MALE	Malay	61	1	5	7	NO	NO	YES	NYHA I	46	EF: 31 - 50% (Moderate)	On CPB	Isolated CABG	NO	NO	NO	NO	NO	NO	#NULL!	NO	NO	NO	NO	NO	NO	NO	NYHA I	CSS (NO SIGN)	MI 22-90 days			Elective	ISOLATED CABG	NO	0.00820487	0.820487	Alive	Alive
1108	MALE	Indian	62	1	5	7	YES	YES	YES	NYHA II	35	EF: 31 - 50% (Moderate)	On CPB	Isolated CABG	NO	NO	NO	NO	NO	NO	85		NO	NO	NO	NO		NO	NYHA II	CSS1	No Previous MI			Urgent	ISOLATED CABG	NO	0.0253995	2.53995	Alive	Alive
1109	MALE	Indian	64	1	5	7	YES	YES	YES	NYHA I	38	EF: 31 - 50% (Moderate)	On CPB	Isolated CABG	NO	NO	NO	NO	NO	NO	98	NO	NO	NO	NO	NO	NO	NO	NYHA I	CSS (NO SIGN)	MI 22-90 days			Urgent	ISOLATED CABG	NO	0.0285318	2.85318	Alive	Alive
1110	MALE	Malay	65	1	5	11	NO	NO	YES	NYHA I	27	EF: 21 - 30% (Poor)	On CPB	Isolated CABG	NO	NO	NO	NO	NO	NO	107	NO	NO	NO	NO	UNKNOWN	NO	NO	NYHA I	CSS (NO SIGN)	MI 22-90 days			Elective	ISOLATED CABG	NO	0.0341448	3.41448	Alive	Alive
1111	MALE	Chinese	66	1	5	7	YES	NO	YES	NYHA II	63	EF: > 50% (Good)	On CPB	Isolated CABG	NO	NO	NO	NO	NO	NO	91	NO	NO	NO	NO	NO	NO	NO	NYHA II	CSS2	No Previous MI			Elective	ISOLATED CABG	NO	0.0155331	1.55331	Alive	Alive
1112	MALE	Chinese	70	1	5	7	YES	YES	YES	NYHA I		#NULL!	On CPB	Isolated CABG	NO	NO	NO	NO	NO	NO	#NULL!	NO	NO	NO	NO	NO	NO	NO	NYHA I	CSS (NO SIGN)	No Previous MI			Elective	ISOLATED CABG	NO	0.00654348	0.654348	Alive	Alive
1113	MALE	Malay	61	1	6	7	YES	YES	YES	NYHA I	60	EF: > 50% (Good)	On CPB	Isolated CABG	NO	NO	NO	NO	NO	NO	92	NO	NO	NO	NO	NO	NO	NO	NYHA I	CSS (NO SIGN)	No Previous MI			Elective	ISOLATED CABG	NO	0.0116954	1.16954	Alive	Alive
1114	MALE	Malay	61	1	6	10	YES	NO	YES	NYHA II	55	EF: > 50% (Good)	On CPB	Isolated CABG	NO	NO	NO	NO	NO	NO	#NULL!		NO	NO	NO	NO	NO	NO	NYHA II	CSS1	No Previous MI			Elective	ISOLATED CABG	NO	0.00554684	0.554684	Alive	Alive
1115	MALE	Malay	61	1	6	10	YES	YES	YES	NYHA II	58	EF: > 50% (Good)	On CPB	Isolated CABG	YES	NO	NO	NO	YES	NO	164	NO	NO	NO	NO	NO	NO	YES	NYHA II	CSS1	MI 22-90 days			Elective	ISOLATED CABG	NO	0.0214034	2.14034	Alive	Alive
1116	MALE	Malay	61	1	6	8	YES	YES	YES	NYHA I	65	EF: > 50% (Good)	On CPB	Isolated CABG	NO	NO	NO	NO	NO	NO	85	NO	NO	NO	NO	NO	NO	NO	NYHA I	CSS2	No Previous MI			Elective	ISOLATED CABG	NO	0.0121147	1.21147	Alive	Alive
1117	MALE	Indian	61	1	6	16	NO	YES	YES	NYHA III	38	EF: 31 - 50% (Moderate)	On CPB	Isolated CABG	NO	NO	NO	NO	NO	NO	92	NO	NO	NO	NO	NO	NO	NO	NYHA III	CSS2	MI 22-90 days			Elective	ISOLATED CABG	NO	0.024771	2.4771	Alive	Alive
1118	MALE	Chinese	62	1	6	9	YES	YES	YES	NYHA I	38	EF: 31 - 50% (Moderate)	On CPB	Isolated CABG	NO	NO	NO	NO	NO	NO	82	NO	NO	NO	NO	NO	NO	NO	NYHA I	CSS1	No Previous MI			Elective	ISOLATED CABG	NO	0.0167998	1.67998	Alive	Alive
1119	MALE	Indian	62	1	6	8	YES	NO	YES	NYHA I	30	EF: 21 - 30% (Poor)	On CPB	Isolated CABG	NO	NO	NO	NO	NO	NO	118	NO	NO	NO	NO	NO	YES	NO	NYHA I	CSS1	MI 22-90 days			Elective	ISOLATED CABG	NO	0.0881296	8.81296	Alive	Alive
1120	MALE	Malay	64	1	6	10	NO	NO	#NULL!	NYHA II	45	EF: 31 - 50% (Moderate)	On CPB	Isolated CABG	NO	NO	NO	NO	NO	NO	118	NO	NO	NO	NO	NO	NO	NO	NYHA II	CSS2	MI > 90 days			Elective	ISOLATED CABG	NO	0.0197365	1.97365	Alive	Alive
1121	MALE	Malay	64	1	6	8	YES	NO	NO	NYHA II	60	EF: > 50% (Good)	On CPB	Isolated CABG	YES	NO	NO	NO	YES	NO	150	NO	NO	NO	NO	NO	NO	NO	NYHA II	CSS2	MI 22-90 days			Elective	ISOLATED CABG	NO	0.0167923	1.67923	Alive	Alive
1122	MALE	Malay	65	1	6	9	YES	YES	NO	NYHA I	49	EF: 31 - 50% (Moderate)	On CPB	Isolated CABG	#NULL!	NO	NO	NO	NO	NO	#NULL!	NO	NO	NO	NO	NO	NO	YES	NYHA I	CSS (NO SIGN)	MI 8-21 days			Elective	ISOLATED CABG	NO	0.0129204	1.29204	Alive	Alive
1123	MALE	Chinese	66	1	6	8	YES	YES	YES	NYHA II	55	EF: > 50% (Good)	On CPB	Isolated CABG	NO	NO	NO	NO	NO	NO	#NULL!	NO	NO	NO	NO	NO	NO	NO	NYHA II	CSS2	MI 22-90 days			Elective	ISOLATED CABG	NO	0.00761709	0.761709	Alive	Alive
1124	MALE	Indian	67	1	6	8	YES	YES	YES	NYHA II	60	EF: > 50% (Good)	On CPB	Isolated CABG	NO	NO	NO	NO	NO	NO	105	NO		NO	NO	NO	NO	NO	NYHA II	CSS2	No Previous MI			Elective	ISOLATED CABG	NO	0.0160127	1.60127	Alive	Alive
1125	MALE	Chinese	68	1	6	7	YES	YES	YES	NYHA I	55	EF: > 50% (Good)	On CPB	Isolated CABG	NO	NO	NO	NO	NO	NO	#NULL!	NO	NO	NO	NO	NO	NO	NO	NYHA I	CSS1	No Previous MI			Elective	ISOLATED CABG	NO	0.00631578	0.631578	Alive	Alive
1126	MALE	Punjabi	68	1	6	8	YES	NO	YES	NYHA II		#NULL!	On CPB	Isolated CABG	NO	NO	NO	NO	NO	NO	78	NO		NO	NO	NO	NO	NO	NYHA II	CSS2	No Previous MI			Elective	0	0	0.016201	1.6201	Alive	Alive
1127	MALE	Malay	69	3	6	9	YES	NO	YES	NYHA II	65	EF: > 50% (Good)	On CPB	Isolated CABG	NO	NO	NO	NO	NO	NO	111	NO	YES	NO	NO	NO	NO	NO	NYHA II	CSS1	MI 22-90 days			Elective	ISOLATED CABG	NO	0.0292358	2.92358	Alive	Alive
1128	MALE	Chinese	61	1	7	14	YES	NO	NO	NYHA II	65	EF: > 50% (Good)	On CPB	Isolated CABG	NO	NO	NO	NO	NO	NO	83	NO	NO	NO	NO	NO	NO	NO	NYHA II	CSS1	MI 8-21 days			Urgent	ISOLATED CABG	NO	0.0200771	2.00771	Alive	Alive
1129	MALE	Chinese	61	1	7	10	YES	NO	NO	NYHA I	50	EF: 31 - 50% (Moderate)	On CPB	Isolated CABG	NO	NO	NO	NO	NO	NO	89	NO	NO	NO	NO	NO	NO	NO	NYHA I	CSS2	No Previous MI			Elective	ISOLATED CABG	NO	0.0165272	1.65272	Alive	Alive
1130	MALE	Malay	62	2	7	9	YES	YES	NO	NYHA II	35	EF: 31 - 50% (Moderate)	On CPB	Isolated CABG	NO	NO	NO	NO	NO	NO	102	NO	NO	NO	NO	NO	NO	YES	NYHA II	CSS2	No Previous MI			Elective	ISOLATED CABG	NO	0.0265715	2.65715	Alive	Alive
1131	MALE	Chinese	63	2	7	20	YES	NO	YES	NYHA II	32	EF: 31 - 50% (Moderate)	On CPB	Isolated CABG	NO	NO	NO	NO	NO	NO	107	NO	NO	NO	NO	NO	NO	NO	NYHA II	CSS1	MI 8-21 days			Urgent	ISOLATED CABG	NO	0.0305791	3.05791	Alive	Alive
1132	MALE	Chinese	64	1	7	15	YES	NO	YES	NYHA I	58	EF: > 50% (Good)	On CPB	Isolated CABG	NO	NO	NO	NO	NO	NO	91	NO	NO	NO	NO	NO		NO	NYHA I	CSS (NO SIGN)	No Previous MI			Elective	ISOLATED CABG	NO	0.0132445	1.32445	Alive	Alive
1133	MALE	Malay	64	1	7	10	NO	NO	YES	NYHA I	40	EF: 31 - 50% (Moderate)	On CPB	Isolated CABG	NO	NO	NO	NO	NO	NO	#NULL!	NO	NO	NO	NO	NO	NO	NO	NYHA I	CSS1	MI 22-90 days			Elective	ISOLATED CABG	NO	0.00876447	0.876447	Alive	Alive
1134	MALE	Malay	65	1	7	9	YES	YES	YES	NYHA I	60	EF: > 50% (Good)	On CPB	Isolated CABG	YES	NO	NO	NO	YES	NO	132	NO	NO	NO	NO	NO	NO	NO	NYHA I	CSS1	No Previous MI			Elective	ISOLATED CABG	NO	0.0134007	1.34007	Alive	Alive
1135	MALE	Malay	65	1	7	9	NO	NO	YES	NYHA I	53	EF: > 50% (Good)	On CPB	Isolated CABG	NO	NO	NO	NO	NO	NO	76	NO	NO	NO	NO	NO	NO	NO	NYHA I	CSS2	MI 22-90 days			Elective	ISOLATED CABG	NO	0.0155073	1.55073	Alive	Alive
1136	MALE	Malay	66	1	7	9	NO	NO	YES	NYHA I		EF: > 50% (Good)	On CPB	Isolated CABG	NO	NO	NO	NO	NO	NO	110	NO	NO	NO	NO	NO	NO	NO	NYHA I	CSS (NO SIGN)	No Previous MI			Elective	ISOLATED CABG	0	0.0139782	1.39782	Alive	Alive
1137	MALE	Indian	70	1	7	9	YES	YES	YES	NYHA II		#NULL!	On CPB	Isolated CABG	NO	NO	NO	NO	NO	NO	138	NO	NO	NO	NO	NO	NO	NO	NYHA II	CSS2	No Previous MI			Elective	ISOLATED CABG	NO	0.0174181	1.74181	Alive	Alive
1138	MALE	Indian	70	1	7	20	YES	YES	YES	NYHA II	70	EF: > 50% (Good)	On CPB	Isolated CABG	NO	NO	NO	NO	NO	NO	90	NO	NO	NO	NO	NO	NO	YES	NYHA II	CSS2	MI 8-21 days			Urgent	ISOLATED CABG	NO	0.0383352	3.83352	Alive	Alive
1139	MALE	Indian	61	3	8	11	YES	YES	YES	NYHA II	40	EF: 31 - 50% (Moderate)	On CPB	Isolated CABG	NO	NO	NO	NO	NO	NO	#NULL!	NO	NO	NO	NO	NO	NO	YES	NYHA II	CSS2	MI 22-90 days			Elective	ISOLATED CABG	NO	0.0362563	3.62563	Alive	Alive
1140	MALE	Malay	62	1	8	10	YES	YES	YES	NYHA II	60	EF: > 50% (Good)	Off Pump	Isolated CABG	NO	NO	NO	NO	NO	NO	98	NO	NO	NO	NO	NO	NO	YES	NYHA II	CSS2	No Previous MI			Elective	ISOLATED CABG	NO	0.0232733	2.32733	Alive	Alive
1141	MALE	Malay	62	2	8	12	YES	NO	YES	NYHA I	57	EF: > 50% (Good)	On CPB	Isolated CABG	YES	NO	NO	NO	YES	NO	189	NO	NO	NO	NO	NO	NO	NO	NYHA I	CSS (NO SIGN)	No Previous MI			Elective	ISOLATED CABG	NO	0.0122578	1.22578	Alive	Alive
1142	MALE	Chinese	62	1	8	11	YES	NO	YES	NYHA I		#NULL!	On CPB	Isolated CABG	NO	NO	NO	NO	NO	NO	#NULL!	NO	NO	NO	NO	NO	NO	NO	NYHA I	CSS (NO SIGN)	MI > 90 days			Elective	ISOLATED CABG	NO	0.00524035	0.524035	Alive	Alive
1143	MALE	Malay	63	2	8	10	YES	NO	YES	NYHA II	55	EF: > 50% (Good)	Off Pump	Isolated CABG	NO	NO	NO	NO	NO	NO	102	NO	NO	NO	NO	NO	NO	NO	NYHA II	CSS2	MI > 90 days			Elective	ISOLATED CABG	NO	0.0139797	1.39797	Alive	Alive
1144	MALE	Malay	63	2	8	10	YES	YES	YES	NYHA II	55	EF: > 50% (Good)	On CPB	Isolated CABG	NO	NO	NO	NO	NO	NO	98	NO	NO	NO	NO	NO	NO	NO	NYHA II	CSS2	No Previous MI			Elective	ISOLATED CABG	NO	0.0141445	1.41445	Alive	Alive
1145	MALE	Malay	65	1	8	10	YES	NO	YES	NYHA II	60	EF: > 50% (Good)	On CPB	Isolated CABG	YES	NO	NO	NO	YES	NO	184	NO	NO	NO	NO	NO	NO	NO	NYHA II	CSS1	No Previous MI			Elective	ISOLATED CABG	NO	0.0150325	1.50325	Alive	Alive
1146	MALE	Malay	67	3	8	12	NO	NO	YES	NYHA II	48	EF: 31 - 50% (Moderate)	On CPB	Isolated CABG	NO	NO	NO	NO	NO	NO	87	NO	NO	NO	NO	NO	YES	NO	NYHA II	CSS1	No Previous MI			Urgent	ISOLATED CABG	NO	0.0293812	2.93812	Alive	Alive
1147	MALE	Chinese	68	2	8	10	YES	YES	YES	NYHA II	38	EF: 31 - 50% (Moderate)	On CPB	Isolated CABG	YES	NO	NO	NO	YES	NO	149	NO	YES	NO	NO	NO	NO	NO	NYHA II	CSS1	MI > 90 days			Elective	0	0	0.0278429	2.78429	Alive	Alive
1148	MALE	Malay	62	4	9	15	YES	NO	YES	NYHA I	37	EF: 31 - 50% (Moderate)	On CPB	Isolated CABG	NO	NO	NO	NO	NO	NO	128	NO	NO	NO	NO	NO	NO	NO	NYHA I	CSS1	No Previous MI			Elective	ISOLATED CABG	NO	0.0167215	1.67215	Alive	Alive
1149	MALE	Malay	65	3	9	12	YES	YES	NO	NYHA I	60	EF: > 50% (Good)	On CPB	Isolated CABG	NO	NO	NO	NO	NO	NO	120	NO	NO	NO	NO	NO	NO	NO	NYHA I	CSS (NO SIGN)	No Previous MI			Elective	ISOLATED CABG	NO	0.0134007	1.34007	Alive	Alive
1150	MALE	Malay	67	3	9	11	YES	YES	YES	NYHA II	66	EF: > 50% (Good)	On CPB	Isolated CABG	YES	NO	NO	NO	YES	NO	137	NO	NO	NO	NO	NO	NO	NO	NYHA II	CSS2	No Previous MI			Elective	ISOLATED CABG	0	0.0158266	1.58266	Alive	Alive
1151	MALE	Malay	68	3	9	11	YES	YES	YES	NYHA III	37	EF: 31 - 50% (Moderate)	On CPB	Isolated CABG	NO	NO	NO	NO	NO	NO	113	NO	YES	NO	NO	NO	YES	NO	NYHA III	CSS2	MI > 90 days			Elective	ISOLATED CABG	NO	0.0925915	9.25915	Alive	Alive
1152	MALE	Chinese	68	1	9	11	NO	NO	NO	NYHA I	45	EF: 31 - 50% (Moderate)	On CPB	Isolated CABG	NO	NO	NO	NO	NO	NO	115	NO	NO	NO	NO	NO	NO	NO	NYHA I	CSS1	MI 22-90 days			Elective	ISOLATED CABG	NO	0.0230799	2.30799	Alive	Alive
1153	MALE	Others	63	4	10	12	YES	YES	NO	NYHA II	57	EF: > 50% (Good)	On CPB	Isolated CABG	NO	NO	NO	NO	NO	NO	102	NO	NO	NO	NO	NO	NO	NO	NYHA II	CSS2	MI 22-90 days			Elective	ISOLATED CABG	NO	0.0164044	1.64044	Alive	Alive
1154	MALE	Malay	66	2	10	12	YES	YES	YES	NYHA I	59	EF: > 50% (Good)	On CPB	Isolated CABG	NO	NO	NO	NO	NO	NO	92	NO	NO	NO	NO	NO	NO	YES	NYHA I	CSS1	No Previous MI			Elective	ISOLATED CABG	NO	0.0196654	1.96654	Alive	Alive
1155	MALE	Malay	67	3	10	14	NO	YES	NO	NYHA II	21	EF: 21 - 30% (Poor)	On CPB	Isolated CABG	YES	NO	NO	NO	YES	NO	174	NO	NO	NO	NO	NO	NO	NO	NYHA II	CSS (NO SIGN)	No Previous MI			Elective	TWO PROCEDURES	NO	0.0708458	7.08458	Alive	Alive
1156	MALE	Malay	65	3	11	19	NO	NO	NO	NYHA I		#NULL!	On CPB	Isolated CABG	NO	NO	NO	NO	NO	NO	105	NO	NO	NO	NO	NO	NO	NO	NYHA I	CSS1	MI 22-90 days			Elective	ISOLATED CABG	NO	0.0157633	1.57633	Alive	Alive
1157	MALE	Malay	63	8	12	14	YES	YES	YES	NYHA I	44	EF: 31 - 50% (Moderate)	On CPB	Isolated CABG	NO	NO	NO	NO	NO	NO	120	NO	NO	NO	NO	NO		YES	NYHA I	CSS (NO SIGN)	No Previous MI			Elective	ISOLATED CABG	NO	0.069744	6.9744	Alive	Alive
1158	MALE	Malay	64	6	12	15	YES	YES	YES	NYHA II	35	EF: 31 - 50% (Moderate)	On CPB	Isolated CABG	NO	NO	NO	NO	NO	NO	91	NO	NO	NO	NO	NO	NO	NO	NYHA II	CSS2	No Previous MI			Elective	ISOLATED CABG	NO	0.0200142	2.00142	Alive	Alive
1159	MALE	Indian	68	6	12	15	YES	NO	YES	NYHA II	43	EF: 31 - 50% (Moderate)	On CPB	Isolated CABG	NO	NO	NO	NO	NO	NO	133	NO	NO	NO	NO	NO	NO	NO	NYHA II	CSS1	MI > 90 days			Elective	ISOLATED CABG	NO	0.0219153	2.19153	Alive	Alive
1160	MALE	Indian	69	4	12	14	YES	NO	YES	NYHA I	50	EF: 31 - 50% (Moderate)	On CPB	Isolated CABG	NO	NO	NO	NO	NO	NO	82	NO	NO	NO	NO	NO	NO	NO	NYHA I	CSS (NO SIGN)	MI 22-90 days			Elective	0	NO	0.0235125	2.35125	Alive	Alive
1161	MALE	Chinese	69	3	12	14	YES	NO	YES	NYHA II	45	EF: 31 - 50% (Moderate)	On CPB	Isolated CABG	NO	NO	NO	NO	NO	NO	#NULL!	NO	NO	NO	NO	NO	NO	NO	NYHA II	CSS2	No Previous MI			Elective	ISOLATED CABG	NO	0.00964623	0.964623	Alive	Alive
1162	MALE	Chinese	67	4	14	16	YES	NO	NO	NYHA II	33	EF: 31 - 50% (Moderate)	On CPB	Isolated CABG	YES	NO	NO	NO	YES	NO	#NULL!	NO	NO	NO	YES	NO	NO	NO	NYHA II	CSS1	No Previous MI			Elective	ISOLATED CABG	NO	0.0212154	2.12154	Alive	Alive
1163	MALE	Indian	67	2	16	19	YES	YES	YES	NYHA I	44	EF: 31 - 50% (Moderate)	On CPB	Isolated CABG	NO	NO	NO	NO	NO	NO	98	NO	NO	NO	NO	NO	NO	NO	NYHA I	CSS (NO SIGN)	No Previous MI			Elective	ISOLATED CABG	NO	0.0195512	1.95512	Alive	Alive
1164	MALE	Others	69	3	16	20	YES	NO	YES	NYHA I	25-35	EF: 21 - 30% (Poor)	On CPB	Isolated CABG	NO	NO	NO	NO	NO	NO	#NULL!	NO	NO	NO	NO	NO	NO	NO	NYHA I	CSS1	No Previous MI			Elective	ISOLATED CABG	NO	0.0141634	1.41634	Alive	Alive
1165	MALE	Indian	70	6	17	19	YES	YES	NO	NYHA II	65	EF: > 50% (Good)	On CPB	Isolated CABG	YES	NO	YES	NO	NO	YES	595	NO	NO	NO	NO	NO	NO	NO	NYHA II	CSS2	MI 22-90 days			Elective	ISOLATED CABG	NO	0.0200965	2.00965	Alive	Alive
1166	MALE	Malay	67	7	20	26	YES	NO	YES	NYHA II	60	EF: > 50% (Good)	On CPB	Isolated CABG	YES	NO	NO	NO	YES	NO	278	NO	NO	NO	NO	NO	YES	NO	NYHA II	CSS2	No Previous MI			Urgent	ISOLATED CABG	NO	0.0213128	2.13128	Alive	Alive
1167	MALE	Indian	65	3	21	23	YES	YES	YES	NYHA I	58	EF: > 50% (Good)	On CPB	Isolated CABG	NO	NO	NO	NO	NO	NO	89	NO	NO	NO	NO	NO	NO	YES	NYHA I	CSS1	No Previous MI			Elective	ISOLATED CABG	NO	0.0188574	1.88574	Alive	Alive
1168	MALE	Indian	66	1	24	26	YES	YES	YES	NYHA II	62	EF: > 50% (Good)	On CPB	Isolated CABG	YES	YES	NO	NO	NO	NO	97	NO	NO	NO	NO	NO	NO	NO	NYHA II	CSS2	No Previous MI			Elective	ISOLATED CABG	NO	0.0154606	1.54606	Alive	Alive
1169	MALE	Malay	68	5	24	26	NO	NO	NO	NYHA II	45	EF: 31 - 50% (Moderate)	On CPB	Isolated CABG	NO	NO	NO	NO	NO	NO	82	NO	NO	YES	NO	NO	NO	NO	NYHA II	CSS1	No Previous MI			Elective	0	NO	0.064318	6.4318	Alive	Alive
1170	MALE	Chinese	62	3	25	27	YES	NO	YES	NYHA I	59	EF: > 50% (Good)	On CPB	Isolated CABG	YES	NO	NO	NO	YES	NO	144	NO	NO	NO	NO	NO		NO	NYHA I	CSS2	No Previous MI			Elective	THREE PROCDEDURES	NO	0.0899982	8.99982	Alive	Alive
1171	MALE	Indian	69	4	25	27	YES	YES	YES	NYHA I	49	EF: 31 - 50% (Moderate)	#NULL!	Isolated CABG	NO	NO	NO	NO	NO	NO	128	NO	NO	NO	NO	NO	NO	YES	NYHA I	CSS (NO SIGN)	MI 22-90 days			Elective	ISOLATED CABG	NO	0.0339479	3.39479	Alive	Alive
1172	MALE	Malay	62	8	35	37	NO	NO	NO	NYHA II	27	EF: 21 - 30% (Poor)	On CPB	Isolated CABG	NO	NO	NO	NO	NO	NO	136	NO	NO	NO	NO	NO	NO	NO	NYHA II	CSS2	No Previous MI			Elective	0	NO	0.0299978	2.99978	Alive	Alive
1173	MALE	Malay	62	30	102	104	YES	YES	YES	NYHA II	57	EF: > 50% (Good)	On CPB	Isolated CABG	YES	NO	NO	NO	YES	NO	143	NO	NO	NO	NO	NO	NO	YES	NYHA II	CSS1	No Previous MI			Elective	ISOLATED CABG	NO	0.0195761	1.95761	Alive	Alive
1174	MALE	Malay	64	1	7	15	YES	YES	YES	NYHA II	45	EF: 31 - 50% (Moderate)	On CPB	Isolated CABG	NO	NO	NO	NO	NO	NO	89	NO	NO	NO	NO		NO	NO	NYHA II	CSS1	MI 22-90 days			Urgent	ISOLATED CABG	NO	0.0316537	3.16537	Alive	Alive
1175	MALE	Malay	65	1	8	18	YES	NO	YES	NYHA I	49	EF: 31 - 50% (Moderate)	On CPB	Isolated CABG	NO	NO	NO	NO	NO	NO	82	NO	NO	NO	NO	NO	NO	NO	NYHA I	CSS1	MI > 90 days			Elective	ISOLATED CABG	NO	0.0184874	1.84874	Alive	Alive
1176	MALE	Malay	68	4	8	13	YES	NO	NO	NYHA I	36	EF: 31 - 50% (Moderate)	On CPB	Isolated CABG	NO	NO	NO	NO	NO	NO	114	NO	NO	NO	NO	NO	NO	NO	NYHA I	CSS (NO SIGN)	No Previous MI			Elective	ISOLATED CABG	NO	0.0201055	2.01055	Alive	Alive
1177	MALE	Malay	62	2	8	18	YES	NO	YES	NYHA II	33	EF: 31 - 50% (Moderate)	On CPB	Isolated CABG	NO	NO	NO	NO	NO	NO	132	NO	NO	NO	NO	NO	NO	NO	NYHA II	CSS1	No Previous MI			Elective	ISOLATED CABG	NO	0.0187063	1.87063	Alive	Alive
1178	MALE	Chinese	69	1	7	9	NO	YES	YES	NYHA I	53	EF: > 50% (Good)	On CPB	Isolated CABG	NO	NO	NO	NO	NO	NO	84	NO	YES	NO	NO	NO	NO	NO	NYHA I	CSS (NO SIGN)	No Previous MI			Elective	ISOLATED CABG	NO	0.0229072	2.29072	Alive	Alive
1179	MALE	Malay	66	2	7	21	YES	NO	NO	NYHA I	58	EF: > 50% (Good)	On CPB	Isolated CABG	NO	NO	NO	NO	NO	NO	75	NO	NO	NO	NO		NO	NO	NYHA I	CSS (NO SIGN)	No Previous MI	<31	PA Sys : < 31	Elective	ISOLATED CABG	NO	0.013783	1.3783	Alive	Alive
1180	MALE	Malay	70	1	10	12	YES	YES	YES	NYHA II	40	EF: 31 - 50% (Moderate)	On CPB	Isolated CABG	YES	NO	NO	NO	YES	NO	150	NO	NO	NO	NO	NO	NO	NO	NYHA II	CSS1	No Previous MI			Elective	ISOLATED CABG	NO	0.0664233	6.64233	Alive	Alive
1181	MALE	Indian	70	1	6	9	YES	YES	YES	NYHA I	46	EF: 31 - 50% (Moderate)	On CPB	Isolated CABG	NO	NO	NO	NO	NO	NO	101	NO	NO	NO	NO	NO	NO	NO	NYHA I	CSS (NO SIGN)	MI 22-90 days	25	PA Sys : < 31	Elective	ISOLATED CABG	NO	0.0242886	2.42886	Alive	Alive
1182	MALE	Indian	64	9	19	28	YES	YES	NO	#NULL!	33	EF: 31 - 50% (Moderate)	On CPB	Isolated CABG	NO	NO	NO	NO	NO	NO	109	YES	NO	NO	YES	NO	YES	NO	#NULL!	#NULL!	MI 22-90 days			Emergency	ISOLATED CABG	NO	0.207177	20.7177	Alive	Alive
1183	MALE	Malay	67	7	24	29	YES	YES	NO	NYHA I	31	EF: 31 - 50% (Moderate)	On CPB	Isolated CABG	NO	NO	NO	NO	NO	NO	72	NO	NO	NO	NO	NO	NO	NO	NYHA I	CSS1	MI 22-90 days	43	PA Sys : 31 - 55	Elective	ISOLATED CABG	NO	0.0265401	2.65401	Alive	Alive
1184	MALE	Malay	62	4	8	11	YES	NO	YES	NYHA I	39	EF: 31 - 50% (Moderate)	On CPB	Isolated CABG	NO	NO	NO	NO	NO	NO	91	NO	NO	NO	NO	NO	NO	NO	NYHA I	CSS (NO SIGN)	MI > 90 days			Elective	ISOLATED CABG	NO	0.0482031	4.82031	Alive	Alive
1185	MALE	Indian	64	3	7	14	NO	YES	YES	NYHA II	40	EF: 31 - 50% (Moderate)	On CPB	Isolated CABG	NO	NO	NO	NO	NO	NO	77	YES	NO	NO	NO	NO	YES	NO	NYHA II	CSS2	MI 1 - 7 Days			Urgent	ISOLATED CABG	NO	0.166324	16.6324	Alive	Alive
1186	MALE	Malay	68	2	8	14	YES	NO	NO	NYHA II		EF: 31 - 50% (Moderate)	On CPB	Isolated CABG	NO	NO	NO	NO	NO	NO	128	NO	NO	NO	NO	NO	NO	NO	NYHA II	CSS2	MI > 90 days			Emergency	ISOLATED CABG	NO	0.0442301	4.42301	Alive	Alive
1187	MALE	Chinese	68	4	11	17	YES	NO	YES	NYHA I	60	EF: > 50% (Good)	Off Pump	Isolated CABG	NO	NO	NO	NO	NO	NO	91	YES	NO	NO	NO	NO	NO	NO	NYHA I	CSS1	No Previous MI			Urgent	ISOLATED CABG	NO	0.0339599	3.39599	Alive	Alive
1188	MALE	Chinese	61	2	7	8	YES	YES	YES	NYHA I	46	EF: 31 - 50% (Moderate)	On CPB	Isolated CABG	#NULL!	NO	NO	NO	NO	NO	#NULL!	NO	NO	NO	NO	NO	NO	NO	NYHA I	CSS1	MI 22-90 days			Elective	ISOLATED CABG	NO	0.00824364	0.824364	Alive	Alive
1189	MALE	Indian	64	2	11	14	YES	YES	YES	NYHA I	69	EF: > 50% (Good)	On CPB	Isolated CABG	NO	NO	NO	NO	NO	NO	91	NO	NO	NO	NO	NO	NO	NO	NYHA I	CSS2	No Previous MI			Elective	ISOLATED CABG	NO	0.0129375	1.29375	Alive	Alive
1190	MALE	Malay	68	1	6	8	YES	YES	YES	NYHA II	55	EF: > 50% (Good)	On CPB	Isolated CABG	NO	NO	NO	NO	NO	NO	73	NO	NO	NO	NO	NO	NO	YES	NYHA II	CSS2	MI > 90 days			Elective	ISOLATED CABG	NO	0.0227189	2.27189	Alive	Alive
1191	MALE	Chinese	64	3	6	13	YES	NO	YES	NYHA II	36	EF: 31 - 50% (Moderate)	On CPB	Isolated CABG	NO	NO	NO	NO	NO	NO	107		NO	NO	YES	NO	NO	NO	NYHA II	CSS1	MI > 90 days			Urgent	TWO PROCEDURES	NO	0.0553271	5.53271	Alive	Alive
1192	MALE	Malay	63	1	10	13	YES	YES	YES	NYHA II	54	EF: > 50% (Good)	On CPB	Isolated CABG	NO	NO	NO	NO	NO	NO	#NULL!	NO	NO	NO	NO	NO	NO	NO	NYHA II	CSS2	MI > 90 days			Elective	ISOLATED CABG	NO	0.0059825	0.59825	Alive	Alive
1193	MALE	Indian	62	5	12	17	YES	YES	YES	NYHA II	28%	EF: 21 - 30% (Poor)	On CPB	Isolated CABG	YES	NO	NO	NO	YES	NO	140	NO	NO	NO	NO	NO	NO	YES	NYHA II	CSS3	MI 22-90 days			Elective	ISOLATED CABG	NO	0.0494009	4.94009	Alive	Alive
1194	MALE	Indian	66	2	20	29	YES	YES	NO	NYHA I	42	EF: 31 - 50% (Moderate)	On CPB	Isolated CABG	NO	NO	NO	NO	NO	NO	78	NO	NO	NO	NO	NO	NO	YES	NYHA I	CSS (NO SIGN)	MI 22-90 days			Urgent	ISOLATED CABG	NO	0.04224	4.224	Alive	Alive
1195	MALE	Malay	69	1	6	11	YES	NO	YES	NYHA II	63	EF: > 50% (Good)	On CPB	Isolated CABG	NO	NO	NO	NO	NO	NO	137	NO	NO	NO	NO	NO	NO	NO	NYHA II	CSS2	No Previous MI			Elective	ISOLATED CABG	NO	0.0165455	1.65455	Alive	Alive
1196	MALE	Indian	64	1	9	16	NO	YES	YES	#NULL!	46	EF: 31 - 50% (Moderate)	On CPB	Isolated CABG	NO	NO	NO	NO	NO	NO	#NULL!	NO		NO	NO	NO	NO	NO	#NULL!	#NULL!	No Previous MI			Elective	ISOLATED CABG	0	0.00760259	0.760259	Alive	Alive
1197	MALE	Indian	62	2	14	22	YES	YES	YES	NYHA II	56	EF: > 50% (Good)	On CPB	Isolated CABG	NO	NO	NO	NO	NO	NO	#NULL!		NO	NO	NO	NO	NO	NO	NYHA II	CSS2	MI 8-21 days			Urgent	ISOLATED CABG	NO	0.00934113	0.934113	Alive	Alive
1198	MALE	Chinese	70	1	12	14	YES	NO	YES	NYHA I	50	EF: 31 - 50% (Moderate)	On CPB	Isolated CABG	NO	NO	NO	NO	NO	NO	#NULL!	NO	NO	NO	NO	NO	NO	NO	NYHA I	CSS2	MI 1 - 7 Days			Elective	ISOLATED CABG	NO	0.0106052	1.06052	Alive	Alive
1199	MALE	Chinese	65	21	43	56	NO	NO	NO	NYHA II	20	EF <= 20% (Very poor)	On CPB	Isolated CABG	NO	NO	NO	NO	NO	NO	#NULL!	NO	NO	NO	NO	NO	NO	NO	NYHA II	CSS2	No Previous MI			Elective	ISOLATED CABG	NO	0.016041	1.6041	Alive	Alive
1200	MALE	Malay	62	2	7	13	NO	YES	YES	NYHA I	20	EF <= 20% (Very poor)	On CPB	Isolated CABG	NO	NO	NO	NO	NO	NO	58	NO	NO	NO	NO	NO	NO	YES	NYHA I	CSS2	MI 8-21 days			Elective	ISOLATED CABG	NO	0.0499721	4.99721	Alive	Alive
1201	MALE	Indian	63	3	7	10	YES	YES	NO	NYHA II	53	EF: > 50% (Good)	On CPB	Isolated CABG	YES	NO	NO	NO	YES	NO	193	NO	NO	NO	NO	NO	NO	YES	NYHA II	CSS2	MI > 90 days			Elective	ISOLATED CABG	NO	0.0197594	1.97594	Alive	Alive
1202	MALE	Indian	62	4	7	10	YES	YES	YES	NYHA II	54	EF: > 50% (Good)	Off Pump	Isolated CABG	NO	NO	NO	NO	NO	NO	93	NO	NO	NO	NO	NO	NO	YES	NYHA II	CSS2	MI > 90 days			Elective	ISOLATED CABG	NO	0.0233816	2.33816	Alive	Alive
1203	MALE	Indian	65	2	6	9	YES	NO	YES	NYHA II	34%	EF: 31 - 50% (Moderate)	On CPB	Isolated CABG	YES	NO	NO	NO	YES	NO	145	NO	NO	NO	NO	NO	NO	NO	NYHA II	CSS (NO SIGN)	MI > 90 days			Elective	ISOLATED CABG	NO	0.0202015	2.02015	Alive	Alive
1204	MALE	Chinese	65	1	5	6	YES	NO	YES	NYHA II	25	EF: 21 - 30% (Poor)	On CPB	Isolated CABG	NO	NO	NO	NO	NO	NO	113	NO	NO	NO	NO	NO	NO	NO	NYHA II	CSS2	MI 8-21 days			Elective	ISOLATED CABG	NO	0.0381174	3.81174	Alive	Alive
1205	MALE	Chinese	67	3	10	14	YES	NO	YES	NYHA II	46	EF: 31 - 50% (Moderate)	On CPB	Isolated CABG	NO	NO	NO	NO	NO	NO	88	NO	NO	NO	NO	NO	NO	NO	NYHA II	CSS (NO SIGN)	No Previous MI			Elective	ISOLATED CABG	NO	0.0212628	2.12628	Alive	Alive
1206	MALE	Chinese	66	1	6	12	YES	NO	NO	NYHA II	63	EF: > 50% (Good)	On CPB	Isolated CABG	NO	NO	NO	NO	NO	NO	80	NO	NO	NO	NO		NO	NO	NYHA II	CSS3	MI > 90 days			Elective	ISOLATED CABG	NO	0.0155695	1.55695	Alive	Alive
1207	MALE	Malay	62	2	9	17	YES	YES	YES	NYHA II	37	EF: 31 - 50% (Moderate)	On CPB	Isolated CABG	NO	NO	NO	NO	NO	NO	101	NO	NO	NO	NO	NO	NO	NO	NYHA II	CSS1	MI 8-21 days			Urgent	ISOLATED CABG	NO	0.0292686	2.92686	Alive	Alive
1208	MALE	Indian	66	2	11	13	YES	NO	YES	NYHA I	46	EF: 31 - 50% (Moderate)	On CPB	Isolated CABG	NO	NO	NO	NO	NO	NO	91	NO	NO	NO	NO	NO	NO	NO	NYHA I	CSS2	MI 22-90 days			Elective	ISOLATED CABG	NO	0.0217776	2.17776	Alive	Alive
1209	MALE	Malay	61	1	6	18	NO	YES	YES	NYHA I	40	EF: 31 - 50% (Moderate)	Off Pump	Isolated CABG	NO	NO	NO	NO	NO	NO	89	NO	NO	NO	NO	NO	NO	YES	NYHA I	CSS2	MI 22-90 days			Elective	ISOLATED CABG	NO	0.0270232	2.70232	Alive	Alive
1210	MALE	Chinese	69	1	9	11	YES	YES	YES	NYHA II	65	EF: > 50% (Good)	On CPB	Isolated CABG	NO	NO	NO	NO	NO	NO	110	NO	NO	NO	NO	YES	NO	YES	NYHA II	CSS1	No Previous MI	17	PA Sys : < 31	Elective	ISOLATED CABG	NO	0.0432323	4.32323	Alive	Alive
1211	MALE	Malay	63	4	13	19	YES	YES	NO	NYHA I	38	EF: 31 - 50% (Moderate)	On CPB	Isolated CABG	YES	NO	NO	NO	YES	NO	237	NO	NO	NO	NO	NO	NO	NO	NYHA I	CSS1	No Previous MI			Elective	ISOLATED CABG	NO	0.0174396	1.74396	Alive	Alive
1212	MALE	Others	61	3	8	11	YES	YES	YES	NYHA II	45	EF: 31 - 50% (Moderate)	On CPB	Isolated CABG	NO	NO	NO	NO	NO	NO	111	NO	NO	NO	NO	NO	NO	NO	NYHA II	CSS2	MI > 90 days			Elective	ISOLATED CABG	NO	0.018275	1.8275	Alive	Alive
1213	MALE	Malay	63	1	7	20	YES	NO	YES	NYHA II	55	EF: > 50% (Good)	On CPB	Isolated CABG	NO	NO	NO	NO	NO	NO	75	NO	NO	NO	NO	NO	NO	NO	NYHA II	CSS1	No Previous MI	<31	PA Sys : < 31	Elective	ISOLATED CABG	NO	0.0141114	1.41114	Alive	Alive
1214	MALE	Malay	66	1	7	13	YES	YES	YES	NYHA II	47	EF: 31 - 50% (Moderate)	On CPB	Isolated CABG	NO	NO	NO	NO	NO	NO	83	NO	NO	NO	NO	NO	NO	YES	NYHA II	CSS1	MI > 90 days			Elective	ISOLATED CABG	NO	0.0296185	2.96185	Alive	Alive
1215	MALE	Malay	64	3	8	16	NO	YES	YES	NYHA III	44	EF: 31 - 50% (Moderate)	On CPB	Isolated CABG	NO	NO	NO	NO	NO	NO	104	YES	NO	NO	NO	NO	NO	NO	NYHA III	CSS2	No Previous MI			Urgent	ISOLATED CABG	NO	0.0546195	5.46195	Alive	Alive
1216	MALE	Malay	68	21	35	37	YES	NO	YES	NYHA I	40-45	EF: 31 - 50% (Moderate)	On CPB	Isolated CABG	NO	NO	NO	NO	NO	NO	103	NO	NO	NO	NO	NO	NO	NO	NYHA I	CSS (NO SIGN)	No Previous MI			Elective	ISOLATED CABG	NO	0.0196884	1.96884	Alive	Alive
1217	MALE	Indian	67	1	6	9	YES	YES	YES	NYHA II	35	EF: 31 - 50% (Moderate)	On CPB	Isolated CABG	NO	NO	NO	NO	NO	NO	83	NO	NO	NO	NO		NO	YES	NYHA II	CSS (NO SIGN)	MI 22-90 days	20	PA Sys : < 31	Elective	ISOLATED CABG	0	0.0350599	3.50599	Alive	Alive
1218	MALE	Malay	69	1	8	11	NO	NO	YES	NYHA II	60-65	EF: > 50% (Good)	On CPB	Isolated CABG	NO	NO	NO	NO	NO	NO	85	NO	NO	NO	NO	NO	NO	NO	NYHA II	CSS (NO SIGN)	MI 22-90 days			Elective	ISOLATED CABG	0	0.0194516	1.94516	Alive	Alive
1219	MALE	Malay	61	7	20	23	YES	YES	YES	NYHA II	28	EF: 21 - 30% (Poor)	On CPB	Isolated CABG	YES	NO	YES	NO	YES	NO	445	NO	NO	NO	NO	NO	NO	NO	NYHA II	CSS3	MI > 90 days			Elective	TWO PROCEDURES	NO	0.0488377	4.88377	Alive	Alive
1220	MALE	Malay	67		7	8	YES	YES	YES	NYHA I	56%	EF: > 50% (Good)	On CPB	Isolated CABG	NO	NO	NO	NO	NO	NO	127	NO	NO	NO	NO	NO	YES	NO	NYHA I	CSS1	MI 1 - 7 Days			Emergency	ISOLATED CABG	NO	0.0922293	9.22293	Alive	Alive
1221	MALE	Chinese	62	1	5	11	YES	NO	YES	NYHA II	30	EF: 21 - 30% (Poor)	On CPB	Isolated CABG	NO	NO	NO	NO	NO	NO	89	NO	NO	NO	NO	NO	NO	NO	NYHA II	CSS1	MI 22-90 days			Urgent	ISOLATED CABG	NO	0.0474853	4.74853	Alive	Alive
1222	MALE	Chinese	61	1	7	9	YES	NO	YES	NYHA II	63	EF: > 50% (Good)	On CPB	Isolated CABG	NO	NO	NO	NO	NO	NO	88	NO		NO	NO	NO	NO	NO	NYHA II	CSS1	MI > 90 days			Elective	ISOLATED CABG	NO	0.0129998	1.29998	Alive	Alive
1223	MALE	Indian	69	2	8	12	YES	YES	NO	NYHA I	44	EF: 31 - 50% (Moderate)	On CPB	Isolated CABG	NO	NO	NO	NO	NO	NO	86	NO	NO	NO	NO	NO	NO	NO	NYHA I	CSS (NO SIGN)	MI 8-21 days	<31	PA Sys : < 31	Elective	ISOLATED CABG	NO	0.0240086	2.40086	Alive	Alive
1224	MALE	Malay	64	4	7	9	YES	YES	YES	NYHA I	45	EF: 31 - 50% (Moderate)	On CPB	Isolated CABG	YES	NO	NO	NO	YES	NO	433	NO	NO	NO	NO	NO	NO	YES	NYHA I	CSS (NO SIGN)	MI > 90 days			Elective	ISOLATED CABG	NO	0.0251326	2.51326	Alive	Alive
1225	MALE	Malay	64	1	6	9	NO	NO	NO	NYHA I	45	EF: 31 - 50% (Moderate)	On CPB	Isolated CABG	NO	NO	NO	NO	NO	NO	#NULL!	NO	NO	NO	NO	NO	NO	NO	NYHA I	CSS (NO SIGN)	MI 22-90 days			Elective	ISOLATED CABG	NO	0.00878514	0.878514	Alive	Alive
1226	MALE	Chinese	66	1	6	17	NO	NO	YES	NYHA II	59	EF: > 50% (Good)	On CPB	Isolated CABG	NO	NO	NO	NO	NO	NO	104	NO	NO	NO	NO	NO	NO	NO	NYHA II	CSS1	MI > 90 days			Urgent	ISOLATED CABG	NO	0.0211646	2.11646	Alive	Alive
1227	MALE	Malay	62	2	6	7	YES	NO	NO	NYHA I	72	EF: > 50% (Good)	On CPB	Isolated CABG	NO	NO	NO	NO	NO	NO	113	NO	NO	NO	NO	NO	NO	NO	NYHA I	CSS (NO SIGN)	No Previous MI			Elective	ISOLATED CABG	NO	0.0122578	1.22578	Alive	Alive
1228	MALE	Chinese	67	3	6	8	NO	NO	NO	NYHA I	84	EF: > 50% (Good)	On CPB	Isolated CABG	NO	NO	NO	NO	NO	NO	94	NO	NO	NO	NO	NO	NO	NO	NYHA I	CSS (NO SIGN)	MI 22-90 days			Elective	ISOLATED CABG	NO	0.0165954	1.65954	Alive	Alive
1229	MALE	Chinese	63	1	9	12	YES	NO	YES	NYHA II	53	EF: > 50% (Good)	On CPB	Isolated CABG	YES	NO	NO	NO	YES	NO	221	NO	NO	NO	NO	NO	NO	NO	NYHA II	CSS2	No Previous MI			Elective	ISOLATED CABG	NO	0.0141445	1.41445	Alive	Alive
1230	MALE	Indian	68	2	8	10	YES	NO	YES	NYHA II	42	EF: 31 - 50% (Moderate)	On CPB	Isolated CABG	NO	NO	NO	NO	NO	NO	132	NO	NO	NO	NO	NO	YES	NO	NYHA II	CSS2	MI 22-90 days			Elective	ISOLATED CABG	NO	0.0732632	7.32632	Alive	Alive
1231	MALE	Malay	63	3	6	9	YES	YES	YES	NYHA I	60	EF: > 50% (Good)	On CPB	Isolated CABG	NO	NO	NO	NO	NO	NO	73		NO	NO	NO	NO	NO	NO	NYHA I	CSS (NO SIGN)	MI 22-90 days			Elective	ISOLATED CABG	NO	0.0148328	1.48328	Alive	Alive
1232	MALE	Chinese	62	1	6	9	YES	YES	YES	NYHA II	31	EF: 31 - 50% (Moderate)	On CPB	Isolated CABG	NO	NO	NO	NO	NO	NO	103	NO	NO	NO	NO	NO	NO	NO	NYHA II	CSS2	No Previous MI			Elective	TWO PROCEDURES	NO	0.0319769	3.19769	Alive	Alive
1233	MALE	Malay	64	1	8	12	YES	NO	NO	NYHA I	50	EF: 31 - 50% (Moderate)	On CPB	Isolated CABG	NO	NO	NO	NO	NO	NO	128	NO	NO	NO	NO	NO	NO	NO	NYHA I	CSS (NO SIGN)	MI > 90 days			Elective	ISOLATED CABG	NO	0.0176856	1.76856	Alive	Alive
1234	MALE	Malay	70	1	8	11	YES	NO	NO	NYHA I	55	EF: > 50% (Good)	On CPB	Isolated CABG	NO	NO	NO	NO	NO	NO	76	NO	NO	NO	NO	NO	NO	NO	NYHA I	CSS (NO SIGN)	MI 22-90 days			Elective	ISOLATED CABG	NO	0.0177584	1.77584	Alive	Alive
1235	MALE	Indian	63	1	6	8	YES	YES	YES	NYHA II		#NULL!	On CPB	Isolated CABG	NO	NO	NO	NO	NO	NO	74	YES	NO	YES	NO	NO	NO	YES	NYHA II	CSS1	No Previous MI			Elective	ISOLATED CABG	NO	0.0972506	9.72506	Alive	Alive
1236	MALE	Chinese	63	5	10	13	YES	YES	YES	NYHA II	60	EF: > 50% (Good)	On CPB	Isolated CABG	YES	NO	NO	NO	YES	NO	225	NO	NO	NO	NO	NO	NO	YES	NYHA II	CSS (NO SIGN)	No Previous MI			Elective	ISOLATED CABG	NO	0.019898	1.9898	Alive	Alive
1237	MALE	Chinese	70	3	21	22	YES	YES	YES	NYHA I	55	EF: > 50% (Good)	On CPB	Isolated CABG	NO	NO	NO	NO	NO	NO	87	NO	NO	NO	NO		NO	NO	NYHA I	CSS (NO SIGN)	MI > 90 days			Elective	ISOLATED CABG	NO	0.0153508	1.53508	Alive	Alive
1238	MALE	Malay	63	15	21	23	YES	YES	YES	NYHA III	23	EF: 21 - 30% (Poor)	On CPB	Isolated CABG	NO	NO	NO	NO	NO	NO	88	NO	NO	NO	YES	NO	NO	YES	NYHA III	CSS1	No Previous MI			Elective	ISOLATED CABG	NO	0.0821755	8.21755	Alive	Alive
1239	MALE	Indian	66	1	8	10	YES	YES	YES	NYHA I	75%	EF: > 50% (Good)	On CPB	Isolated CABG	NO	NO	NO	NO	NO	NO	#NULL!	NO	NO	NO	NO	NO	NO	NO	NYHA I	CSS1	No Previous MI			Elective	ISOLATED CABG	NO	0.00588373	0.588373	Alive	Alive
1240	MALE	Malay	69	3	7	18	YES	NO	NO	NYHA II	40	EF: 31 - 50% (Moderate)	On CPB	Isolated CABG	NO	NO	NO	NO	NO	NO	81	NO	NO	NO	NO	NO	NO	NO	NYHA II	CSS1	MI 8-21 days			Urgent	ISOLATED CABG	NO	0.036412	3.6412	Alive	Alive
1241	MALE	Indian	66	1	6	8	YES	YES	NO	NYHA II	53	EF: > 50% (Good)	On CPB	Isolated CABG	NO	NO	NO	NO	NO	NO	102	NO	NO	NO	NO	NO	NO	NO	NYHA II	CSS1	MI > 90 days			Elective	ISOLATED CABG	NO	0.0153525	1.53525	Alive	Alive
1242	MALE	Malay	63	3	10	25	YES	NO	NO	NYHA II	33	EF: 31 - 50% (Moderate)	On CPB	Isolated CABG	YES	NO	YES	YES	NO	NO	465	NO	NO	NO	NO	NO	NO	NO	NYHA II	CSS2	#NULL!			Elective	ISOLATED CABG	NO	0.019237	1.9237	Alive	Alive
1243	MALE	Chinese	62	2	11	14	NO	NO	YES	NYHA I	22	EF: 21 - 30% (Poor)	On CPB	Isolated CABG	NO	NO	NO	NO	NO	NO	91	NO	NO	NO	NO	NO	NO	NO	NYHA I	CSS (NO SIGN)	MI 22-90 days			Elective	ISOLATED CABG	NO	0.031433	3.1433	Alive	Alive
1244	MALE	Malay	66	1	7	11	YES	YES	YES	NYHA II	45	EF: 31 - 50% (Moderate)	On CPB	Isolated CABG	NO	NO	NO	NO	NO	NO	106	YES	NO	NO	NO	NO	NO	YES	NYHA II	CSS2	MI 22-90 days			Elective	ISOLATED CABG	NO	0.0567929	5.67929	Alive	Alive
1245	MALE	Chinese	65	1	6	8	YES	YES	YES	NYHA I	66	EF: > 50% (Good)	On CPB	Isolated CABG	NO	NO	NO	NO	NO	NO	86	NO	NO	NO	NO	NO	NO	NO	NYHA I	CSS2	No Previous MI			Elective	ISOLATED CABG	NO	0.0136224	1.36224	Alive	Alive
1246	MALE	Chinese	69	2	6	8	YES	YES	YES	NYHA I	49	EF: 31 - 50% (Moderate)	On CPB	Isolated CABG	NO	NO	NO	NO	NO	NO	118	NO	NO	NO	NO	NO	NO	NO	NYHA I	CSS (NO SIGN)	No Previous MI			Elective	ISOLATED CABG	NO	0.0202936	2.02936	Alive	Alive
1247	MALE	Malay	63	5	11	15	YES	YES	YES	NYHA II	31	EF: 31 - 50% (Moderate)	On CPB	Isolated CABG	NO	NO	NO	NO	NO	NO	85	NO	NO	NO	NO	NO	YES	NO	NYHA II	CSS2	MI > 90 days			Elective	ISOLATED CABG	0	0.019372	1.9372	Alive	Alive
1248	MALE	Malay	63	1	6	8	YES	NO	YES	NYHA II	59	EF: > 50% (Good)	On CPB	Isolated CABG	NO	NO	NO	NO	NO	NO	77	NO	NO	NO	NO	NO	NO	NO	NYHA II	CSS (NO SIGN)	MI > 90 days			Elective	ISOLATED CABG	NO	0.0140784	1.40784	Alive	Alive
1249	MALE	Malay	64	1	7	12	YES	YES	NO	NYHA II	33	EF: 31 - 50% (Moderate)	On CPB	Isolated CABG	NO	NO	NO	NO	NO	NO	81	NO	NO	NO	NO	NO	NO	NO	NYHA II	CSS1	MI > 90 days	30	PA Sys : < 31	Elective	0	NO	0.0198749	1.98749	Alive	Alive
1250	MALE	Malay	65	3	12	14	NO	NO	NO	NYHA I	58	EF: > 50% (Good)	On CPB	Isolated CABG	NO	NO	NO	NO	NO	NO	76	NO	NO	NO	NO	NO	NO	NO	NYHA I	CSS1	MI 22-90 days			Elective	ISOLATED CABG	NO	0.01558	1.558	Alive	Alive
1251	MALE	Malay	62	1	7	10	NO	NO	YES	NYHA I	53	EF: > 50% (Good)	On CPB	Isolated CABG	NO	NO	NO	NO	NO	NO	85	NO	NO	NO	NO	NO	NO	NO	NYHA I	CSS1	No Previous MI	10	PA Sys : < 31	Elective	TWO PROCEDURES	NO	0.0210029	2.10029	Alive	Alive
1252	MALE	Malay	68	1	6	9	YES	NO	YES	NYHA I	43.30	EF: 31 - 50% (Moderate)	On CPB	Isolated CABG	NO	NO	NO	NO	NO	NO	128	NO	NO	NO	NO	NO		NO	NYHA I	CSS (NO SIGN)	MI 22-90 days			Elective	ISOLATED CABG	NO	0.0660248	6.60248	Alive	Alive
1253	MALE	Indian	69	2	13	18	NO	YES	NO	NYHA I	45	EF: 31 - 50% (Moderate)	On CPB	Isolated CABG	NO	NO	NO	NO	NO	NO	83	NO	NO	NO	NO	NO	NO	NO	NYHA I	CSS (NO SIGN)	No Previous MI			Urgent	ISOLATED CABG	NO	0.0277945	2.77945	Alive	Alive
1254	MALE	Others	62	3	8	10	YES	YES	YES	NYHA II	47	EF: 31 - 50% (Moderate)	On CPB	Isolated CABG	YES	NO	NO	NO	YES	NO	201	YES	NO	NO	YES	NO	NO	YES	NYHA II	CSS2	MI > 90 days			Elective	ISOLATED CABG	NO	0.0529787	5.29787	Alive	Alive
1255	MALE	Malay	66	2	6	12	YES	YES	YES	NYHA II		EF: 31 - 50% (Moderate)	On CPB	Isolated CABG	NO	NO	NO	NO	NO	NO	88	YES	NO	NO	NO	NO	NO	YES	NYHA II	CSS1	MI > 90 days			Elective	ISOLATED CABG	NO	0.0501455	5.01455	Alive	Alive
1256	MALE	Malay	63	5	16	18	YES	YES	YES	NYHA I	35	EF: 31 - 50% (Moderate)	On CPB	Isolated CABG	YES	NO	NO	NO	NO	YES	544	NO	NO	NO	NO	NO	NO	YES	NYHA I	CSS (NO SIGN)	No Previous MI	6	PA Sys : < 31	Elective	ISOLATED CABG	NO	0.0247856	2.47856	Alive	Alive
1257	MALE	Malay	65	4	7	16	YES	NO	NO	#NULL!	39	EF: 31 - 50% (Moderate)	On CPB	Isolated CABG	NO	NO	NO	NO	NO	NO	124	NO	NO	NO	NO	NO	NO	NO	#NULL!	CSS3	MI 8-21 days	14	PA Sys : < 31	Elective	ISOLATED CABG	NO	0.0212276	2.12276	Alive	Alive
1258	MALE	Chinese	69	1	5	7	NO	NO	YES	NYHA I	62	EF: > 50% (Good)	On CPB	Isolated CABG	NO	NO	NO	NO	NO	NO	83	NO	NO	NO	NO	NO	NO	NO	NYHA I	CSS (NO SIGN)	No Previous MI			Elective	ISOLATED CABG	NO	0.0151367	1.51367	Alive	Alive
1259	MALE	Malay	66	1	7	12	YES	YES	YES	NYHA II	48	EF: 31 - 50% (Moderate)	On CPB	Isolated CABG	NO	NO	NO	NO	NO	NO	101	NO	NO	NO	NO	NO	NO	NO	NYHA II	CSS2	MI 22-90 days			Urgent	ISOLATED CABG	NO	0.0329158	3.29158	Alive	Alive
1260	MALE	Malay	67	3	8	12	YES	YES	YES	NYHA II	42	EF: 31 - 50% (Moderate)	On CPB	Isolated CABG	NO	NO	NO	NO	NO	NO	#NULL!	NO	NO	NO	NO	NO	NO	NO	NYHA II	CSS2	No Previous MI			Elective	ISOLATED CABG	NO	0.00915935	0.915935	Alive	Alive
1261	MALE	Malay	66	1	6	9	#NULL!	#NULL!	YES	NYHA II	52	EF: > 50% (Good)	On CPB	Isolated CABG	NO	NO	NO	NO	NO	NO	#NULL!			NO	NO			NO	NYHA II	CSS1	#NULL!			Elective	0	0	0.0191952	1.91952	Alive	Alive
1262	MALE	Indian	63	2	8	11	YES	YES	YES	NYHA I	45	EF: 31 - 50% (Moderate)	On CPB	Isolated CABG	NO	NO	NO	NO	NO	NO	126	NO	NO	NO	NO	NO	NO	NO	NYHA I	CSS (NO SIGN)	No Previous MI			Elective	ISOLATED CABG	NO	0.0175621	1.75621	Alive	Alive
1263	MALE	Indian	63	1	6	8	YES	YES	YES	NYHA II	60	EF: > 50% (Good)	On CPB	Isolated CABG	NO	NO	NO	NO	NO	NO	98	NO	NO	NO	NO	NO	NO	YES	NYHA II	CSS2	No Previous MI			Elective	ISOLATED CABG	NO	0.0200375	2.00375	Alive	Alive
1264	MALE	Indonesian	64	2	13	16	NO	NO	NO	NYHA I	45	EF: 31 - 50% (Moderate)	On CPB	Isolated CABG	NO	NO	NO	NO	NO	NO	#NULL!	NO	NO	NO	NO	NO	NO	NO	NYHA I	CSS (NO SIGN)	No Previous MI			Elective	ISOLATED CABG	NO	0.00758468	0.758468	Alive	Alive
1265	MALE	Indian	61	1	5	15	YES	YES	NO	NYHA II	40	EF: 31 - 50% (Moderate)	On CPB	Isolated CABG	NO	NO	NO	NO	NO	NO	#NULL!	NO	NO	NO	NO	NO	NO	NO	NYHA II	CSS1	MI > 90 days			Elective	ISOLATED CABG	NO	0.00758552	0.758552	Alive	Alive
1266	MALE	Malay	63	3	8	10	YES	NO	YES	NYHA I	31	EF: 31 - 50% (Moderate)	On CPB	Isolated CABG	NO	NO	NO	NO	NO	NO	127	NO	NO	NO	NO	NO	NO	NO	NYHA I	CSS3	No Previous MI			Elective	ISOLATED CABG	NO	0.0175212	1.75212	Alive	Alive
1267	MALE	Malay	67	1	9	11	YES	NO	NO	NYHA I	56	EF: > 50% (Good)	On CPB	Isolated CABG	NO	NO	NO	NO	NO	NO	128	NO	NO	NO	NO	NO	NO	NO	NYHA I	CSS (NO SIGN)	MI > 90 days			Elective	ISOLATED CABG	NO	0.0142427	1.42427	Alive	Alive
1268	MALE	Chinese	64	5	25	27	NO	YES	NO	NYHA II	29	EF: 21 - 30% (Poor)	On CPB	Isolated CABG	NO	NO	NO	NO	NO	NO	103	NO	NO	NO	NO	NO	NO	YES	NYHA II	CSS (NO SIGN)	No Previous MI			Elective	ISOLATED CABG	0	0.0450889	4.50889	Alive	Alive
1269	MALE	Malay	64	2	8	10	YES	NO	NO	NYHA II	69	EF: > 50% (Good)	On CPB	Isolated CABG	NO	NO	NO	NO	NO	NO	91	NO	NO	NO	NO	NO	NO	NO	NYHA II	CSS (NO SIGN)	No Previous MI			Elective	ISOLATED CABG	NO	0.014616	1.4616	Alive	Alive
1270	MALE	Malay	64	4	13	20	YES	YES	YES	NYHA II	39	EF: 31 - 50% (Moderate)	On CPB	Isolated CABG	NO	NO	NO	NO	NO	NO	149	YES		NO	YES	NO	NO	NO	NYHA II	CSS2	MI 8-21 days			Urgent	ISOLATED CABG	NO	0.0620904	6.20904	Alive	Alive
1271	MALE	Others	64	1	8	10	NO	NO	YES	NYHA II	72	EF: > 50% (Good)	On CPB	Isolated CABG	NO	NO	NO	NO	NO	NO	90	NO	NO	NO	NO	NO	NO	NO	NYHA II	CSS1	No Previous MI			Elective	ISOLATED CABG	NO	0.0145477	1.45477	Alive	Alive
1272	MALE	Malay	65	8	23	30	YES	NO	YES	NYHA III	41	EF: 31 - 50% (Moderate)	On CPB	Isolated CABG	YES	NO	NO	NO	YES	NO	138	YES	NO	NO	NO	NO	NO	NO	NYHA III	CSS2	MI 22-90 days			Urgent	ISOLATED CABG	NO	0.0646362	6.46362	Alive	Alive
1273	MALE	Chinese	64	2	8	10	YES	YES	NO	NYHA I	20	EF <= 20% (Very poor)	On CPB	Isolated CABG	NO	NO	NO	NO	NO	NO	102	NO	NO	NO	NO	NO	NO	YES	NYHA I	CSS (NO SIGN)	MI > 90 days			Elective	ISOLATED CABG	NO	0.0460283	4.60283	Alive	Alive
1274	MALE	Malay	63	3	8	14	YES	YES	YES	NYHA II	63	EF: > 50% (Good)	On CPB	Isolated CABG	NO	NO	NO	NO	NO	NO	119	NO	NO	NO	NO	NO	NO	YES	NYHA II	CSS1	MI > 90 days			Elective	ISOLATED CABG	NO	0.0198517	1.98517	Alive	Alive
1275	MALE	Malay	63	2	6	10	YES	YES	YES	NYHA I	54	EF: > 50% (Good)	Off Pump	Isolated CABG	NO	NO	NO	NO	NO	NO	99	NO	NO	NO	NO	NO	NO	NO	NYHA I	CSS (NO SIGN)	No Previous MI			Elective	ISOLATED CABG	NO	0.0127268	1.27268	Alive	Alive
1276	MALE	Malay	65	1	6	8	YES	NO	YES	NYHA I	40	EF: 31 - 50% (Moderate)	On CPB	Isolated CABG	NO	NO	NO	NO	NO	NO	139	NO	NO	YES	NO	NO	NO	NO	NYHA I	CSS1	No Previous MI			Elective	ISOLATED CABG	NO	0.0534136	5.34136	Alive	Alive
1277	MALE	Chinese	70	5	11	17	YES	NO	#NULL!	#NULL!	63	EF: > 50% (Good)	On CPB	Isolated CABG	NO	NO	NO	NO	NO	NO	#NULL!	NO	NO	NO	NO	NO	NO	NO	#NULL!	CSS3	No Previous MI			Elective	ISOLATED CABG	NO	0.00660557	0.660557	Alive	Alive
1278	MALE	Malay	63	3	7	9	YES	YES	YES	NYHA II	37	EF: 31 - 50% (Moderate)	On CPB	Isolated CABG	NO	NO	NO	NO	NO	NO	89	NO	NO	#NULL!	NO	NO	NO	YES	NYHA II	CSS2	No Previous MI	40	PA Sys : 31 - 55	Elective	ISOLATED CABG	NO	0.0320514	3.20514	Alive	Alive
1279	MALE	Chinese	66	1	5	58	NO	NO	YES	NYHA I	52	EF: > 50% (Good)	On CPB	Isolated CABG	NO	NO	NO	NO	NO	NO	97	NO	NO	NO	NO	NO	NO	NO	NYHA I	CSS (NO SIGN)	MI 22-90 days			Elective	ISOLATED CABG	NO	0.0160235	1.60235	Alive	Alive
1280	MALE	Malay	66	1	6	9	YES	NO	YES	NYHA I	60	EF: > 50% (Good)	On CPB	Isolated CABG	NO	NO	NO	NO	NO	NO	#NULL!	NO	NO	NO	NO	NO	NO	NO	NYHA I	CSS (NO SIGN)	MI 22-90 days			Elective	ISOLATED CABG	NO	0.00696317	0.696317	Alive	Alive
1281	MALE	Chinese	63	1	7	9	NO	YES	YES	NYHA I	59	EF: > 50% (Good)	On CPB	Isolated CABG	NO	NO	NO	NO	NO	NO	74	NO	NO	NO	NO	NO	NO	NO	NYHA I	CSS (NO SIGN)	No Previous MI			Elective	ISOLATED CABG	NO	0.0127866	1.27866	Alive	Alive
1282	MALE	Chinese	62	2	9	21	YES	YES	YES	NYHA I	61	EF: > 50% (Good)	On CPB	Isolated CABG	NO	NO	NO	NO	NO	NO	100	NO	NO	NO	NO	NO	NO	NO	NYHA I	CSS (NO SIGN)	#NULL!			Elective	ISOLATED CABG	NO	0.012229	1.2229	Alive	Alive
1283	MALE	Malay	70	1	14	16	YES	YES	YES	NYHA II	60	EF: > 50% (Good)	On CPB	Isolated CABG	NO	NO	NO	NO	NO	NO	82		NO	NO	NO	NO	NO	YES	NYHA II	CSS1	MI 22-90 days			Urgent	ISOLATED CABG	NO	0.0387757	3.87757	Alive	Alive
1284	MALE	Malay	63	4	8	24	YES	NO	YES	NYHA II	38	EF: 31 - 50% (Moderate)	On CPB	Isolated CABG	NO	NO	NO	NO	NO	NO	#NULL!	NO	NO	NO	NO	NO	NO	NO	NYHA II	CSS (NO SIGN)	MI 22-90 days			Elective	ISOLATED CABG	NO	0.00956339	0.956339	Alive	Alive
1285	MALE	Indian	64	1	7	10	YES	NO	YES	NYHA II	62	EF: > 50% (Good)	On CPB	Isolated CABG	NO	NO	NO	NO	NO	NO	112	NO	NO	NO	NO	NO	NO	NO	NYHA II	CSS (NO SIGN)	MI > 90 days			Elective	ISOLATED CABG	NO	0.0145137	1.45137	Alive	Alive
1286	MALE	Chinese	67	1	8	10	NO	NO	YES	NYHA II	50	EF: 31 - 50% (Moderate)	On CPB	Isolated CABG	NO	NO	NO	NO	NO	NO	91	NO	NO	NO	NO	NO	NO	NO	NYHA II	CSS2	MI > 90 days			Elective	ISOLATED CABG	NO	0.0214615	2.14615	Alive	Alive
1287	MALE	Chinese	61	6	9	14	YES	NO	YES	NYHA II	63	EF: > 50% (Good)	On CPB	Isolated CABG	NO	NO	NO	NO	NO	NO	107	NO	NO	NO	NO	NO	NO	NO	NYHA II	CSS (NO SIGN)	No Previous MI			Urgent	ISOLATED CABG	NO	0.0177707	1.77707	Alive	Alive
1288	MALE	Indian	70	5	8	10	YES	YES	YES	NYHA I	52	EF: > 50% (Good)	On CPB	Isolated CABG	NO	NO	NO	NO	NO	NO	101	NO	NO	NO	NO	NO	NO	NO	NYHA I	CSS2	MI > 90 days			Elective	ISOLATED CABG	NO	0.0153868	1.53868	Alive	Alive
1289	MALE	Others	61	1	7	11	YES	YES	YES	NYHA I	45	EF: 31 - 50% (Moderate)	On CPB	Isolated CABG	NO	NO	NO	NO	NO	NO	79	NO	NO	NO	NO	NO	NO	YES	NYHA I	CSS (NO SIGN)	No Previous MI			Elective	ISOLATED CABG	NO	0.0225888	2.25888	Alive	Alive
1290	MALE	Malay	63	1	6	8	YES	YES	NO	NYHA I	62	EF: > 50% (Good)	On CPB	Isolated CABG	NO	NO	NO	NO	NO	NO	96	NO	NO	NO	NO	NO	NO	NO	NYHA I	CSS2	No Previous MI			Elective	ISOLATED CABG	NO	0.0128167	1.28167	Alive	Alive
1291	MALE	Chinese	65	1	6	7	YES	YES	NO	NYHA I	66	EF: > 50% (Good)	On CPB	Isolated CABG	NO	NO	NO	NO	NO	NO	81	NO	NO	NO	NO	NO	NO	YES	NYHA I	CSS (NO SIGN)	No Previous MI			Elective	ISOLATED CABG	NO	0.0192573	1.92573	Alive	Alive
1292	MALE	Chinese	64	3	10	12	YES	YES	NO	NYHA I		#NULL!	On CPB	Isolated CABG	NO	NO	NO	NO	NO	NO	#NULL!	YES	NO	NO	NO	NO	NO	YES	NYHA I	CSS (NO SIGN)	No Previous MI			Elective	ISOLATED CABG	NO	0.0133404	1.33404	Alive	Alive
1293	MALE	Malay	62	1	5	10	YES	YES	NO	NYHA I	30	EF: 21 - 30% (Poor)	On CPB	Isolated CABG	NO	NO	NO	NO	NO	NO	77	NO	NO	NO	YES	NO	YES	NO	NYHA I	CSS2	MI 22-90 days			Emergency	ISOLATED CABG	NO	0.192012	19.2012	Alive	Alive
1294	MALE	Chinese	69	1	6	8	YES	YES	YES	NYHA I	38	EF: 31 - 50% (Moderate)	On CPB	Isolated CABG	NO	NO	NO	NO	NO	NO	108	NO	NO	NO	NO	NO	NO	NO	NYHA I	CSS (NO SIGN)	No Previous MI			Elective	0	NO	0.0205312	2.05312	Alive	Alive
1295	MALE	Malay	70	4	22	32	NO	NO	NO	NYHA II	57	EF: > 50% (Good)	On CPB	Isolated CABG	NO	NO	NO	NO	NO	NO	#NULL!	NO	NO	NO	NO	NO	NO	NO	NYHA II	CSS1	No Previous MI			Elective	ISOLATED CABG	NO	0.00732917	0.732917	Alive	Alive
1296	MALE	Indian	68	19	98	100	YES	YES	YES	NYHA I	40%	EF: 31 - 50% (Moderate)	On CPB	Isolated CABG	YES	NO	NO	NO	NO	YES	639	NO	NO	NO	NO	NO	NO	YES	NYHA I	CSS3	MI 22-90 days			Elective	ISOLATED CABG	NO	0.0397007	3.97007	Alive	Alive
1297	MALE	Malay	69	1	6	8	YES	YES	YES	NYHA II		EF: 31 - 50% (Moderate)	On CPB	Isolated CABG	NO	NO	NO	NO	NO	NO	80	NO	NO	NO	NO	NO	NO	NO	NYHA II	CSS (NO SIGN)	No Previous MI			Elective	ISOLATED CABG	NO	0.0225874	2.25874	Alive	Alive
1298	MALE	Others	64	4	9	10	YES	NO	YES	NYHA I	60	EF: > 50% (Good)	On CPB	Isolated CABG	NO	NO	NO	NO	NO	NO	98	NO	NO	NO	NO	NO	NO	NO	NYHA I	CSS (NO SIGN)	No Previous MI			Elective	ISOLATED CABG	NO	0.0130901	1.30901	Alive	Alive
1299	MALE	Chinese	66	1	7	9	YES	NO	YES	NYHA I		#NULL!	On CPB	Isolated CABG	NO	NO	NO	NO	NO	NO	85	NO	NO	NO	NO	NO	NO	NO	NYHA I	CSS (NO SIGN)	MI 22-90 days			Elective	ISOLATED CABG	NO	0.016061	1.6061	Alive	Alive
1300	MALE	Chinese	66	1	8	10	YES	#NULL!	YES	NYHA I	67	EF: > 50% (Good)	On CPB	Isolated CABG	NO	NO	NO	NO	NO	NO	82	NO	NO	NO	NO	NO	NO	NO	NYHA I	CSS (NO SIGN)	MI 8-21 days			Elective	ISOLATED CABG	NO	0.0158743	1.58743	Alive	Alive
1301	MALE	Malay	70	1	6	11	YES	YES	YES	NYHA I	51	EF: > 50% (Good)	On CPB	Isolated CABG	NO	NO	NO	NO	NO	NO	97	NO	NO	NO	NO	NO	NO	NO	NYHA I	CSS1	No Previous MI	<31	PA Sys : < 31	Elective	ISOLATED CABG	NO	0.0152791	1.52791	Alive	Alive
1302	MALE	Malay	61	1	8	15	NO	NO	NO	NYHA II	48	EF: 31 - 50% (Moderate)	On CPB	Isolated CABG	NO	NO	NO	NO	NO	NO	92	NO	NO	NO	NO	NO	NO	NO	NYHA II	CSS3	MI > 90 days			Elective	ISOLATED CABG	NO	0.0177289	1.77289	Alive	Alive
1303	MALE	Malay	61	4	11	13	YES	NO	YES	NYHA II	45	EF: 31 - 50% (Moderate)	On CPB	Isolated CABG	YES	NO	NO	NO	NO	YES	756	NO	NO	NO	NO	NO	NO	NO	NYHA II	CSS2	No Previous MI			Elective	ISOLATED CABG	NO	0.0184463	1.84463	Alive	Alive
1304	MALE	Malay	66	2	7	10	YES	YES	YES	NYHA II		EF: > 50% (Good)	On CPB	Isolated CABG	NO	NO	NO	NO	NO	NO	106	NO	NO	NO	NO	NO	NO	NO	NYHA II	CSS2	No Previous MI			Elective	ISOLATED CABG	NO	0.0155695	1.55695	Alive	Alive
1305	MALE	Malay	62	1	7	10	YES	YES	YES	NYHA II	64	EF: > 50% (Good)	On CPB	Isolated CABG	NO	NO	NO	NO	NO	NO	106	NO	NO	NO	NO	NO		NO	NYHA II	CSS1	No Previous MI			Elective	ISOLATED CABG	NO	0.039149	3.9149	Alive	Alive
1306	MALE	Indian	64	3	6	8	YES	YES	YES	NYHA I	66	EF: > 50% (Good)	On CPB	Isolated CABG	NO	NO	NO	NO	NO	NO	94	NO	NO	NO	NO	NO	NO	NO	NYHA I	CSS3	No Previous MI			Elective	ISOLATED CABG	NO	0.0130901	1.30901	Alive	Alive
1307	MALE	Indian	61	3	5	20	YES	YES	YES	#NULL!	47	EF: 31 - 50% (Moderate)	On CPB	Isolated CABG	NO	NO	NO	NO	NO	NO	74	NO	NO	NO	NO	NO	NO	NO	#NULL!	#NULL!	#NULL!			Urgent	ISOLATED CABG	NO	0.0225109	2.25109	Alive	Alive
1308	MALE	Indian	68	5	9	11	YES	YES	YES	NYHA II	40	EF: 31 - 50% (Moderate)	On CPB	Isolated CABG	NO	NO	NO	NO	NO	NO	#NULL!	NO	NO	NO	NO	NO	NO	NO	NYHA II	CSS (NO SIGN)	MI 22-90 days			Elective	ISOLATED CABG	NO	0.0110648	1.10648	Alive	Alive
1309	MALE	Malay	70	1	9	140	YES	YES	YES	NYHA I	55	EF: > 50% (Good)	On CPB	Isolated CABG	NO	NO	NO	NO	NO	NO	63	NO	NO	NO	NO	NO	NO	NO	NYHA I	CSS (NO SIGN)	MI > 90 days			Elective	ISOLATED CABG	NO	0.0153508	1.53508	Alive	Alive
1310	MALE	Malay	65	7	15	17	NO	NO	NO	NYHA I	24	EF: 21 - 30% (Poor)	On CPB	Isolated CABG	NO	NO	NO	NO	NO	NO	106	NO	NO	NO	NO	NO	NO	NO	NYHA I	CSS (NO SIGN)	MI 22-90 days	28	PA Sys : < 31	Elective	ISOLATED CABG	NO	0.0343807	3.43807	Alive	Alive
1311	MALE	Indian	64	1	5	7	YES	YES	YES	NYHA II	40	EF: 31 - 50% (Moderate)	On CPB	Isolated CABG	NO	NO	NO	NO	NO	NO	69	NO	YES	NO	NO	NO	NO	YES	NYHA II	CSS (NO SIGN)	MI > 90 days			Elective	ISOLATED CABG	NO	0.0348959	3.48959	Alive	Alive
1312	MALE	Malay	68	2	10	14	NO	YES	YES	NYHA II	21	EF: 21 - 30% (Poor)	On CPB	Isolated CABG	NO	NO	NO	NO	NO	NO	84	NO	NO	NO	NO	NO	NO	YES	NYHA II	CSS2	No Previous MI			Elective	ISOLATED CABG	NO	0.0502633	5.02633	Alive	Alive
1313	MALE	Malay	67	2	7	10	NO	NO	YES	NYHA I	44%	EF: 31 - 50% (Moderate)	On CPB	Isolated CABG	NO	NO	NO	NO	NO	NO	83	NO	NO	NO	NO	NO	NO	NO	NYHA I	CSS1	MI 22-90 days			Elective	ISOLATED CABG	NO	0.0223415	2.23415	Alive	Alive
1314	MALE	Chinese	69	6	19	35	YES	YES	YES	NYHA II	43%	EF: 31 - 50% (Moderate)	On CPB	Isolated CABG	NO	NO	NO	NO	NO	NO	118	NO	NO	NO	NO	NO	YES	NO	NYHA II	CSS1	MI 8-21 days			Urgent	ISOLATED CABG	NO	0.247454	24.7454	Alive	Alive
1315	MALE	Indian	63	1	5	6	YES	NO	YES	NYHA I	59	EF: > 50% (Good)	Off Pump	Isolated CABG	NO	NO	NO	NO	NO	NO	96	NO	NO	NO	NO	NO	NO	NO	NYHA I	CSS1	#NULL!			Elective	ISOLATED CABG	NO	0.0125488	1.25488	Alive	Alive
1316	MALE	Indian	67	1	8	10	YES	YES	YES	NYHA I	63	EF: > 50% (Good)	On CPB	Isolated CABG	YES	NO	NO	NO	YES	NO	186	NO	NO	NO	NO	NO	NO	NO	NYHA I	CSS (NO SIGN)	MI 22-90 days			Elective	ISOLATED CABG	NO	0.0166731	1.66731	Alive	Alive
1317	MALE	Malay	62	1	5	7	YES	NO	YES	NYHA II	57	EF: > 50% (Good)	On CPB	Isolated CABG	NO	NO	NO	NO	NO	NO	108	NO	NO	NO	NO	NO	NO	NO	NYHA II	CSS1	MI 22-90 days	22	PA Sys : < 31	Elective	ISOLATED CABG	NO	0.0159133	1.59133	Alive	Alive
1318	MALE	Indian	69	1	12	15	YES	YES	NO	NYHA II	40	EF: 31 - 50% (Moderate)	On CPB	Isolated CABG	NO	NO	NO	NO	NO	NO	#NULL!	NO	NO	NO	NO	NO	NO	NO	NYHA II	CSS1	No Previous MI			Elective	ISOLATED CABG	NO	0.00989919	0.989919	Alive	Alive
1319	MALE	Malay	70	3	12	37	YES	YES	YES	NYHA I	50	EF: 31 - 50% (Moderate)	On CPB	Isolated CABG	YES	NO	NO	NO	NO	YES	328	NO	NO	NO	NO	NO	NO	YES	NYHA I	CSS1	No Previous MI	17	PA Sys : < 31	Elective	ISOLATED CABG	NO	0.0298897	2.98897	Alive	Alive
1320	MALE	Malay	70	1	6	10	YES	YES	YES	NYHA II	56%	EF: > 50% (Good)	Off Pump	Isolated CABG	YES	NO	NO	NO	YES	NO	154	NO	NO	NO	NO	NO	NO	YES	NYHA II	CSS (NO SIGN)	MI 22-90 days			Elective	ISOLATED CABG	NO	0.0282669	2.82669	Alive	Alive
1321	MALE	Indian	66	1	7	9	YES	NO	YES	NYHA I		EF: > 50% (Good)	On CPB	Isolated CABG	NO	NO	NO	NO	NO	NO	86	NO	NO	NO	NO	NO	NO	NO	NYHA I	CSS3	No Previous MI			Elective	ISOLATED CABG	NO	0.0165585	1.65585	Alive	Alive
1322	MALE	Indian	63	1	6	9	YES	YES	YES	NYHA II	46	EF: 31 - 50% (Moderate)	On CPB	Isolated CABG	NO	NO	NO	NO	NO	NO	102	NO	NO	NO	YES	NO	NO	YES	NYHA II	CSS1	MI > 90 days			Elective	ISOLATED CABG	NO	0.0322815	3.22815	Alive	Alive
1323	MALE	Chinese	62	2	9	10	YES	YES	YES	NYHA I	48	EF: 31 - 50% (Moderate)	On CPB	Isolated CABG	NO	NO	NO	NO	NO	NO	109	NO	NO	NO	NO	NO	NO	YES	NYHA I	CSS1	MI 22-90 days			Elective	ISOLATED CABG	NO	0.0275276	2.75276	Alive	Alive
1324	MALE	Malay	69	1	7	8	YES	YES	YES	NYHA I	60	EF: > 50% (Good)	On CPB	Isolated CABG	NO	NO	NO	NO	NO	NO	104	NO	NO	NO	NO	YES	NO	YES	NYHA I	CSS (NO SIGN)	No Previous MI	9	PA Sys : < 31	Elective	ISOLATED CABG	NO	0.0391037	3.91037	Alive	Alive
1325	MALE	Malay	65	2	8	10	YES	YES	YES	NYHA II		EF: 31 - 50% (Moderate)	On CPB	Isolated CABG	NO	NO	NO	NO	NO	NO	81	NO	NO	NO	NO	NO	NO	NO	NYHA II	CSS1	No Previous MI			Elective	ISOLATED CABG	NO	0.0201545	2.01545	Alive	Alive
1326	MALE	Malay	62	1	7	14	YES	NO	YES	NYHA I	42	EF: 31 - 50% (Moderate)	On CPB	Isolated CABG	YES	NO	NO	NO	YES	NO	149	NO	NO	NO	NO	NO	NO	NO	NYHA I	CSS (NO SIGN)	No Previous MI			Elective	ISOLATED CABG	NO	0.0166825	1.66825	Alive	Alive
1327	MALE	Chinese	64	1	8	10	YES	NO	YES	NYHA II	42	EF: 31 - 50% (Moderate)	On CPB	Isolated CABG	NO	NO	NO	NO	NO	NO	84	NO	NO	NO	NO	NO	NO	NO	NYHA II	CSS (NO SIGN)	MI > 90 days			Elective	SINGLE PROCEDURES, NON CABG	NO	0.0199033	1.99033	Alive	Alive
1328	MALE	Malay	69	1	7	9	YES	YES	YES	NYHA I		#NULL!	On CPB	Isolated CABG	NO	NO	NO	NO	NO	NO	71	NO	NO	NO	NO	NO	NO	NO	NYHA I	CSS (NO SIGN)	No Previous MI			Elective	ISOLATED CABG	NO	0.0152434	1.52434	Alive	Alive
1329	MALE	Chinese	70	1	6	8	YES	YES	YES	NYHA I	58	EF: > 50% (Good)	On CPB	Isolated CABG	NO	NO	NO	NO	NO	NO	90	NO	NO	NO	NO	NO	NO	YES	NYHA I	CSS2	No Previous MI			Elective	ISOLATED CABG	NO	0.0216848	2.16848	Alive	Alive
1330	MALE	Chinese	64	1	6	8	YES	NO	YES	NYHA I		EF: > 50% (Good)	On CPB	Isolated CABG	NO	NO	NO	NO	NO	NO	90	NO	NO	NO	NO	NO	NO	NO	NYHA I	CSS (NO SIGN)	MI 22-90 days			Elective	ISOLATED CABG	NO	0.0152197	1.52197	Alive	Alive
1331	MALE	Malay	64	1	6	10	NO	YES	YES	NYHA I	44	EF: 31 - 50% (Moderate)	On CPB	Isolated CABG	NO	NO	NO	NO	NO	NO	#NULL!	NO	NO	NO	NO	NO	NO	NO	NYHA I	CSS1	No Previous MI			Elective	ISOLATED CABG	NO	0.00769277	0.769277	Alive	Alive
1332	MALE	Chinese	64	2	7	11	YES	NO	YES	NYHA II	63	EF: > 50% (Good)	On CPB	Isolated CABG	NO	NO	NO	NO	NO	NO	122	NO	NO	YES	NO	NO	NO	NO	NYHA II	CSS2	No Previous MI			Elective	ISOLATED CABG	NO	0.0427396	4.27396	Alive	Alive
1333	MALE	Malay	68	2	8	12	YES	NO	YES	NYHA I	67	EF: > 50% (Good)	On CPB	Isolated CABG	NO	NO	NO	NO	NO	NO	124	NO	NO	NO	NO	NO	NO	NO	NYHA I	CSS2	MI > 90 days			Elective	ISOLATED CABG	NO	0.0144781	1.44781	Alive	Alive
1334	MALE	Indian	64	4	12	15	NO	NO	NO	NYHA I	26	EF: 21 - 30% (Poor)	On CPB	Isolated CABG	NO	NO	NO	NO	NO	NO	102	NO	NO	YES	NO	NO	NO	NO	NYHA I	CSS2	No Previous MI			Elective	ISOLATED CABG	NO	0.0829562	8.29562	Alive	Alive
1335	MALE	Malay	69	11	20	22	YES	YES	YES	NYHA II	29	EF: 21 - 30% (Poor)	On CPB	Isolated CABG	YES	NO	NO	NO	YES	NO	181	NO	NO	NO	NO	NO	NO	YES	NYHA II	CSS2	No Previous MI			Elective	ISOLATED CABG	NO	0.05141	5.141	Alive	Alive
1336	MALE	Chinese	65	3	9	12	YES	YES	YES	NYHA II	45	EF: 31 - 50% (Moderate)	On CPB	Isolated CABG	NO	NO	NO	NO	NO	NO	81	NO	NO	NO	NO	NO	NO	NO	NYHA II	CSS2	MI 22-90 days			Elective	0	NO	0.0235697	2.35697	Alive	Alive
1337	MALE	Chinese	69	1	11	13	YES	YES	YES	NYHA I	57	EF: > 50% (Good)	On CPB	Isolated CABG	NO	NO	NO	NO	NO	NO	71	NO	NO	NO	NO	NO	NO	NO	NYHA I	CSS (NO SIGN)	No Previous MI			Elective	ISOLATED CABG	NO	0.0151722	1.51722	Alive	Alive
1338	MALE	Malay	69	2	7	9	YES	YES	YES	NYHA I	67	EF: > 50% (Good)	On CPB	Isolated CABG	NO	NO	NO	NO	NO	NO	95	NO	NO	NO	NO	NO	NO	NO	NYHA I	CSS1	No Previous MI			Elective	ISOLATED CABG	NO	0.0150661	1.50661	Alive	Alive
1339	MALE	Chinese	61	1	6	10	YES	NO	YES	NYHA I	62	EF: > 50% (Good)	On CPB	Isolated CABG	NO	NO	NO	NO	NO	NO	80	NO	NO	NO	NO	NO	NO	NO	NYHA I	CSS (NO SIGN)	MI 22-90 days			Elective	ISOLATED CABG	NO	0.0141209	1.41209	Alive	Alive
1340	MALE	Malay	67	1	8	10	YES	NO	YES	NYHA II	62	EF: > 50% (Good)	On CPB	Isolated CABG	NO	NO	NO	NO	NO	NO	114	NO	NO	NO	NO	NO	NO	NO	NYHA II	CSS3	No Previous MI			Elective	ISOLATED CABG	NO	0.0157527	1.57527	Alive	Alive
1341	MALE	Others	68	1	7	10	YES	NO	NO	NYHA II	50	EF: 31 - 50% (Moderate)	Off Pump	Isolated CABG	NO	NO	NO	NO	NO	NO	95	NO	NO	NO	YES	NO	NO	NO	NYHA II	CSS1	No Previous MI			Elective	ISOLATED CABG	NO	0.0266521	2.66521	Alive	Alive
1342	MALE	Chinese	65	2	8	10	YES	YES	YES	NYHA I	56	EF: > 50% (Good)	On CPB	Isolated CABG	NO	NO	NO	NO	NO	NO	92	NO	NO	NO	NO	NO	NO	NO	NYHA I	CSS (NO SIGN)	No Previous MI			Elective	ISOLATED CABG	NO	0.0134007	1.34007	Alive	Alive
1343	MALE	Malay	68	4	5	10	YES	NO	NO	NYHA I	46	EF: 31 - 50% (Moderate)	On CPB	Isolated CABG	NO	NO	NO	NO	NO	NO	100	YES	NO	NO	NO	NO	NO	NO	NYHA I	CSS (NO SIGN)	MI 8-21 days			Urgent	ISOLATED CABG	NO	0.0526715	5.26715	Alive	Alive
1344	MALE	Chinese	67	1	8	10	YES	YES	YES	NYHA II	63	EF: > 50% (Good)	On CPB	Isolated CABG	NO	NO	NO	NO	NO	NO	103	NO	NO	NO	NO	NO	NO	YES	NYHA II	CSS2	MI 22-90 days			Elective	ISOLATED CABG	NO	0.0316026	3.16026	Alive	Alive
1345	MALE	Malay	65	2	7	15	YES	NO	YES	NYHA I	58	EF: > 50% (Good)	On CPB	Isolated CABG	NO	NO	NO	NO	NO	NO	117	NO	NO	NO	NO	NO	NO	NO	NYHA I	CSS (NO SIGN)	MI 22-90 days			Elective	ISOLATED CABG	NO	0.0158003	1.58003	Alive	Alive
1346	MALE	Chinese	61	1	6	8	NO	YES	YES	NYHA I	75	EF: > 50% (Good)	On CPB	Isolated CABG	NO	NO	NO	NO	NO	NO	78	NO	NO	NO	NO	NO	NO	NO	NYHA I	CSS (NO SIGN)	No Previous MI			Elective	ISOLATED CABG	NO	0.0116954	1.16954	Alive	Alive
1347	MALE	Malay	64	1	8	11	YES	YES	NO	NYHA I	48	EF: 31 - 50% (Moderate)	On CPB	Isolated CABG	YES	NO	YES	NO	YES	NO	206	NO	NO	NO	NO	NO	NO	YES	NYHA I	CSS1	#NULL!			Elective	ISOLATED CABG	NO	0.0251909	2.51909	Alive	Alive
1348	MALE	Malay	65	7	13	17	YES	NO	YES	NYHA II	34	EF: 31 - 50% (Moderate)	On CPB	Isolated CABG	NO	NO	NO	NO	NO	NO	#NULL!	NO	NO	NO	NO	NO		NO	NYHA II	CSS1	No Previous MI			Elective	ISOLATED CABG	NO	0.0252268	2.52268	Alive	Alive
1349	MALE	Malay	69	2	19	34	YES	NO	YES	NYHA II	30	EF: 21 - 30% (Poor)	On CPB	Isolated CABG	NO	NO	NO	NO	NO	NO	123	NO		NO	NO	NO	NO	NO	NYHA II	CSS1	MI 8-21 days			Elective	ISOLATED CABG	NO	0.042238	4.2238	Alive	Alive
1350	MALE	Malay	63	2	5	7	NO	NO	NO	NYHA I	47	EF: 31 - 50% (Moderate)	On CPB	Isolated CABG	NO	NO	NO	NO	NO	NO	121	NO	NO	NO	NO	NO	NO	NO	NYHA I	CSS1	MI 22-90 days			Elective	ISOLATED CABG	NO	0.0200744	2.00744	Alive	Alive
1351	MALE	Malay	67	1	5	8	YES	NO	YES	NYHA III	40	EF: 31 - 50% (Moderate)	On CPB	Isolated CABG	NO	NO	NO	NO	NO	NO	98	NO	NO	NO	NO	NO	NO	NO	NYHA III	CSS (NO SIGN)	MI 22-90 days			Elective	ISOLATED CABG	NO	0.0363482	3.63482	Alive	Alive
1352	MALE	Malay	65	1	5	8	YES	NO	YES	NYHA I	60	EF: > 50% (Good)	On CPB	Isolated CABG	NO	NO	NO	NO	NO	NO	87	NO	NO	NO	NO	NO	NO	NO	NYHA I	CSS1	MI 22-90 days			Elective	ISOLATED CABG	NO	0.0155073	1.55073	Alive	Alive
1353	MALE	Malay	64	1	7	17	YES	NO	NO	NYHA I	39%	EF: 31 - 50% (Moderate)	On CPB	Isolated CABG	YES	NO	NO	NO	YES	NO	#NULL!	NO	NO	NO	NO	NO	NO	NO	NYHA I	CSS1	No Previous MI			Elective	ISOLATED CABG	NO	0.014351	1.4351	Alive	Alive
1354	MALE	Malay	68	1	7	9	YES	NO	YES	NYHA I	66	EF: > 50% (Good)	On CPB	Isolated CABG	NO	NO	NO	NO	NO	NO	135	NO	NO	NO	NO	NO	NO	NO	NYHA I	CSS1	No Previous MI	17	PA Sys : < 31	Elective	ISOLATED CABG	NO	0.0146487	1.46487	Alive	Alive
1355	MALE	Malay	61	1	9	12	YES	YES	NO	NYHA II	40	EF: 31 - 50% (Moderate)	On CPB	Isolated CABG	NO	NO	NO	NO	NO	NO	#NULL!	NO	NO	NO	NO	NO	NO	NO	NYHA II	CSS (NO SIGN)	#NULL!			Elective	ISOLATED CABG	NO	0.00782167	0.782167	Alive	Alive
1356	MALE	Indian	65	2	7	9	YES	YES	YES	NYHA II	62	EF: > 50% (Good)	On CPB	Isolated CABG	NO	NO	NO	NO	NO	NO	73	NO	NO	NO	NO	NO		NO	NYHA II	CSS (NO SIGN)	No Previous MI			Elective	ISOLATED CABG	NO	0.0424972	4.24972	Alive	Alive
1357	MALE	Malay	63	1	6	7	YES	YES	NO	NYHA II	38%	EF: 31 - 50% (Moderate)	On CPB	Isolated CABG	NO	NO	NO	NO	NO	NO	#NULL!	NO	NO	NO	NO	NO	NO	NO	NYHA II	CSS2	No Previous MI			Elective	ISOLATED CABG	NO	0.00817999	0.817999	Alive	Alive
1358	MALE	Malay	61	2	7	10	YES	NO	YES	NYHA II	40	EF: 31 - 50% (Moderate)	On CPB	Isolated CABG	NO	NO	NO	NO	NO	NO	#NULL!	NO	NO	NO	NO	NO	NO	NO	NYHA II	CSS1	MI 22-90 days			Elective	ISOLATED CABG	NO	0.0088276	0.88276	Alive	Alive
1359	MALE	Chinese	64	2	7	9	YES	NO	YES	NYHA II	63	EF: > 50% (Good)	On CPB	Isolated CABG	NO	NO	NO	NO	NO	NO	97	NO	NO	NO	NO	NO	NO	NO	NYHA II	CSS2	No Previous MI			Elective	ISOLATED CABG	NO	0.0144121	1.44121	Alive	Alive
1360	MALE	Malay	65	3	8	11	YES	YES	YES	NYHA II	43	EF: 31 - 50% (Moderate)	On CPB	Isolated CABG	NO	NO	NO	NO	NO	NO	93	NO	NO	NO	NO	NO	NO	NO	NYHA II	CSS1	MI > 90 days	20	PA Sys : < 31	Elective	ISOLATED CABG	NO	0.0205813	2.05813	Alive	Alive
1361	MALE	Others	64	3	8	10	NO	YES	YES	NYHA II	4O	EF: 31 - 50% (Moderate)	On CPB	Isolated CABG	NO	NO	NO	NO	NO	NO	74	NO	NO	NO	NO	NO	YES	NO	NYHA II	CSS (NO SIGN)	No Previous MI	44	PA Sys : 31 - 55	Elective	TWO PROCEDURES	NO	0.11099	11.099	Alive	Alive
1362	MALE	Malay	69	1	5	7	YES	YES	NO	NYHA II	40	EF: 31 - 50% (Moderate)	On CPB	Isolated CABG	NO	NO	NO	NO	NO	NO	103	NO	NO	NO	NO	NO	NO	NO	NYHA II	CSS2	No Previous MI			Elective	ISOLATED CABG	NO	0.022535	2.2535	Alive	Alive
1363	MALE	Chinese	68	1	6	8	NO	NO	YES	NYHA I	55	EF: > 50% (Good)	On CPB	Isolated CABG	NO	NO	NO	NO	NO	NO	82	NO	NO	NO	NO	NO		NO	NYHA I	CSS (NO SIGN)	No Previous MI			Elective	ISOLATED CABG	NO	0.0147174	1.47174	Alive	Alive
1364	MALE	Malay	70	11	68	76	NO	NO	NO	#NULL!		#NULL!	On CPB	Isolated CABG	YES	NO	NO	NO	YES	NO	#NULL!	NO	NO	NO	NO	NO	NO	NO	#NULL!	#NULL!	No Previous MI			Urgent	0	NO	0.0169049	1.69049	Alive	Death
1365	MALE	Others	63	2	7	9	YES	NO	YES	NYHA II	40	EF: 31 - 50% (Moderate)	On CPB	Isolated CABG	NO	NO	NO	NO	NO	NO	#NULL!	NO	NO	YES	NO	NO	NO	NO	NYHA II	CSS (NO SIGN)	MI > 90 days			Elective	ISOLATED CABG	NO	0.0245634	2.45634	Alive	Alive
1366	MALE	Chinese	67	2	6	15	YES	YES	YES	NYHA III	32	EF: 31 - 50% (Moderate)	On CPB	Isolated CABG	NO	NO	NO	NO	NO	NO	127	NO	NO	NO	NO	NO	NO	NO	NYHA III	CSS (NO SIGN)	No Previous MI			Elective	ISOLATED CABG	NO	0.0255677	2.55677	Alive	Alive
1367	MALE	Indian	65	1	5	7	YES	NO	YES	NYHA I	41	EF: 31 - 50% (Moderate)	On CPB	Isolated CABG	NO	NO	NO	NO	NO	NO	87	NO	NO	NO	NO	NO	NO	NO	NYHA I	CSS (NO SIGN)	MI > 90 days			Elective	ISOLATED CABG	NO	0.0181879	1.81879	Alive	Alive
1368	MALE	Indian	67	1	6	8	YES	YES	YES	NYHA I	32	EF: 31 - 50% (Moderate)	On CPB	Isolated CABG	NO	NO	NO	NO	NO	NO	88	NO	NO	NO	NO	NO	NO	YES	NYHA I	CSS2	No Previous MI			Elective	ISOLATED CABG	NO	0.0273794	2.73794	Alive	Alive
1369	MALE	Malay	62	3	6	8	YES	NO	YES	NYHA II	36	EF: 31 - 50% (Moderate)	On CPB	Isolated CABG	YES	NO	NO	NO	YES	NO	143	NO	NO	#NULL!	NO	NO	YES	NO	NYHA II	CSS1	No Previous MI	36	PA Sys : 31 - 55	Elective	ISOLATED CABG	NO	0.0640005	6.40005	Alive	Alive
1370	MALE	Indian	69	2	7	14	YES	YES	YES	NYHA I	59	EF: > 50% (Good)	On CPB	Isolated CABG	NO	NO	NO	NO	NO	NO	68	NO	NO	NO	NO	NO		NO	NYHA I	CSS (NO SIGN)	No Previous MI			Elective	ISOLATED CABG	NO	0.0451301	4.51301	Alive	Alive
1371	MALE	Indian	64	1	6	8	NO	YES	YES	NYHA I	50	EF: 31 - 50% (Moderate)	On CPB	Isolated CABG	NO	NO	NO	NO	NO	NO	94	NO	NO	NO	NO	NO	NO	NO	NYHA I	CSS (NO SIGN)	MI 1 - 7 Days			Elective	ISOLATED CABG	NO	0.0209821	2.09821	Alive	Alive
1372	MALE	Malay	64	1	8	10	YES	YES	YES	NYHA III	44	EF: 31 - 50% (Moderate)	On CPB	Isolated CABG	NO	NO	NO	NO	NO	NO	#NULL!	NO	NO	YES	NO	NO	NO	NO	NYHA III	CSS3	MI > 90 days			Elective	ISOLATED CABG	NO	0.0309801	3.09801	Alive	Alive
1373	MALE	Indian	67	1	5	7	YES	YES	YES	NYHA I	45	EF: 31 - 50% (Moderate)	On CPB	Isolated CABG	NO	NO	NO	NO	NO	NO	85	NO	NO	NO	NO	NO	NO	NO	NYHA I	CSS1	MI > 90 days			Elective	ISOLATED CABG	NO	0.019415	1.9415	Alive	Alive
1374	MALE	Malay	61	2	7	10	YES	YES	YES	NYHA II	45	EF: 31 - 50% (Moderate)	On CPB	Isolated CABG	NO	NO	NO	NO	NO	NO	84	YES	NO	NO	NO	NO	NO	YES	NYHA II	CSS (NO SIGN)	MI > 90 days			Elective	ISOLATED CABG	NO	0.0522678	5.22678	Alive	Alive
1375	MALE	Malay	63	1	5	9	YES	YES	NO	NYHA II	60	EF: > 50% (Good)	On CPB	Isolated CABG	NO	NO	NO	NO	NO	NO	96	NO		NO	NO	NO	NO	NO	NYHA II	CSS1	No Previous MI			Elective	ISOLATED CABG	NO	0.0143111	1.43111	Alive	Alive
1376	MALE	Malay	61	1	7	9	YES	YES	YES	NYHA II	53	EF: > 50% (Good)	On CPB	Isolated CABG	NO	NO	NO	NO	NO	NO	103	NO	NO	NO	NO	NO	NO	NO	NYHA II	CSS (NO SIGN)	MI > 90 days			Elective	ISOLATED CABG	NO	0.0134652	1.34652	Alive	Alive
1377	MALE	Malay	65	1	6	8	YES	NO	YES	NYHA I	63	EF: > 50% (Good)	On CPB	Isolated CABG	NO	NO	NO	NO	NO	NO	95	NO	NO	NO	NO	NO	NO	NO	NYHA I	CSS (NO SIGN)	No Previous MI			Elective	ISOLATED CABG	NO	0.0132756	1.32756	Alive	Alive
1378	MALE	Malay	69	3	7	12	YES	NO	YES	NYHA I	44	EF: 31 - 50% (Moderate)	On CPB	Isolated CABG	NO	NO	NO	NO	NO	NO	109	NO	NO	NO	NO	NO	NO	NO	NYHA I	CSS (NO SIGN)	MI 22-90 days			Elective	ISOLATED CABG	NO	0.0240644	2.40644	Alive	Alive
1379	MALE	Malay	67	1	12	15	YES	YES	YES	NYHA II	43	EF: 31 - 50% (Moderate)	On CPB	Isolated CABG	NO	NO	NO	NO	NO	NO	106	NO	NO	NO	NO	NO	NO	NO	NYHA II	CSS2	MI 22-90 days			Elective	ISOLATED CABG	NO	0.0251506	2.51506	Alive	Alive
1380	MALE	Malay	61	2	6	11	YES	YES	YES	#NULL!	53	EF: > 50% (Good)	On CPB	Isolated CABG	#NULL!	NO	NO	NO	NO	NO	156	NO	NO	NO	NO	NO	NO	NO	#NULL!	#NULL!	No Previous MI			Elective	ISOLATED CABG	NO	0.0121717	1.21717	Alive	Alive
1381	MALE	Indian	66	1	7	9	YES	YES	NO	NYHA II	30	EF: 21 - 30% (Poor)	On CPB	Isolated CABG	NO	NO	NO	NO	NO	NO	#NULL!	NO	NO	NO	NO	NO	NO	NO	NYHA II	CSS3	No Previous MI			Elective	ISOLATED CABG	NO	0.0147403	1.47403	Alive	Alive
1382	MALE	Malay	66	2	14	19	YES	NO	YES	NYHA II	60	EF: > 50% (Good)	On CPB	Isolated CABG	YES	NO	NO	NO	YES	NO	195	NO	NO	NO	NO	NO	NO	NO	NYHA II	CSS (NO SIGN)	No Previous MI			Elective	ISOLATED CABG	NO	0.0153166	1.53166	Alive	Alive
1383	MALE	Chinese	63	1	6	10	YES	NO	YES	NYHA I		#NULL!	On CPB	Isolated CABG	NO	NO	NO	NO	NO	NO	94	NO	NO	NO	NO	NO	NO	NO	NYHA I	CSS1	MI > 90 days			Elective	ISOLATED CABG	NO	0.0125783	1.25783	Alive	Alive
1384	MALE	Chinese	65	1	6	7	YES	NO	YES	NYHA I	52	EF: > 50% (Good)	On CPB	Isolated CABG	NO	NO	NO	NO	NO	NO	90	NO	NO	NO	NO	NO	NO	NO	NYHA I	CSS (NO SIGN)	MI > 90 days			Elective	ISOLATED CABG	NO	0.0132756	1.32756	Alive	Alive
1385	MALE	Indian	64	1	5	7	YES	YES	YES	NYHA II	51	EF: > 50% (Good)	On CPB	Isolated CABG	NO	NO	NO	NO	NO	NO	#NULL!	NO	NO	NO	NO	NO	NO	YES	NYHA II	CSS1	No Previous MI			Elective	ISOLATED CABG	NO	0.0104959	1.04959	Alive	Alive
1386	MALE	Others	66	4	8	19	YES	NO	YES	NYHA I	46	EF: 31 - 50% (Moderate)	On CPB	Isolated CABG	NO	NO	NO	NO	NO	NO	115	NO	NO	NO	NO	NO	NO	NO	NYHA I	CSS2	MI 8-21 days	43	PA Sys : 31 - 55	Emergency	ISOLATED CABG	NO	0.0514208	5.14208	Alive	Alive
1387	MALE	Malay	64	1	7	10	YES	NO	NO	NYHA I	45	EF: 31 - 50% (Moderate)	On CPB	Isolated CABG	NO	NO	NO	NO	NO	NO	121	NO	NO	NO	NO	NO	NO	NO	NYHA I	CSS1	No Previous MI	<31	PA Sys : < 31	Elective	ISOLATED CABG	NO	0.017935	1.7935	Alive	Alive
1388	MALE	Malay	62	1	7	19	YES	NO	NO	NYHA I	58	EF: > 50% (Good)	On CPB	Isolated CABG	NO	NO	NO	NO	NO	NO	85	NO	NO	NO	NO	NO	NO	NO	NYHA I	CSS (NO SIGN)	No Previous MI	<31	PA Sys : < 31	Elective	ISOLATED CABG	NO	0.0123734	1.23734	Alive	Alive
1389	MALE	Chinese	70	1	7	9	YES	NO	YES	NYHA II	38	EF: 31 - 50% (Moderate)	On CPB	Isolated CABG	NO	NO	NO	NO	NO	NO	#NULL!	NO	NO	NO	NO	NO	NO	NO	NYHA II	CSS2	No Previous MI			Elective	ISOLATED CABG	NO	0.0100399	1.00399	Alive	Alive
1390	MALE	Malay	62	1	7	9	NO	NO	YES	NYHA II		EF: > 50% (Good)	On CPB	Isolated CABG	NO	NO	NO	NO	NO	NO	#NULL!	NO	NO	NO	NO	NO	NO	NO	NYHA II	CSS2	No Previous MI			Elective	ISOLATED CABG	NO	0.00592624	0.592624	Alive	Alive
1391	MALE	Malay	64	4	10	15	YES	YES	YES	NYHA I	60	EF: > 50% (Good)	On CPB	Isolated CABG	YES	NO	NO	NO	NO	YES	916	NO	NO	NO	NO	NO	NO	YES	NYHA I	CSS (NO SIGN)	MI > 90 days			Elective	ISOLATED CABG	NO	0.0185521	1.85521	Alive	Alive
1392	MALE	Malay	68	2	6	8	YES	YES	YES	NYHA I	40%	EF: 31 - 50% (Moderate)	On CPB	Isolated CABG	NO	NO	NO	NO	NO	NO	69		NO	NO	NO	NO	NO	NO	NYHA I	CSS (NO SIGN)	MI 22-90 days			Elective	ISOLATED CABG	NO	0.0234036	2.34036	Alive	Alive
1393	MALE	Indian	61	1	11	14	YES	YES	YES	NYHA I	49	EF: 31 - 50% (Moderate)	On CPB	Isolated CABG	NO	NO	NO	NO	NO	NO	87	NO	NO	NO	YES	NO	NO	YES	NYHA I	CSS2	No Previous MI	42	PA Sys : 31 - 55	Elective	ISOLATED CABG	NO	0.0335082	3.35082	Alive	Alive
1394	MALE	Malay	68	2	12	24	YES	NO	NO	NYHA II	51	EF: > 50% (Good)	On CPB	Isolated CABG	NO	NO	NO	NO	NO	NO	#NULL!	NO	NO	NO	NO	NO	NO	NO	NYHA II	CSS1	MI 8-21 days	37	PA Sys : 31 - 55	Urgent	TWO PROCEDURES	NO	0.0273013	2.73013	Alive	Alive
1395	MALE	Malay	67	1	7	14	YES	YES	YES	NYHA I	47	EF: 31 - 50% (Moderate)	On CPB	Isolated CABG	NO	NO	NO	NO	NO	NO	128	NO	NO	NO	NO	NO	NO	NO	NYHA I	CSS (NO SIGN)	No Previous MI			Elective	ISOLATED CABG	NO	0.0195968	1.95968	Alive	Alive
1396	MALE	Chinese	67	1	12	14	YES	YES	YES	NYHA II	60-65	EF: > 50% (Good)	On CPB	Isolated CABG	NO	NO	NO	NO	NO	NO	78	YES	NO	NO	NO	NO	NO	NO	NYHA II	CSS (NO SIGN)	No Previous MI			Urgent	0	0	0.0358855	3.58855	Alive	Alive
1397	MALE	Others	68	5	10	18	YES	NO	YES	NYHA II	30%	EF: 21 - 30% (Poor)	On CPB	Isolated CABG	NO	NO	NO	NO	NO	NO	107	YES	NO	NO	NO		YES	NO	NYHA II	CSS1	MI > 90 days	37	PA Sys : 31 - 55	Elective	ISOLATED CABG	NO	0.182593	18.2593	Alive	Alive
1398	MALE	Malay	68	3	10	20	NO	NO	NO	NYHA II	46	EF: 31 - 50% (Moderate)	On CPB	Isolated CABG	NO	NO	NO	NO	NO	NO	71	NO	NO	NO	NO	NO	NO	NO	NYHA II	CSS1	MI 8-21 days			Elective	TWO PROCEDURES	NO	0.0434803	4.34803	Alive	Alive
1399	MALE	Chinese	66	1	6	10	YES	YES	YES	NYHA III	46	EF: 31 - 50% (Moderate)	On CPB	Isolated CABG	NO	NO	NO	NO	NO	NO	68	NO	NO	NO	NO	NO	NO	NO	NYHA III	CSS3	MI 1 - 7 Days			Urgent	ISOLATED CABG	NO	0.0402123	4.02123	Alive	Alive
1400	MALE	Malay	68	2	9	12	NO	YES	YES	NYHA II	40	EF: 31 - 50% (Moderate)	On CPB	Isolated CABG	YES	NO	NO	NO	YES	NO	150	NO	NO	NO	NO	NO	NO	NO	NYHA II	CSS3	MI > 90 days	35	PA Sys : 31 - 55	Elective	ISOLATED CABG	NO	0.0265838	2.65838	Alive	Alive
1401	MALE	Chinese	63	1	7	10	YES	YES	YES	NYHA II	46	EF: 31 - 50% (Moderate)	On CPB	Isolated CABG	NO	NO	NO	NO	NO	NO	140	NO	NO	NO	NO	NO	NO	NO	NYHA II	CSS2	MI 22-90 days			Elective	ISOLATED CABG	NO	0.0222404	2.22404	Alive	Alive
1402	MALE	Others	62	10	21	23	NO	YES	YES	NYHA I	34	EF: 31 - 50% (Moderate)	On CPB	Isolated CABG	#NULL!	NO	NO	NO	NO	NO	133	NO	NO	NO	NO	NO	NO	NO	NYHA I	CSS (NO SIGN)	No Previous MI			Elective	ISOLATED CABG	NO	0.017037	1.7037	Alive	Alive
1403	MALE	Malay	62	1	8	17	YES	NO	YES	NYHA II	58	EF: > 50% (Good)	On CPB	Isolated CABG	NO	NO	NO	NO	NO	NO	96	NO	NO	NO	NO	NO	NO	NO	NYHA II	CSS2	MI 22-90 days			Elective	ISOLATED CABG	NO	0.0159879	1.59879	Alive	Alive
1404	MALE	Indian	63	2	7	12	YES	YES	YES	NYHA I	52	EF: > 50% (Good)	On CPB	Isolated CABG	NO	NO	NO	NO	NO	NO	#NULL!	NO	NO	NO	NO	NO	NO	NO	NYHA I	CSS2	MI > 90 days			Elective	ISOLATED CABG	NO	0.00540389	0.540389	Alive	Alive
1405	MALE	Malay	63	4	9	12	YES	YES	#NULL!	NYHA IV	61	EF: > 50% (Good)	On CPB	Isolated CABG	NO	NO	NO	NO	NO	NO	75	NO	NO	NO	NO	NO	YES	NO	NYHA IV	CSS4	No Previous MI			Urgent	ISOLATED CABG	NO	0.102733	10.2733	Alive	Alive
1406	MALE	Indian	70	4	9	12	YES	YES	YES	NYHA I	40	EF: 31 - 50% (Moderate)	On CPB	Isolated CABG	NO	NO	NO	NO	NO	NO	#NULL!	NO	NO	NO	NO	NO	NO	NO	NYHA I	CSS (NO SIGN)	No Previous MI			Elective	ISOLATED CABG	NO	0.0091368	0.91368	Alive	Alive
1407	MALE	Malay	62	3	8	11	YES	YES	NO	NYHA II	29	EF: 21 - 30% (Poor)	On CPB	Isolated CABG	YES	NO	NO	NO	YES	NO	167	NO	NO	NO	NO	NO	NO	NO	NYHA II	CSS2	MI > 90 days	69	PA Sys : > 55	Elective	THREE PROCDEDURES	NO	0.10524	10.524	Alive	Alive
1408	MALE	Malay	69	1	6	9	YES	NO	YES	NYHA II	45	EF: 31 - 50% (Moderate)	On CPB	Isolated CABG	NO	NO	NO	NO	NO	NO	97	NO	NO	NO	NO	NO	NO	NO	NYHA II	CSS2	No Previous MI	23	PA Sys : < 31	Elective	ISOLATED CABG	NO	0.0229044	2.29044	Alive	Alive
1409	MALE	Chinese	61	1	7	10	YES	YES	YES	NYHA III	33	EF: 31 - 50% (Moderate)	On CPB	Isolated CABG	NO	NO	NO	NO	NO	NO	#NULL!	NO	NO	NO	NO	NO	NO	NO	NYHA III	CSS3	MI 22-90 days			Elective	ISOLATED CABG	NO	0.0109725	1.09725	Alive	Alive
1410	MALE	Indian	61	1	7	10	YES	YES	YES	NYHA II	50	EF: 31 - 50% (Moderate)	On CPB	Isolated CABG	NO	NO	NO	NO	NO	NO	74	NO	YES	NO	NO	NO	NO	NO	NYHA II	CSS (NO SIGN)	MI > 90 days			Elective	ISOLATED CABG	NO	0.0232413	2.32413	Alive	Alive
1411	MALE	Indian	67	2	10	12	YES	NO	YES	NYHA I	55	EF: > 50% (Good)	On CPB	Isolated CABG	NO	NO	NO	NO	NO	NO	71	NO	NO	NO	NO	NO	NO	NO	NYHA I	CSS1	No Previous MI			Elective	ISOLATED CABG	NO	0.0140768	1.40768	Alive	Alive
1412	MALE	Chinese	61	1	6	8	YES	YES	YES	NYHA I	57	EF: > 50% (Good)	On CPB	Isolated CABG	NO	NO	NO	NO	NO	NO	107	NO	NO	NO	NO	NO	NO	NO	NYHA I	CSS (NO SIGN)	No Previous MI	21	PA Sys : < 31	Elective	ISOLATED CABG	NO	0.012058	1.2058	Alive	Alive
1413	MALE	Malay	64	2	7	9	NO	YES	YES	NYHA I		EF: 31 - 50% (Moderate)	On CPB	Isolated CABG	NO	NO	NO	NO	NO	NO	108	NO	NO	NO	NO	NO	NO	YES	NYHA I	CSS (NO SIGN)	MI > 90 days			Elective	ISOLATED CABG	NO	0.0250165	2.50165	Alive	Alive
1414	MALE	Indian	68	1	10	16	YES	YES	YES	NYHA II	45	EF: 31 - 50% (Moderate)	On CPB	Isolated CABG	NO	NO	NO	NO	NO	NO	97	NO	NO	NO	NO	NO	NO	YES	NYHA II	CSS1	MI 22-90 days			Elective	ISOLATED CABG	NO	0.0365362	3.65362	Alive	Alive
1415	MALE	Malay	62	4	10	15	YES	YES	YES	NYHA II	25	EF: 21 - 30% (Poor)	On CPB	Isolated CABG	YES	NO	NO	NO	YES	NO	130	NO	NO	NO	NO	NO	YES	YES	NYHA II	CSS2	No Previous MI			Elective	ISOLATED CABG	NO	0.115538	11.5538	Alive	Alive
1416	MALE	Indian	63	2	8	10	YES	YES	YES	NYHA II	44	EF: 31 - 50% (Moderate)	On CPB	Isolated CABG	YES	NO	NO	NO	YES	NO	136	NO	NO	NO	NO	NO	NO	YES	NYHA II	CSS1	MI 22-90 days			Elective	ISOLATED CABG	NO	0.0313989	3.13989	Alive	Alive
1417	MALE	Malay	61	2	5	7	YES	YES	NO	NYHA I	55	EF: > 50% (Good)	On CPB	Isolated CABG	NO	NO	NO	NO	NO	NO	127	NO	NO	NO	NO	NO	NO	NO	NYHA I	CSS (NO SIGN)	MI 22-90 days			Elective	ISOLATED CABG	NO	0.0132239	1.32239	Alive	Alive
1418	MALE	Indian	70	1	5	7	YES	YES	YES	NYHA II	45	EF: 31 - 50% (Moderate)	On CPB	Isolated CABG	NO	NO	NO	NO	NO	NO	71	NO	NO	NO	NO	NO	NO	NO	NYHA II	CSS2	MI 22-90 days			Elective	ISOLATED CABG	NO	0.0270215	2.70215	Alive	Alive
1419	MALE	Malay	66	1	7	10	YES	NO	NO	NYHA I	45	EF: 31 - 50% (Moderate)	On CPB	Isolated CABG	NO	NO	NO	NO	NO	NO	111	NO	NO	NO	NO	NO	NO	NO	NYHA I	CSS2	MI 22-90 days			Elective	ISOLATED CABG	NO	0.0262415	2.62415	Alive	Alive
1420	MALE	Malay	65	1	9	16	YES	YES	NO	NYHA I	45	EF: 31 - 50% (Moderate)	On CPB	Isolated CABG	NO	NO	NO	NO	NO	NO	106	NO	NO	NO	NO	NO	NO	NO	NYHA I	CSS (NO SIGN)	No Previous MI			Elective	ISOLATED CABG	NO	0.0185305	1.85305	Alive	Alive
1421	MALE	Malay	63	4	8	12	YES	YES	YES	NYHA II	62	EF: > 50% (Good)	On CPB	Isolated CABG	NO	NO	NO	NO	NO	NO	119	NO	NO	NO	NO	NO	NO	NO	NYHA II	CSS2	No Previous MI			Elective	ISOLATED CABG	NO	0.0141114	1.41114	Alive	Alive
1422	MALE	Chinese	62	1	6	8	YES	YES	YES	NYHA I	50	EF: 31 - 50% (Moderate)	On CPB	Isolated CABG	NO	NO	NO	NO	NO	NO	94	NO	NO	NO	NO	NO	NO	NO	NYHA I	CSS (NO SIGN)	No Previous MI			Elective	ISOLATED CABG	NO	0.017037	1.7037	Alive	Alive
1423	MALE	Malay	66	2	8	16	YES	NO	YES	NYHA III	53	EF: > 50% (Good)	On CPB	Isolated CABG	NO	NO	NO	NO	NO	NO	108	NO	NO	NO	NO	NO	YES	NO	NYHA III	CSS3	MI 22-90 days			Elective	ISOLATED CABG	NO	0.0609285	6.09285	Alive	Alive
1424	MALE	Indian	64	1	7	8	NO	YES	NO	NYHA II	42	EF: 31 - 50% (Moderate)	On CPB	Isolated CABG	NO	NO	NO	NO	NO	NO	96	NO	NO	NO	NO	NO	NO	NO	NYHA II	CSS2	MI > 90 days			Urgent	ISOLATED CABG	NO	0.0269124	2.69124	Alive	Alive
1425	MALE	Indian	66	2	7	8	YES	NO	YES	NYHA I	55	EF: > 50% (Good)	On CPB	Isolated CABG	NO	NO	NO	NO	NO	NO	112	NO	NO	NO	NO	NO	NO	NO	NYHA I	CSS1	No Previous MI			Elective	ISOLATED CABG	NO	0.0136544	1.36544	Alive	Alive
1426	MALE	Malay	66	1	7	9	NO	NO	YES	NYHA I	45	EF: 31 - 50% (Moderate)	On CPB	Isolated CABG	NO	NO	NO	NO	NO	NO	115	NO	NO	NO	NO	NO	NO	NO	NYHA I	CSS (NO SIGN)	MI 22-90 days			Elective	ISOLATED CABG	NO	0.0220835	2.20835	Alive	Alive
1427	MALE	Indian	70	1	13	32	YES	YES	NO	NYHA II	51	EF: > 50% (Good)	On CPB	Isolated CABG	NO	NO	NO	NO	NO	NO	86	NO	NO	NO	NO	NO	NO	NO	NYHA II	CSS1	MI 22-90 days			Elective	ISOLATED CABG	NO	0.0197715	1.97715	Alive	Alive
1428	MALE	Malay	62	5	9	17	YES	NO	NO	NYHA I	57	EF: > 50% (Good)	On CPB	Isolated CABG	NO	NO	NO	NO	NO	NO	#NULL!	NO	NO	NO	NO	NO	NO	NO	NYHA I	CSS (NO SIGN)	No Previous MI			Elective	ISOLATED CABG	NO	0.00525276	0.525276	Alive	Alive
1429	MALE	Indian	65	1	5	7	YES	YES	YES	NYHA II	57%	EF: > 50% (Good)	On CPB	Isolated CABG	NO	NO	NO	NO	NO	NO	94	NO	NO	NO	NO	NO	NO	NO	NYHA II	CSS1	MI > 90 days			Elective	0	NO	0.0149623	1.49623	Alive	Alive
1430	MALE	Malay	63	1	7	9	YES	YES	YES	NYHA I	50	EF: 31 - 50% (Moderate)	On CPB	Isolated CABG	NO	NO	NO	NO	NO	NO	88	NO	NO	NO	NO	NO	NO	YES	NYHA I	CSS2	MI > 90 days			Elective	ISOLATED CABG	NO	0.0247283	2.47283	Alive	Alive
1431	MALE	Chinese	61	1	6	20	NO	NO	NO	NYHA I	39%	EF: 31 - 50% (Moderate)	On CPB	Isolated CABG	NO	NO	NO	NO	NO	NO	#NULL!	NO	NO	NO	NO	NO	NO	NO	NYHA I	CSS1	No Previous MI			Urgent	ISOLATED CABG	NO	0.00934536	0.934536	Alive	Alive
1432	MALE	Malay	65	3	10	15	YES	YES	YES	NYHA III	35	EF: 31 - 50% (Moderate)	On CPB	Isolated CABG	NO	NO	NO	NO	NO	NO	#NULL!	NO	NO	NO	NO	NO	YES	NO	NYHA III	CSS4	MI < 6 Hours			Urgent	ISOLATED CABG	NO	0.0598877	5.98877	Alive	Alive
1433	MALE	Indian	66	2	8	10	YES	YES	YES	NYHA I	44	EF: 31 - 50% (Moderate)	On CPB	Isolated CABG	NO	NO	NO	NO	NO	NO	94	NO	NO	NO	NO	NO	NO	NO	NYHA I	CSS1	No Previous MI	<31	PA Sys : < 31	Elective	ISOLATED CABG	NO	0.0186172	1.86172	Alive	Alive
1434	MALE	Indian	69	2	8	10	YES	NO	YES	NYHA II	61	EF: > 50% (Good)	On CPB	Isolated CABG	NO	NO	NO	NO	NO	NO	81	NO	NO	NO	NO	NO	NO	NO	NYHA II	CSS (NO SIGN)	No Previous MI			Elective	0	NO	0.0168971	1.68971	Alive	Alive
1435	MALE	Chinese	70	2	6	7	YES	YES	NO	NYHA II	60	EF: > 50% (Good)	On CPB	Isolated CABG	NO	NO	NO	NO	NO	NO	116	NO	NO	NO	NO	NO	NO	NO	NYHA II	CSS1	No Previous MI			Elective	ISOLATED CABG	NO	0.0171356	1.71356	Alive	Alive
1436	MALE	Others	66	1	7	9	YES	NO	YES	NYHA I	52%	EF: > 50% (Good)	On CPB	Isolated CABG	NO	NO	NO	NO	NO	NO	106	NO	NO	NO	NO	NO	NO	NO	NYHA I	CSS (NO SIGN)	MI 8-21 days			Elective	ISOLATED CABG	NO	0.0160986	1.60986	Alive	Alive
1437	MALE	Indian	69	2	6	8	YES	YES	YES	NYHA I	45	EF: 31 - 50% (Moderate)	On CPB	Isolated CABG	NO	NO	NO	NO	NO	NO	113	NO	NO	NO	NO	NO	NO	NO	NYHA I	CSS3	MI 8-21 days			Elective	ISOLATED CABG	NO	0.0238421	2.38421	Alive	Alive
1438	MALE	Chinese	67	1	6	8	YES	YES	NO	NYHA I	55	EF: > 50% (Good)	On CPB	Isolated CABG	NO	NO	NO	NO	NO	NO	95	NO	NO	NO	NO	NO	NO	NO	NYHA I	CSS1	MI 22-90 days			Elective	ISOLATED CABG	NO	0.0165566	1.65566	Alive	Alive
1439	MALE	Malay	67	1	5	9	YES	YES	NO	NYHA II	50	EF: 31 - 50% (Moderate)	On CPB	Isolated CABG	NO	NO	NO	NO	NO	NO	82	NO	NO	NO	NO	NO	NO	NO	NYHA II	CSS (NO SIGN)	MI 22-90 days	8	PA Sys : < 31	Elective	ISOLATED CABG	NO	0.0249764	2.49764	Alive	Alive
1440	MALE	Chinese	63	2	5	7	YES	YES	YES	NYHA II	55	EF: > 50% (Good)	On CPB	Isolated CABG	NO	NO	NO	NO	NO	NO	#NULL!	NO	NO	NO	NO	NO	NO	NO	NYHA II	CSS2	No Previous MI			Elective	ISOLATED CABG	NO	0.00602505	0.602505	Alive	Alive
1441	MALE	Malay	70	1	6	15	YES	YES	NO	NYHA II	77	EF: > 50% (Good)	On CPB	Isolated CABG	NO	NO	NO	NO	NO	NO	77	NO	NO	NO	NO	NO	NO	YES	NYHA II	CSS1	MI 1 - 7 Days			Elective	ISOLATED CABG	NO	0.0282669	2.82669	Alive	Alive
1442	MALE	Malay	62	9	14	22	YES	YES	NO	NYHA I	40	EF: 31 - 50% (Moderate)	On CPB	Isolated CABG	YES	NO	NO	NO	YES	NO	621	NO	NO	NO	NO	NO	NO	YES	NYHA I	CSS (NO SIGN)	#NULL!			Elective	ISOLATED CABG	NO	0.0236624	2.36624	Alive	Alive
1443	MALE	Indian	62	4	11	13	YES	YES	YES	NYHA I	48	EF: 31 - 50% (Moderate)	On CPB	Isolated CABG	NO	NO	NO	NO	NO	NO	69	NO	NO	NO	NO	NO	NO	NO	NYHA I	CSS (NO SIGN)	No Previous MI			Elective	ISOLATED CABG	NO	0.0169972	1.69972	Alive	Alive
1444	MALE	Indian	70	1	12	15	YES	YES	YES	NYHA I	54	EF: > 50% (Good)	On CPB	Isolated CABG	YES	NO	NO	YES	NO	NO	138	NO	NO	NO	NO	NO	NO	YES	NYHA I	CSS1	MI 22-90 days			Urgent	ISOLATED CABG	NO	0.0345778	3.45778	Alive	Alive
1445	MALE	Malay	67	8	14	24	YES	NO	YES	NYHA II	42	EF: 31 - 50% (Moderate)	On CPB	Isolated CABG	YES	NO	NO	NO	NO	YES	882	NO	NO	NO	NO	NO	NO	NO	NYHA II	CSS2	No Previous MI			Elective	ISOLATED CABG	NO	0.0258025	2.58025	Alive	Alive
1446	MALE	Chinese	61	4	7	9	NO	NO	NO	NYHA I	42	EF: 31 - 50% (Moderate)	On CPB	Isolated CABG	NO	NO	NO	NO	NO	NO	99	NO	NO	NO	NO	NO	NO	NO	NYHA I	CSS (NO SIGN)	No Previous MI			Elective	ISOLATED CABG	NO	0.0164886	1.64886	Alive	Alive
1447	MALE	Malay	64	1	7	10	YES	NO	YES	NYHA II	49	EF: 31 - 50% (Moderate)	On CPB	Isolated CABG	NO	NO	NO	NO	NO	NO	76	NO	NO	NO	NO	NO	NO	NO	NYHA II	CSS1	MI > 90 days			Elective	ISOLATED CABG	NO	0.0195534	1.95534	Alive	Alive
1448	MALE	Malay	66	3	9	14	YES	YES	YES	NYHA II	43	EF: 31 - 50% (Moderate)	On CPB	Isolated CABG	NO	NO	NO	NO	NO	NO	109	NO	NO	NO	NO	NO	NO	NO	NYHA II	CSS2	MI > 90 days			Elective	ISOLATED CABG	NO	0.0208222	2.08222	Alive	Alive
1449	MALE	Chinese	67	1	7	16	YES	NO	YES	NYHA II	66	EF: > 50% (Good)	On CPB	Isolated CABG	NO	NO	NO	NO	NO	NO	77	NO	NO	NO	NO	NO	NO	NO	NYHA II	CSS1	#NULL!	23	PA Sys : < 31	Elective	ISOLATED CABG	NO	0.0160127	1.60127	Alive	Alive
1450	MALE	Malay	66	1	6	16	YES	YES	YES	NYHA I	48	EF: 31 - 50% (Moderate)	On CPB	Isolated CABG	NO	NO	NO	NO	NO	NO	#NULL!	NO	NO	NO	NO	NO	NO	NO	NYHA I	CSS (NO SIGN)	No Previous MI			Elective	ISOLATED CABG	NO	0.00810233	0.810233	Alive	Alive
1451	MALE	Malay	68	1	8	10	NO	YES	YES	NYHA II	64	EF: > 50% (Good)	On CPB	Isolated CABG	NO	NO	NO	NO	NO	NO	91	NO	NO	NO	NO	NO	NO	NO	NYHA II	CSS1	MI 22-90 days			Elective	ISOLATED CABG	NO	0.018871	1.8871	Alive	Alive
1452	MALE	Indian	65	1	5	7	YES	NO	YES	NYHA I	40	EF: 31 - 50% (Moderate)	On CPB	Isolated CABG	NO	NO	NO	NO	NO	NO	75	NO	NO	NO	NO	NO	NO	NO	NYHA I	CSS1	MI 22-90 days			Elective	ISOLATED CABG	NO	0.021426	2.1426	Alive	Alive
1453	MALE	Malay	70	2	6	9	YES	YES	YES	NYHA II	52	EF: > 50% (Good)	On CPB	Isolated CABG	NO	NO	NO	NO	NO	NO	84	NO	NO	NO	NO	NO	NO	NO	NYHA II	CSS1	MI 22-90 days	23	PA Sys : < 31	Elective	ISOLATED CABG	NO	0.0200497	2.00497	Alive	Alive
1454	MALE	Malay	61	2	11	13	YES	YES	YES	NYHA II	40%	EF: 31 - 50% (Moderate)	On CPB	Isolated CABG	YES	NO	NO	NO	YES	NO	149	NO	NO	NO	NO	NO	NO	NO	NYHA II	CSS1	MI > 90 days			Elective	ISOLATED CABG	NO	0.0183604	1.83604	Alive	Alive
1455	MALE	Malay	68	2	9	11	YES	NO	YES	NYHA II	53%	EF: > 50% (Good)	On CPB	Isolated CABG	NO	NO	NO	NO	NO	NO	115	NO	NO	NO	NO	NO	NO	NO	NYHA II	CSS2	No Previous MI			Elective	ISOLATED CABG	NO	0.0163915	1.63915	Alive	Alive
1456	MALE	Malay	69	5	14	25	YES	NO	YES	NYHA I	53	EF: > 50% (Good)	On CPB	Isolated CABG	NO	NO	NO	NO	NO	NO	#NULL!	YES	NO	NO	NO	NO	NO	NO	NYHA I	CSS (NO SIGN)	MI 22-90 days			Emergency	ISOLATED CABG	NO	0.0253012	2.53012	Alive	Alive
1457	MALE	Malay	65	2	11	13	YES	YES	YES	NYHA I	36	EF: 31 - 50% (Moderate)	On CPB	Isolated CABG	YES	NO	NO	NO	YES	YES	682	NO	NO	NO	NO	NO	NO	YES	NYHA I	CSS (NO SIGN)	No Previous MI			Elective	ISOLATED CABG	NO	0.0262023	2.62023	Alive	Alive
1458	MALE	Malay	67	1	16	21	YES	NO	YES	NYHA I	64	EF: > 50% (Good)	On CPB	Isolated CABG	NO	NO	NO	NO	NO	NO	#NULL!	NO	NO	NO	NO	NO	NO	NO	NYHA I	CSS (NO SIGN)	No Previous MI			Elective	ISOLATED CABG	NO	0.00602438	0.602438	Alive	Alive
1459	MALE	Others	70	2	7	11	YES	YES	YES	NYHA II	25	EF: 21 - 30% (Poor)	Off Pump	Isolated CABG	YES	NO	NO	NO	YES	NO	149	YES	NO	NO	NO	NO	NO	NO	NYHA II	CSS2	MI > 90 days			Elective	ISOLATED CABG	NO	0.0624076	6.24076	Alive	Alive
1460	MALE	Malay	62	1	19	22	YES	YES	NO	NYHA III	43	EF: 31 - 50% (Moderate)	On CPB	Isolated CABG	NO	NO	NO	NO	NO	NO	#NULL!	NO	NO	NO	NO	NO	NO	NO	NYHA III	CSS2	MI > 90 days			Elective	ISOLATED CABG	NO	0.00967889	0.967889	Alive	Alive
1461	MALE	Malay	68	4	18	20	YES	NO	NO	NYHA I	56	EF: > 50% (Good)	On CPB	Isolated CABG	NO	NO	NO	NO	NO	NO	105	NO	NO	NO	NO	NO	NO	NO	NYHA I	CSS (NO SIGN)	No Previous MI			Elective	ISOLATED CABG	NO	0.0147519	1.47519	Alive	Alive
1462	MALE	Malay	68	15	34	43	YES	YES	YES	NYHA II	37	EF: 31 - 50% (Moderate)	On CPB	Isolated CABG	NO	NO	NO	NO	NO	NO	87	NO	NO	NO	NO	NO	NO	YES	NYHA II	CSS (NO SIGN)	MI > 90 days			Elective	ISOLATED CABG	NO	0.0315194	3.15194	Alive	Alive
1463	MALE	Indian	61	2	11	13	YES	YES	YES	NYHA I	61	EF: > 50% (Good)	On CPB	Isolated CABG	NO	NO	NO	NO	NO	NO	87	NO	NO	NO	NO	NO	NO	YES	NYHA I	CSS1	MI > 90 days			Elective	ISOLATED CABG	NO	0.0165852	1.65852	Alive	Alive
1464	MALE	Chinese	67	1	8	27	NO	YES	NO	NYHA II	35	EF: 31 - 50% (Moderate)	On CPB	Isolated CABG	NO	NO	NO	NO	NO	NO	78	NO	NO	NO	NO	NO	NO	YES	NYHA II	CSS2	MI 8-21 days			Elective	ISOLATED CABG	NO	0.0350599	3.50599	Alive	Alive
1465	MALE	Malay	64	1	8	10	YES	YES	YES	NYHA I	53	EF: > 50% (Good)	On CPB	Isolated CABG	NO	NO	NO	NO	NO	NO	84	NO	NO	NO	NO	NO	NO	NO	NYHA I	CSS (NO SIGN)	MI > 90 days			Elective	ISOLATED CABG	NO	0.0130901	1.30901	Alive	Alive
1466	MALE	Chinese	66	1	9	10	YES	YES	NO	NYHA II	49	EF: 31 - 50% (Moderate)	On CPB	Isolated CABG	NO	NO	NO	NO	NO	NO	96	NO	NO	NO	NO	NO	NO	NO	NYHA II	CSS3	MI 22-90 days			Elective	ISOLATED CABG	NO	0.0241229	2.41229	Alive	Alive
1467	MALE	Indian	65	2	7	12	YES	YES	NO	NYHA II	40-45	EF: 31 - 50% (Moderate)	On CPB	Isolated CABG	YES	NO	NO	NO	YES	NO	87	NO	NO	NO	NO	NO	NO	YES	NYHA II	CSS2	No Previous MI			Elective	ISOLATED CABG	NO	0.0284791	2.84791	Alive	Alive
1468	MALE	Chinese	68	5	9	11	YES	NO	YES	NYHA II	60	EF: > 50% (Good)	On CPB	Isolated CABG	NO	NO	NO	NO	NO	NO	83	NO	NO	NO	NO		NO	NO	NYHA II	CSS2	No Previous MI			Elective	ISOLATED CABG	NO	0.0161632	1.61632	Alive	Alive
1469	MALE	Malay	67	2	10	12	YES	NO	YES	NYHA II	47	EF: 31 - 50% (Moderate)	On CPB	Isolated CABG	NO	NO	NO	NO	NO	NO	135	NO	NO	NO	NO	NO	NO	NO	NYHA II	CSS1	MI > 90 days			Elective	ISOLATED CABG	NO	0.0215115	2.15115	Alive	Alive
1470	MALE	Malay	64	1	9	11	YES	YES	NO	NYHA I	58	EF: > 50% (Good)	On CPB	Isolated CABG	NO	NO	NO	NO	NO	NO	89	NO	NO	NO	NO	NO	NO	NO	NYHA I	CSS1	MI > 90 days			Elective	ISOLATED CABG	NO	0.0129072	1.29072	Alive	Alive
1471	MALE	Others	64	1	14	19	YES	NO	YES	NYHA II	66	EF: > 50% (Good)	On CPB	Isolated CABG	NO	NO	NO	NO	NO	NO	111	NO	NO	NO	NO	NO	NO	NO	NYHA II	CSS2	MI > 90 days			Elective	ISOLATED CABG	NO	0.0146846	1.46846	Alive	Alive
1472	MALE	Malay	62	1	6	13	YES	YES	NO	NYHA I	57	EF: > 50% (Good)	On CPB	Isolated CABG	NO	NO	NO	NO	NO	NO	72	NO	NO	NO	NO	NO	NO	NO	NYHA I	CSS2	MI > 90 days	25	PA Sys : < 31	Elective	ISOLATED CABG	NO	0.0122866	1.22866	Alive	Alive
1473	MALE	Malay	62	1	7	11	YES	NO	YES	NYHA II	56	EF: > 50% (Good)	On CPB	Isolated CABG	YES	NO	NO	NO	YES	NO	131	NO		NO	NO	NO	NO	NO	NYHA II	CSS1	MI 22-90 days	24	PA Sys : < 31	Elective	ISOLATED CABG	NO	0.0161381	1.61381	Alive	Alive
1474	MALE	Malay	66	5	10	12	YES	YES	YES	NYHA I	44%	EF: 31 - 50% (Moderate)	On CPB	Isolated CABG	YES	NO	NO	NO	NO	YES	621	NO	NO	NO	NO	NO	NO	NO	NYHA I	CSS (NO SIGN)	#NULL!	43	PA Sys : 31 - 55	Elective	ISOLATED CABG	NO	0.0225469	2.25469	Alive	Alive
1475	MALE	Malay	61	5	11	13	YES	YES	YES	NYHA II	74%	EF: > 50% (Good)	On CPB	Isolated CABG	YES	NO	NO	NO	YES	NO	403	NO	NO	NO	NO	NO	NO	YES	NYHA II	CSS2	MI > 90 days			Elective	ISOLATED CABG	NO	0.0184247	1.84247	Alive	Alive
1476	MALE	Indian	62	1	5	7	YES	YES	NO	NYHA III	41	EF: 31 - 50% (Moderate)	On CPB	Isolated CABG	NO	NO	NO	NO	NO	NO	102	NO	NO	NO	NO	NO	NO	YES	NYHA III	CSS2	#NULL!			Elective	ISOLATED CABG	NO	0.0320634	3.20634	Alive	Alive
1477	MALE	Malay	62	1	7	10	YES	YES	NO	NYHA I	39	EF: 31 - 50% (Moderate)	On CPB	Isolated CABG	NO	NO	NO	NO	NO	NO	102	NO	NO	NO	NO	NO	NO	NO	NYHA I	CSS (NO SIGN)	MI > 90 days			Elective	ISOLATED CABG	NO	0.0170768	1.70768	Alive	Alive
1478	MALE	Chinese	69	1	7	9	YES	NO	YES	NYHA II	48	EF: 31 - 50% (Moderate)	On CPB	Isolated CABG	NO	NO	NO	NO	NO	NO	93	NO	NO	NO	NO	NO	NO	NO	NYHA II	CSS1	MI 22-90 days			Elective	ISOLATED CABG	NO	0.0260999	2.60999	Alive	Alive
1479	MALE	Malay	63	4	9	12	YES	YES	NO	NYHA III	60	EF: > 50% (Good)	On CPB	Isolated CABG	NO	NO	NO	NO	NO	NO	102	NO	NO	NO	NO	NO	NO	YES	NYHA III	CSS (NO SIGN)	MI 8-21 days			Elective	ISOLATED CABG	NO	0.0282954	2.82954	Alive	Alive
1480	MALE	Malay	62	3	7	9	YES	NO	YES	NYHA II	65	EF: > 50% (Good)	On CPB	Isolated CABG	NO	NO	NO	NO	NO	NO	107	NO	NO	NO	NO	NO	NO	NO	NYHA II	CSS2	No Previous MI			Elective	ISOLATED CABG	NO	0.0138818	1.38818	Alive	Alive
1481	MALE	Malay	67	1	7	9	YES	YES	YES	NYHA III	60	EF: > 50% (Good)	On CPB	Isolated CABG	YES	NO	NO	NO	YES	NO	153	NO	NO	NO	NO	NO	NO	YES	NYHA III	CSS (NO SIGN)	MI 22-90 days			Elective	ISOLATED CABG	NO	0.0309583	3.09583	Alive	Alive
1482	MALE	Malay	65	1	6	12	YES	YES	NO	NYHA III	75	EF: > 50% (Good)	On CPB	Isolated CABG	NO	NO	NO	NO	NO	NO	95	NO	NO	NO	NO	NO	NO	YES	NYHA III	CSS (NO SIGN)	#NULL!			Elective	ISOLATED CABG	NO	0.0253612	2.53612	Alive	Alive
1483	MALE	Malay	66	1	9	12	YES	NO	YES	NYHA I	56	EF: > 50% (Good)	On CPB	Isolated CABG	NO	NO	NO	NO	NO	NO	111	NO	NO	NO	NO	NO		NO	NYHA I	CSS (NO SIGN)	MI > 90 days			Elective	ISOLATED CABG	NO	0.0395039	3.95039	Alive	Alive
1484	MALE	Malay	64	1	6	18	YES	YES	YES	NYHA II	40%	EF: 31 - 50% (Moderate)	On CPB	Isolated CABG	YES	NO	NO	NO	YES	NO	160	NO	NO	NO	NO	NO	NO	NO	NYHA II	CSS3	No Previous MI			Urgent	ISOLATED CABG	NO	0.0267263	2.67263	Alive	Alive
1485	MALE	Indian	68	1	7	18	YES	YES	YES	#NULL!	45	EF: 31 - 50% (Moderate)	On CPB	Isolated CABG	NO	NO	NO	NO	NO	NO	80	NO	NO	NO	NO	NO	NO	NO	#NULL!	#NULL!	No Previous MI			Elective	ISOLATED CABG	NO	0.0196884	1.96884	Alive	Alive
1486	MALE	Malay	69	5	8	9	YES	YES	YES	NYHA II	66	EF: > 50% (Good)	On CPB	Isolated CABG	NO	NO	NO	NO	NO	NO	106	NO	NO	NO	NO	NO		NO	NYHA II	CSS (NO SIGN)	No Previous MI			Elective	TWO PROCEDURES	NO	0.0812932	8.12932	Alive	Alive
1487	MALE	Others	64	1	6	8	YES	YES	YES	NYHA II	45	EF: 31 - 50% (Moderate)	On CPB	Isolated CABG	NO	NO	NO	NO	NO	NO	118	NO	NO	NO	NO	NO	NO	NO	NYHA II	CSS2	MI 22-90 days			Elective	ISOLATED CABG	NO	0.0229755	2.29755	Alive	Alive
1488	MALE	Malay	64	1	8	11	YES	NO	YES	NYHA I	60	EF: > 50% (Good)	On CPB	Isolated CABG	NO	NO	NO	NO	NO	NO	110	NO	NO	NO	NO	NO	NO	NO	NYHA I	CSS1	No Previous MI			Elective	ISOLATED CABG	NO	0.0131517	1.31517	Alive	Alive
1489	MALE	Malay	66	2	8	10	YES	YES	YES	NYHA II	60	EF: > 50% (Good)	On CPB	Isolated CABG	NO	NO	NO	NO	NO	NO	129	NO	NO	NO	NO	NO	NO	NO	NYHA II	CSS1	No Previous MI			Elective	ISOLATED CABG	NO	0.0154968	1.54968	Alive	Alive
1490	MALE	Indian	66	3	7	9	YES	YES	NO	NYHA II	45%	EF: 31 - 50% (Moderate)	On CPB	Isolated CABG	NO	NO	NO	NO	NO	NO	#NULL!	NO	NO	NO	NO	NO	NO	NO	NYHA II	CSS (NO SIGN)	No Previous MI			Elective	ISOLATED CABG	NO	0.00896726	0.896726	Alive	Alive
1491	MALE	Malay	66	2	7	13	YES	YES	YES	NYHA II	70	EF: > 50% (Good)	On CPB	Isolated CABG	YES	NO	YES	NO	NO	NO	180	NO	NO	NO	NO	NO	no	YES	NYHA II	CSS (NO SIGN)	No Previous MI			Elective	ISOLATED CABG	NO	0.0216872	2.16872	Alive	Alive
1492	MALE	Malay	62	2	8	10	NO	YES	NO	NYHA I	29	EF: 21 - 30% (Poor)	On CPB	Isolated CABG	NO	NO	NO	NO	NO	NO	89	NO	NO	NO	NO	NO		YES	NYHA I	CSS (NO SIGN)	No Previous MI			Elective	ISOLATED CABG	NO	0.106614	10.6614	Alive	Alive
1493	MALE	Malay	66	1	11	19	YES	YES	YES	NYHA II	64	EF: > 50% (Good)	On CPB	Isolated CABG	NO	NO	NO	NO	NO	NO	91	NO	NO	NO	NO	NO	NO	NO	NYHA II	CSS3	No Previous MI			Urgent	ISOLATED CABG	NO	0.0212633	2.12633	Alive	Alive
1494	MALE	Malay	62	1	7	12	YES	YES	YES	NYHA II	65	EF: > 50% (Good)	On CPB	Isolated CABG	NO	NO	NO	NO	NO	NO	127	NO	NO	NO	NO	NO	NO	NO	NYHA II	CSS (NO SIGN)	No Previous MI			Elective	ISOLATED CABG	NO	0.0136559	1.36559	Alive	Alive
1495	MALE	Chinese	67	2	6	8	YES	NO	YES	NYHA I	63	EF: > 50% (Good)	On CPB	Isolated CABG	NO	NO	NO	NO	NO	NO	81	NO	NO	NO	NO	NO	NO	NO	NYHA I	CSS (NO SIGN)	No Previous MI			Elective	ISOLATED CABG	NO	0.0143096	1.43096	Alive	Alive
1496	MALE	Indian	69	2	6	7	NO	YES	YES	NYHA II	30	EF: 21 - 30% (Poor)	On CPB	Isolated CABG	NO	NO	NO	NO	NO	NO	90	NO	NO	NO	NO	NO	NO	NO	NYHA II	CSS3	MI 1 - 7 Days			Elective	ISOLATED CABG	NO	0.0420462	4.20462	Alive	Alive
1497	MALE	Malay	70	3	12	17	YES	NO	YES	NYHA I	40	EF: 31 - 50% (Moderate)	On CPB	Isolated CABG	NO	NO	NO	NO	NO	NO	102	NO	NO	NO	NO	NO	NO	NO	NYHA I	CSS (NO SIGN)	No Previous MI			Urgent	ISOLATED CABG	NO	0.028444	2.8444	Alive	Alive
1498	MALE	Indian	66	3	9	21	YES	YES	YES	NYHA I	55	EF: > 50% (Good)	On CPB	Isolated CABG	YES	NO	NO	NO	YES	NO	121	NO	NO	NO	NO	NO	NO	YES	NYHA I	CSS4	MI 22-90 days			Urgent	ISOLATED CABG	0	0.0380407	3.80407	Alive	Alive
1499	MALE	Malay	64	1	7	11	YES	NO	YES	NYHA II	42	EF: 31 - 50% (Moderate)	On CPB	Isolated CABG	NO	NO	NO	NO	NO	NO	127	NO	NO	NO	NO	NO	NO	NO	NYHA II	CSS2	MI 22-90 days			Elective	TWO PROCEDURES	NO	0.0393332	3.93332	Alive	Alive
1500	MALE	Indonesian	67	1	7	12	NO	YES	YES	NYHA I	59	EF: > 50% (Good)	On CPB	Isolated CABG	NO	NO	NO	NO	NO	NO	109	NO	NO	NO	NO	NO	NO	NO	NYHA I	CSS2	No Previous MI			Elective	ISOLATED CABG	NO	0.0141429	1.41429	Alive	Alive
1501	MALE	Chinese	61	1	8	13	YES	YES	NO	NYHA I	43	EF: 31 - 50% (Moderate)	On CPB	Isolated CABG	YES	NO	NO	NO	YES	NO	129	NO	NO	NO	NO	NO	NO	NO	NYHA I	CSS (NO SIGN)	MI 22-90 days			Emergency	ISOLATED CABG	NO	0.0379051	3.79051	Alive	Alive
1502	MALE	Malay	61	4	10	18	YES	NO	YES	NYHA I	25	EF: 21 - 30% (Poor)	On CPB	Isolated CABG	NO	NO	NO	NO	NO	NO	#NULL!	NO	NO	NO	NO	NO	NO	NO	NYHA I	CSS2	No Previous MI			Elective	ISOLATED CABG	NO	0.0111224	1.11224	Alive	Alive
1503	MALE	Malay	61	1	6	8	YES	NO	YES	NYHA I	61	EF: > 50% (Good)	On CPB	Isolated CABG	NO	NO	NO	NO	NO	NO	107	NO	NO	NO	NO	NO	NO	NO	NYHA I	CSS2	No Previous MI			Elective	ISOLATED CABG	NO	0.0116954	1.16954	Alive	Alive
1504	MALE	Chinese	65	1	9	12	YES	NO	YES	NYHA II	68	EF: > 50% (Good)	On CPB	Isolated CABG	NO	NO	NO	NO	NO	NO	122	NO	NO	NO	NO	NO	NO	NO	NYHA II	CSS1	No Previous MI	18	PA Sys : < 31	Elective	ISOLATED CABG	NO	0.0148576	1.48576	Alive	Alive
1505	MALE	Malay	67	2	7	9	YES	YES	YES	NYHA I	55	EF: > 50% (Good)	On CPB	Isolated CABG	NO	NO	NO	NO	NO	NO	105	NO	NO	NO	NO	NO	NO	NO	NYHA I	CSS2	No Previous MI			Elective	ISOLATED CABG	NO	0.0142427	1.42427	Alive	Alive
1506	MALE	Indian	61	7	11	13	YES	YES	YES	NYHA III	46	EF: 31 - 50% (Moderate)	On CPB	Isolated CABG	YES	NO	YES	NO	NO	YES	811	NO	NO	YES	NO	NO	NO	YES	NYHA III	CSS3	MI > 90 days			Elective	ISOLATED CABG	NO	0.0845915	8.45915	Alive	Alive
1507	MALE	Malay	64	1	7	14	YES	YES	YES	NYHA II	40	EF: 31 - 50% (Moderate)	On CPB	Isolated CABG	NO	NO	NO	NO	NO	NO	114	NO	NO	NO	NO	NO	NO	NO	NYHA II	CSS2	MI 8-21 days			Urgent	ISOLATED CABG	NO	0.0309333	3.09333	Alive	Alive
1508	MALE	Malay	62	1	7	18	YES	YES	NO	NYHA I	63%	EF: > 50% (Good)	On CPB	Isolated CABG	NO	NO	NO	NO	NO	NO	#NULL!	NO	NO	NO	NO	NO	NO	NO	NYHA I	CSS1	No Previous MI			Elective	ISOLATED CABG	NO	0.00525276	0.525276	Alive	Alive
1509	MALE	Malay	61	1	7	13	YES	NO	YES	NYHA III	33	EF: 31 - 50% (Moderate)	On CPB	Isolated CABG	YES	NO	NO	NO	YES	NO	130	NO	NO	NO	NO	NO	NO	NO	NYHA III	CSS3	MI 22-90 days			Elective	ISOLATED CABG	NO	0.0255876	2.55876	Alive	Alive
1510	MALE	Malay	64	4	7	9	YES	YES	YES	NYHA I	52	EF: > 50% (Good)	On CPB	Isolated CABG	#NULL!	NO	NO	NO	NO	NO	110	NO	NO	NO	NO	NO	NO	YES	NYHA I	CSS (NO SIGN)	MI 22-90 days			Elective	ISOLATED CABG	NO	0.0212523	2.12523	Alive	Alive
1511	MALE	Malay	67	5	8	11	YES	NO	NO	NYHA II	65	EF: > 50% (Good)	On CPB	Isolated CABG	NO	NO	NO	NO	NO	NO	93	NO	NO	NO	NO	NO	NO	NO	NYHA II	CSS1	MI > 90 days			Emergency	ISOLATED CABG	NO	0.031198	3.1198	Alive	Alive
1512	MALE	Indian	62	4	12	14	YES	YES	YES	NYHA I	50	EF: 31 - 50% (Moderate)	On CPB	Isolated CABG	NO	NO	NO	NO	NO	NO	106	YES	NO	YES	NO	NO	NO	YES	NYHA I	CSS (NO SIGN)	No Previous MI	23	PA Sys : < 31	Elective	ISOLATED CABG	NO	0.0843148	8.43148	Alive	Alive
1513	MALE	Others	67	1	7	16	NO	NO	YES	NYHA I	48	EF: 31 - 50% (Moderate)	On CPB	Isolated CABG	NO	NO	NO	NO	NO	NO	81	NO	NO	NO	NO	NO	NO	NO	NYHA I	CSS1	No Previous MI			Elective	ISOLATED CABG	NO	0.0195968	1.95968	Alive	Alive
1514	MALE	Chinese	70	1	7	13	YES	YES	YES	NYHA II	60	EF: > 50% (Good)	On CPB	Isolated CABG	NO	NO	NO	NO	NO	NO	74	NO	NO	NO	NO	NO	NO	NO	NYHA II	CSS1	MI 22-90 days			Elective	ISOLATED CABG	NO	0.0197715	1.97715	Alive	Alive
1515	MALE	Malay	61	1	6	9	YES	YES	YES	NYHA II	48	EF: 31 - 50% (Moderate)	On CPB	Isolated CABG	NO	NO	NO	NO	NO	NO	165	NO	NO	NO	NO	NO	NO	YES	NYHA II	CSS1	MI > 90 days			Elective	ISOLATED CABG	NO	0.0259036	2.59036	Alive	Alive
1516	MALE	Malay	63	3	7	8	NO	YES	YES	NYHA II	50	EF: 31 - 50% (Moderate)	On CPB	Isolated CABG	NO	NO	NO	NO	NO	NO	155	NO	NO	NO	NO	NO	NO	YES	NYHA II	CSS2	No Previous MI			Elective	ISOLATED CABG	NO	0.0270052	2.70052	Alive	Alive
1517	MALE	Malay	70	2	9	12	YES	YES	YES	NYHA I	50	EF: 31 - 50% (Moderate)	On CPB	Isolated CABG	YES	NO	NO	NO	YES	NO	150	NO	NO	NO	NO	NO	NO	YES	NYHA I	CSS2	MI > 90 days			Elective	ISOLATED CABG	NO	0.0298897	2.98897	Alive	Alive
1518	MALE	Chinese	62	1	7	16	YES	NO	NO	NYHA II	57	EF: > 50% (Good)	On CPB	Isolated CABG	NO	NO	NO	NO	NO	NO	89	NO	NO	NO	NO	NO	NO	NO	NYHA II	CSS1	#NULL!			Elective	ISOLATED CABG	NO	0.0137523	1.37523	Alive	Alive
1519	MALE	Malay	66	3	9	19	YES	NO	NO	NYHA I	30%	EF: 21 - 30% (Poor)	On CPB	Isolated CABG	NO	NO	NO	NO	NO	NO	105	NO	NO	NO	NO	NO	NO	NO	NYHA I	CSS1	MI > 90 days			Elective	ISOLATED CABG	NO	0.0304823	3.04823	Alive	Alive
1520	MALE	Chinese	64	1	7	11	YES	YES	YES	NYHA II	40	EF: 31 - 50% (Moderate)	On CPB	Isolated CABG	YES	NO	NO	NO	YES	YES	772	NO	NO	NO	NO	NO	NO	YES	NYHA II	CSS1	MI 22-90 days			Elective	ISOLATED CABG	NO	0.0322779	3.22779	Alive	Alive
1521	MALE	Indian	63	1	8	22	NO	YES	NO	NYHA III	54	EF: > 50% (Good)	On CPB	Isolated CABG	NO	NO	NO	NO	NO	NO	93	NO	NO	NO	NO	NO	NO	YES	NYHA III	CSS (NO SIGN)	No Previous MI			Elective	ISOLATED CABG	NO	0.0241005	2.41005	Alive	Alive
1522	MALE	Malay	64	21	42	51	YES	YES	YES	NYHA II	40	EF: 31 - 50% (Moderate)	On CPB	Isolated CABG	NO	NO	NO	NO	NO	NO	111	NO	NO	NO	NO	NO	NO	NO	NYHA II	CSS3	MI 8-21 days			Emergency	ISOLATED CABG	NO	0.0452802	4.52802	Alive	Alive
1523	MALE	Malay	70	2	6	9	YES	YES	YES	NYHA II	27	EF: 21 - 30% (Poor)	On CPB	Isolated CABG	NO	NO	NO	NO	NO	NO	108	NO	NO	NO	NO	NO	NO	NO	NYHA II	CSS1	MI > 90 days			Elective	ISOLATED CABG	NO	0.0382627	3.82627	Alive	Alive
1524	MALE	Malay	63	2	8	11	YES	YES	YES	NYHA II	35	EF: 31 - 50% (Moderate)	On CPB	Isolated CABG	NO	NO	NO	NO	NO	NO	#NULL!	NO		NO	NO	NO	NO	NO	NYHA II	CSS1	MI 22-90 days			Elective	ISOLATED CABG	NO	0.00954091	0.954091	Alive	Alive
1525	MALE	Malay	64	2	6	8	YES	YES	NO	NYHA II	50	EF: 31 - 50% (Moderate)	On CPB	Isolated CABG	NO	NO	NO	NO	NO	NO	101	NO	NO	NO	NO	NO	NO	NO	NYHA II	CSS (NO SIGN)	MI > 90 days	30	PA Sys : < 31	Elective	ISOLATED CABG	NO	0.0200609	2.00609	Alive	Alive
1526	MALE	Malay	65	2	6	10	YES	NO	YES	NYHA II	50	EF: 31 - 50% (Moderate)	On CPB	Isolated CABG	NO	NO	NO	NO	NO	NO	76	NO	NO	NO	NO	NO	NO	NO	NYHA II	CSS (NO SIGN)	MI > 90 days			Elective	ISOLATED CABG	NO	0.0203905	2.03905	Alive	Alive
1527	MALE	Malay	64	1	8	14	YES	NO	YES	NYHA II	42	EF: 31 - 50% (Moderate)	On CPB	Isolated CABG	NO	NO	NO	NO	NO	NO	82	NO	NO	NO	NO	NO	NO	NO	NYHA II	CSS4	MI > 90 days			Elective	ISOLATED CABG	NO	0.0245368	2.45368	Alive	Alive
1528	MALE	Malay	66	4	8	10	YES	NO	YES	NYHA IV	60%	EF: > 50% (Good)	On CPB	Isolated CABG	NO	NO	NO	NO	NO	NO	#NULL!	NO	NO	NO	YES	NO	NO	NO	NYHA IV	CSS2	No Previous MI			Elective	ISOLATED CABG	NO	0.0125308	1.25308	Alive	Alive
1529	MALE	Indian	69	4	8	13	YES	YES	YES	NYHA II	46	EF: 31 - 50% (Moderate)	On CPB	Isolated CABG	YES	NO	NO	NO	YES	NO	142	YES	NO	NO	YES	NO	NO	YES	NYHA II	CSS2	No Previous MI	35	PA Sys : 31 - 55	Elective	ISOLATED CABG	NO	0.0751831	7.51831	Alive	Alive
1530	MALE	Malay	67	20	47	49	YES	YES	YES	NYHA I	60	EF: > 50% (Good)	On CPB	Isolated CABG	YES	NO	NO	NO	YES	NO	#NULL!	NO	NO	NO	NO	NO	NO	YES	NYHA I	CSS (NO SIGN)	No Previous MI			Elective	ISOLATED CABG	NO	0.0163794	1.63794	Alive	Alive
1531	MALE	Malay	64	2	7	10	YES	YES	YES	NYHA I	63	EF: > 50% (Good)	On CPB	Isolated CABG	NO	NO	NO	NO	NO	NO	74	NO	NO	NO	NO	NO	NO	NO	NYHA I	CSS (NO SIGN)	No Previous MI			Elective	ISOLATED CABG	NO	0.0131517	1.31517	Alive	Alive
1532	MALE	Others	66	1	7	9	YES	NO	YES	NYHA II	58	EF: > 50% (Good)	On CPB	Isolated CABG	NO	NO	NO	NO	NO	NO	122	NO	NO	YES	NO	NO	NO	NO	NYHA II	CSS2	No Previous MI			Elective	ISOLATED CABG	NO	0.0456498	4.56498	Alive	Alive
1533	MALE	Malay	63	2	8	10	YES	NO	YES	NYHA II	40	EF: 31 - 50% (Moderate)	On CPB	Isolated CABG	NO	NO	NO	NO	NO	NO	#NULL!	NO	NO	NO	NO	NO	NO	NO	NYHA II	CSS2	No Previous MI			Elective	ISOLATED CABG	NO	0.00835535	0.835535	Alive	Alive
1534	MALE	Malay	63	43	60	62	YES	YES	YES	NYHA I	45	EF: 31 - 50% (Moderate)	On CPB	Isolated CABG	YES	NO	NO	NO	YES	NO	145	NO	NO	NO	NO	NO	NO	YES	NYHA I	CSS (NO SIGN)	MI > 90 days			Elective	ISOLATED CABG	NO	0.0291668	2.91668	Alive	Alive
1535	MALE	Malay	70	2	9	11	YES	YES	NO	NYHA III	35-40	EF: 31 - 50% (Moderate)	On CPB	Isolated CABG	NO	NO	NO	NO	NO	NO	#NULL!	NO	NO	NO	NO	NO	NO	NO	NYHA III	CSS2	No Previous MI			Elective	ISOLATED CABG	NO	0.0119595	1.19595	Alive	Alive
1536	MALE	Malay	64	2	6	9	YES	YES	YES	NYHA I	40%	EF: 31 - 50% (Moderate)	On CPB	Isolated CABG	NO	NO	NO	NO	NO	NO	108	NO	NO	NO	NO	NO	NO	NO	NYHA I	CSS (NO SIGN)	No Previous MI			Elective	ISOLATED CABG	NO	0.0177269	1.77269	Alive	Alive
1537	MALE	Malay	69	1	5	22	YES	YES	YES	NYHA II	30	EF: 21 - 30% (Poor)	On CPB	Isolated CABG	NO	NO	NO	NO	NO	NO	106	NO	NO	NO	NO	NO	NO	NO	NYHA II	CSS3	MI 22-90 days			Elective	ISOLATED CABG	NO	0.042142	4.2142	Alive	Alive
1538	MALE	Malay	62	4	11	15	YES	YES	YES	NYHA I	34	EF: 31 - 50% (Moderate)	On CPB	Isolated CABG	NO	NO	NO	NO	NO	NO	85	NO	NO	NO	NO	NO	NO	YES	NYHA I	CSS (NO SIGN)	No Previous MI	22	PA Sys : < 31	Elective	ISOLATED CABG	NO	0.0236624	2.36624	Alive	Alive
1539	MALE	Indian	61	1	41	44	YES	YES	YES	NYHA I	51	EF: > 50% (Good)	On CPB	Isolated CABG	YES	NO	NO	NO	YES	NO	179	NO	NO	NO	NO	NO	NO	YES	NYHA I	CSS (NO SIGN)	MI 22-90 days			Elective	ISOLATED CABG	NO	0.0192723	1.92723	Alive	Alive
1540	MALE	Malay	63	3	9	11	YES	NO	YES	NYHA II	47	EF: 31 - 50% (Moderate)	On CPB	Isolated CABG	NO	NO	NO	NO	NO	NO	95	NO	YES	NO	NO	NO	NO	NO	NYHA II	CSS (NO SIGN)	MI 22-90 days	24	PA Sys : < 31	Elective	ISOLATED CABG	NO	0.0286475	2.86475	Alive	Alive
1541	MALE	Malay	68	1	8	10	YES	YES	YES	NYHA II	40	EF: 31 - 50% (Moderate)	On CPB	Isolated CABG	NO	NO	NO	NO	NO	NO	95	NO	NO	NO	NO	NO	NO	NO	NYHA II	CSS2	MI 22-90 days			Elective	ISOLATED CABG	NO	0.0255026	2.55026	Alive	Alive
1542	MALE	Chinese	61	5	22	29	YES	YES	NO	NYHA II	25%	EF: 21 - 30% (Poor)	On CPB	Isolated CABG	NO	NO	NO	NO	NO	NO	104	NO	NO	NO	NO	NO	NO	NO	NYHA II	CSS2	No Previous MI			Elective	ISOLATED CABG	NO	0.0287114	2.87114	Alive	Alive
1543	MALE	Chinese	63	2	8	10	YES	YES	YES	NYHA II	60	EF: > 50% (Good)	On CPB	Isolated CABG	NO	NO	NO	NO	NO	NO	78	NO	NO	NO	NO	NO	NO	NO	NYHA II	CSS3	No Previous MI			Elective	ISOLATED CABG	NO	0.0143111	1.43111	Alive	Alive
1544	MALE	Chinese	69	3	15	18	YES	NO	YES	NYHA I	50	EF: 31 - 50% (Moderate)	On CPB	Isolated CABG	NO	NO	NO	NO	NO	NO	102	NO	NO	NO	NO	NO	NO	NO	NYHA I	CSS (NO SIGN)	No Previous MI			Elective	ISOLATED CABG	NO	0.0202464	2.02464	Alive	Alive
1545	MALE	Malay	69	2	8	11	YES	NO	YES	NYHA II	58	EF: > 50% (Good)	On CPB	Isolated CABG	YES	NO	NO	NO	YES	NO	117	NO	NO	NO	NO	NO	NO	NO	NYHA II	CSS (NO SIGN)	No Previous MI			Elective	ISOLATED CABG	NO	0.0165842	1.65842	Alive	Alive
1546	MALE	Malay	62	1	6	8	YES	NO	YES	NYHA I	49	EF: 31 - 50% (Moderate)	On CPB	Isolated CABG	YES	NO	NO	NO	YES	NO	142	NO	NO	NO	NO	NO	NO	NO	NYHA I	CSS (NO SIGN)	MI 22-90 days			Elective	ISOLATED CABG	NO	0.019521	1.9521	Alive	Alive
1547	MALE	Malay	61	2	8	11	YES	NO	YES	NYHA II	60	EF: > 50% (Good)	On CPB	Isolated CABG	NO	NO	NO	NO	NO	NO	103	NO	NO	NO	NO		NO	NO	NYHA II	CSS1	MI 8-21 days			Elective	ISOLATED CABG	NO	0.0151149	1.51149	Alive	Alive
1548	MALE	Others	65	2	7	15	YES	NO	NO	NYHA II	45	EF: 31 - 50% (Moderate)	On CPB	Isolated CABG	NO	NO	NO	NO	NO	NO	114	NO	NO	NO	YES	NO	NO	NO	NYHA II	CSS4	MI 22-90 days			Urgent	ISOLATED CABG	NO	0.047751	4.7751	Alive	Alive
1549	MALE	Indian	69	1	6	8	NO	NO	YES	NYHA I	52	EF: > 50% (Good)	On CPB	Isolated CABG	NO	NO	NO	NO	NO	NO	79	NO	NO	NO	NO	NO	NO	NO	NYHA I	CSS2	No Previous MI			Elective	ISOLATED CABG	NO	0.0149256	1.49256	Alive	Alive
1550	MALE	Malay	62	2	8	10	YES	YES	YES	NYHA I	49	EF: 31 - 50% (Moderate)	On CPB	Isolated CABG	NO	NO	NO	NO	NO	NO	#NULL!	NO	NO	NO	NO	NO	NO	NO	NYHA I	CSS2	MI > 90 days			Elective	ISOLATED CABG	NO	0.00721811	0.721811	Alive	Alive
1551	MALE	Punjabi	67	5	8	12	YES	YES	YES	NYHA II	40	EF: 31 - 50% (Moderate)	On CPB	Isolated CABG	YES	NO	YES	NO	NO	YES	796	NO	NO	NO	NO	NO	NO	YES	NYHA II	CSS (NO SIGN)	MI 22-90 days			Elective	ISOLATED CABG	NO	0.0357088	3.57088	Alive	Alive
1552	MALE	Others	62	3	10	12	YES	YES	YES	NYHA II	64	EF: > 50% (Good)	Off Pump	Isolated CABG	NO	NO	NO	NO	NO	NO	#NULL!	NO	NO	NO	NO	YES	NO	YES	NYHA II	CSS (NO SIGN)	No Previous MI			Elective	ISOLATED CABG	NO	0.0155761	1.55761	Alive	Alive
1553	MALE	Malay	62	2	6	9	YES	NO	YES	NYHA I	53	EF: > 50% (Good)	On CPB	Isolated CABG	NO	NO	NO	NO	NO	NO	#NULL!	NO	NO	NO	NO	NO	NO	NO	NYHA I	CSS (NO SIGN)	No Previous MI			Elective	ISOLATED CABG	NO	0.00526519	0.526519	Alive	Alive
1554	MALE	Malay	67	1	8	10	YES	YES	YES	NYHA II	51	EF: > 50% (Good)	On CPB	Isolated CABG	YES	NO	NO	NO	YES	NO	#NULL!	NO	NO	NO	NO	NO	NO	NO	NYHA II	CSS1	No Previous MI			Elective	ISOLATED CABG	NO	0.07241	7.241	Alive	Alive
1555	MALE	Malay	61	1	7	10	YES	YES	YES	NYHA II	62	EF: > 50% (Good)	On CPB	Isolated CABG	NO	NO	NO	NO	NO	NO	97	NO	NO	NO	NO	NO	NO	NO	NYHA II	CSS2	No Previous MI			Elective	ISOLATED CABG	NO	0.0134968	1.34968	Alive	Alive
1556	MALE	Chinese	70	3	7	16	YES	YES	YES	NYHA II	44	EF: 31 - 50% (Moderate)	On CPB	Isolated CABG	NO	NO	NO	NO	NO	NO	129	NO	NO	NO	NO	NO	NO	NO	NYHA II	#NULL!	MI < 6 Hours			Urgent	ISOLATED CABG	NO	0.0368312	3.68312	Alive	Alive
1557	MALE	Indian	65	4	9	11	YES	YES	YES	NYHA I	57%	EF: > 50% (Good)	On CPB	Isolated CABG	YES	NO	NO	NO	YES	NO	145	NO	NO	NO	NO	NO	NO	YES	NYHA I	CSS (NO SIGN)	MI > 90 days			Elective	ISOLATED CABG	NO	0.0189898	1.89898	Alive	Alive
1558	MALE	Indian	65	3	6	15	YES	YES	YES	NYHA I	53	EF: > 50% (Good)	On CPB	Isolated CABG	NO	NO	NO	NO	NO	NO	104	NO	NO	NO	YES	NO	NO	NO	NYHA I	CSS1	No Previous MI			Urgent	ISOLATED CABG	NO	0.0223446	2.23446	Alive	Alive
1559	MALE	Malay	66	1	6	9	YES	NO	NO	NYHA I	44	EF: 31 - 50% (Moderate)	On CPB	Isolated CABG	NO	NO	NO	NO	NO	NO	76	NO	NO	NO	NO	NO	YES	NO	NYHA I	CSS (NO SIGN)	MI 22-90 days			Elective	ISOLATED CABG	NO	0.0616245	6.16245	Alive	Alive
1560	MALE	Malay	64	1	7	17	YES	YES	YES	NYHA I	37	EF: 31 - 50% (Moderate)	On CPB	Isolated CABG	NO	NO	NO	NO	NO	NO	75	NO	NO	NO	NO	NO	NO	YES	NYHA I	CSS (NO SIGN)	MI 8-21 days			Urgent	ISOLATED CABG	NO	0.039448	3.9448	Alive	Alive
1561	MALE	Malay	66	1	13	15	YES	YES	YES	NYHA II	63%	EF: > 50% (Good)	On CPB	Isolated CABG	NO	NO	NO	NO	NO	NO	#NULL!	NO	NO	NO	NO	NO	NO	NO	NYHA II	CSS2	No Previous MI			Elective	ISOLATED CABG	NO	0.00654421	0.654421	Alive	Alive
1562	MALE	Malay	69	2	6	9	YES	YES	NO	NYHA II	39	EF: 31 - 50% (Moderate)	On CPB	Isolated CABG	YES	NO	NO	NO	YES	NO	138	NO	NO	NO	NO	NO	NO	NO	NYHA II	CSS2	No Previous MI			Elective	ISOLATED CABG	NO	0.0227453	2.27453	Alive	Alive
1563	MALE	Indian	61	1	5	7	YES	YES	#NULL!	#NULL!	50	EF: 31 - 50% (Moderate)	On CPB	Isolated CABG	NO	NO	NO	NO	NO	NO	60	NO	NO	NO	NO	NO	NO	NO	#NULL!	CSS1	No Previous MI			Elective	0	0	0.0159577	1.59577	Alive	Alive
1564	MALE	Malay	61	2	8	10	YES	NO	NO	NYHA II	40	EF: 31 - 50% (Moderate)	On CPB	Isolated CABG	YES	NO	NO	NO	YES	NO	173	NO	NO	NO	NO			NO	NYHA II	CSS1	No Previous MI			Elective	0	0	0.0526435	5.26435	Alive	Alive
1565	MALE	Chinese	67	6	46	48	YES	YES	YES	NYHA II	57%	EF: > 50% (Good)	On CPB	Isolated CABG	YES	NO	NO	NO	YES	NO	135	NO	NO	NO	NO	NO	NO	YES	NYHA II	CSS2	#NULL!			Elective	ISOLATED CABG	NO	0.0222488	2.22488	Alive	Alive
1566	MALE	Chinese	66	2	7	13	YES	YES	YES	NYHA III	47	EF: 31 - 50% (Moderate)	On CPB	Isolated CABG	NO	NO	NO	NO	NO	NO	108	NO	NO	NO	YES	NO		NO	NYHA III	CSS2	No Previous MI			Elective	ISOLATED CABG	NO	0.0847408	8.47408	Alive	Alive
1567	MALE	Chinese	65	1	15	17	YES	NO	YES	NYHA I	62	EF: > 50% (Good)	On CPB	Isolated CABG	NO	NO	NO	NO	NO	NO	75	NO	YES	NO	NO	NO	NO	NO	NYHA I	CSS1	No Previous MI			Urgent	ISOLATED CABG	NO	0.0234561	2.34561	Alive	Alive
1568	MALE	Malay	65	4	7	18	YES	YES	YES	NYHA II	45	EF: 31 - 50% (Moderate)	On CPB	Isolated CABG	NO	NO	NO	NO	NO	NO	135	NO	NO	NO	YES	NO	NO	NO	NYHA II	CSS3	MI 22-90 days			Urgent	ISOLATED CABG	NO	0.038677	3.8677	Alive	Alive
1569	MALE	Malay	61	4	9	12	YES	YES	YES	NYHA II	60	EF: > 50% (Good)	On CPB	Isolated CABG	YES	NO	NO	NO	YES	NO	178		NO	NO	NO	NO	NO	YES	NYHA II	CSS2	MI 22-90 days	35	PA Sys : 31 - 55	Elective	ISOLATED CABG	NO	0.0254892	2.54892	Alive	Alive
1570	MALE	Malay	64	4	8	16	YES	YES	YES	NYHA II	64	EF: > 50% (Good)	On CPB	Isolated CABG	NO	NO	NO	NO	NO	NO	87	NO		NO	NO	NO	NO	YES	NYHA II	CSS2	#NULL!			Elective	ISOLATED CABG	NO	0.0244919	2.44919	Alive	Alive
1571	MALE	Malay	62	2	7	9	YES	YES	NO	NYHA II	55	EF: > 50% (Good)	On CPB	Isolated CABG	NO	NO	NO	NO	NO	NO	104	NO	NO	NO	NO	NO	NO	NO	NYHA II	CSS2	No Previous MI			Elective	ISOLATED CABG	NO	0.0138169	1.38169	Alive	Alive
1572	MALE	Malay	65	4	9	11	YES	NO	YES	NYHA I	40	EF: 31 - 50% (Moderate)	On CPB	Isolated CABG	NO	NO	NO	NO	NO	NO	143	NO	NO	NO	NO	NO	NO	NO	NYHA I	CSS (NO SIGN)	MI 22-90 days			Elective	ISOLATED CABG	NO	0.0212276	2.12276	Alive	Alive
1573	MALE	Malay	65	1	8	16	YES	YES	YES	NYHA II	40	EF: 31 - 50% (Moderate)	On CPB	Isolated CABG	NO	NO	NO	NO	NO	NO	106	NO	NO	NO	NO	NO	NO	YES	NYHA II	CSS (NO SIGN)	MI > 90 days			Elective	ISOLATED CABG	NO	0.028545	2.8545	Alive	Alive
1574	MALE	Malay	62	4	11	20	YES	NO	YES	NYHA II	30	EF: 21 - 30% (Poor)	On CPB	Isolated CABG	YES	NO	NO	NO	YES	NO	145	NO	NO	NO	NO	NO	NO	NO	NYHA II	CSS2	No Previous MI			Elective	ISOLATED CABG	NO	0.0302059	3.02059	Alive	Alive
1575	MALE	Chinese	64	2	13	21	YES	YES	YES	NYHA II	56	EF: > 50% (Good)	On CPB	Isolated CABG	NO	NO	NO	NO	NO	NO	89	NO	NO	NO	NO	NO	NO	NO	NYHA II	CSS1	MI > 90 days			Elective	ISOLATED CABG	NO	0.0147191	1.47191	Alive	Alive
1576	MALE	Malay	62	5	12	14	YES	YES	YES	NYHA I	26	EF: 21 - 30% (Poor)	On CPB	Isolated CABG	NO	NO	NO	NO	NO	NO	124	NO	NO	NO	YES	NO	NO	NO	NYHA I	CSS (NO SIGN)	No Previous MI			Elective	ISOLATED CABG	NO	0.0327654	3.27654	Alive	Alive
1577	MALE	Malay	64	4	8	12	YES	YES	YES	NYHA I	59	EF: > 50% (Good)	On CPB	Isolated CABG	NO	NO	NO	NO	NO	NO	84	NO	NO	NO	NO	NO	NO	YES	NYHA I	CSS2	MI 22-90 days			Elective	ISOLATED CABG	NO	0.0216011	2.16011	Alive	Alive
1578	MALE	Indian	61	1	5	11	YES	YES	NO	NYHA I	49	EF: 31 - 50% (Moderate)	On CPB	Isolated CABG	NO	NO	NO	NO	NO	NO	79	NO	NO	NO	NO	NO	NO	NO	NYHA I	CSS1	#NULL!	22	PA Sys : < 31	Elective	ISOLATED CABG	NO	0.015516	1.5516	Alive	Alive
1579	MALE	Malay	64	2	7	14	YES	YES	YES	NYHA II	57	EF: > 50% (Good)	On CPB	Isolated CABG	NO	NO	NO	NO	NO	NO	128	NO	NO	NO	NO	NO	NO	NO	NYHA II	CSS1	No Previous MI			Elective	ISOLATED CABG	NO	0.0143447	1.43447	Alive	Alive
1580	MALE	Malay	65	6	12	16	YES	NO	YES	NYHA II	59	EF: > 50% (Good)	On CPB	Isolated CABG	NO	NO	NO	NO	NO	NO	78	NO	NO	NO	NO	NO	NO	NO	NYHA II	CSS2	No Previous MI			Elective	ISOLATED CABG	NO	0.0147881	1.47881	Alive	Alive
1581	MALE	Malay	62	1	7	10	YES	YES	YES	NYHA II		EF: > 50% (Good)	On CPB	Isolated CABG	NO	NO	NO	NO	NO	NO	106	NO	NO	NO	NO	NO	NO	NO	NYHA II	CSS2	No Previous MI			Elective	ISOLATED CABG	NO	0.0137846	1.37846	Alive	Alive
1582	MALE	Malay	69	3	7	9	YES	YES	YES	NYHA I	50%	EF: 31 - 50% (Moderate)	On CPB	Isolated CABG	NO	NO	NO	NO	NO	NO	108	NO	NO	NO	NO	NO	NO	NO	NYHA I	CSS (NO SIGN)	No Previous MI			Elective	ISOLATED CABG	YES	0.0387923	3.87923	Alive	Alive
1583	MALE	Indian	65	1	7	9	YES	YES	YES	NYHA II	55	EF: > 50% (Good)	On CPB	Isolated CABG	NO	NO	NO	NO	NO	NO	116	NO	NO	NO	NO	NO	NO	NO	NYHA II	CSS1	MI > 90 days			Elective	ISOLATED CABG	NO	0.0149273	1.49273	Alive	Alive
1584	MALE	Malay	68	4	13	15	YES	YES	YES	NYHA I	48	EF: 31 - 50% (Moderate)	On CPB	Isolated CABG	NO	NO	NO	NO	NO	NO	124	NO	NO	NO	NO	NO	NO	NO	NYHA I	CSS (NO SIGN)	MI > 90 days			Elective	ISOLATED CABG	NO	0.020012	2.0012	Alive	Alive
1585	MALE	Malay	69	6	12	14	YES	YES	NO	NYHA III	47	EF: 31 - 50% (Moderate)	On CPB	Isolated CABG	NO	NO	NO	NO	NO	NO	76	NO	NO	NO	NO	NO	NO	YES	NYHA III	CSS (NO SIGN)	MI 22-90 days			Elective	ISOLATED CABG	NO	0.0440947	4.40947	Alive	Alive
1586	MALE	Malay	71	7	6	8	YES	YES	YES	NYHA II	30	EF: 21 - 30% (Poor)	On CPB	Isolated CABG	NO	NO	NO	NO	NO	NO	193	NO	NO	NO	NO	NO	NO	NO	NYHA II	CSS1	MI 22-90 days			Elective	ISOLATED CABG	NO	0.044708	4.4708	Dead	Death
1587	MALE	Malay	72	3	2	10	YES	YES	NO	NYHA III	35	EF: 31 - 50% (Moderate)	On CPB	Isolated CABG	NO	NO	NO	NO	NO	NO	164	NO	NO	NO	NO	NO	NO	NO	NYHA III	CSS3	No Previous MI	28	PA Sys : < 31	Elective	ISOLATED CABG	NO	0.0301256	3.01256	Dead	Death
1588	MALE	Chinese	74	5	8	9	YES	NO	YES	NYHA II	56	EF: > 50% (Good)	On CPB	Isolated CABG	NO	NO	NO	NO	NO	NO	103	NO	NO	NO	NO	NO	NO	NO	NYHA II	CSS2	No Previous MI			Urgent	ISOLATED CABG	NO	0.0258998	2.58998	Dead	Death
1589	MALE	Malay	77	26	26	39	YES	YES	YES	NYHA III	30	EF: 21 - 30% (Poor)	On CPB	Isolated CABG	NO	NO	NO	NO	NO	NO	108	NO	NO	NO	NO	NO	NO	NO	NYHA III	#NULL!	MI > 90 days	66	PA Sys : > 55	Urgent	ISOLATED CABG	NO	0.100166	10.0166	Dead	Death
1590	MALE	Malay	75	6	6	14	YES	YES	YES	NYHA I	58	EF: > 50% (Good)	On CPB	Isolated CABG	NO	NO	NO	NO	NO	NO	126	NO	NO	NO	NO	NO	NO	NO	NYHA I	CSS (NO SIGN)	MI 1 - 7 Days			Elective	ISOLATED CABG	NO	0.0204721	2.04721	Dead	Death
1591	MALE	Indian	72	5	5	11	YES	YES	NO	NYHA III	30	EF: 21 - 30% (Poor)	On CPB	Isolated CABG	YES	NO	YES	NO	YES	NO	459	NO	YES	NO	NO	NO	YES	YES	NYHA III	CSS2	MI 22-90 days			Elective	ISOLATED CABG	NO	0.239408	23.9408	Dead	Death
1592	MALE	Chinese	73	6	5	11	YES	YES	YES	NYHA II	32	EF: 31 - 50% (Moderate)	On CPB	Isolated CABG	YES	NO	YES	NO	NO	YES	604	NO	NO	NO	NO	NO	NO	YES	NYHA II	CSS (NO SIGN)	No Previous MI			Elective	ISOLATED CABG	NO	0.0354369	3.54369	Dead	Death
1593	MALE	Malay	73	49	49	51	YES	YES	YES	NYHA I	38	EF: 31 - 50% (Moderate)	On CPB	Isolated CABG	YES	NO	YES	NO	YES	NO	213	NO	NO	NO	NO	NO	NO	NO	NYHA I	CSS2	MI > 90 days			Elective	ISOLATED CABG	NO	0.0232231	2.32231	Dead	Death
1594	MALE	Malay	71	2	2	13	YES	YES	YES	NYHA I	49	EF: 31 - 50% (Moderate)	On CPB	Isolated CABG	YES	NO	NO	NO	NO	YES	681	NO	NO	NO	NO	NO	NO	YES	NYHA I	CSS3	MI > 90 days			Elective	ISOLATED CABG	NO	0.0304459	3.04459	Dead	Death
1595	MALE	Malay	76	34	42	44	YES	NO	NO	NYHA II	28	EF: 21 - 30% (Poor)	On CPB	Isolated CABG	NO	NO	NO	NO	NO	NO	109	NO	NO	NO	NO	NO	NO	NO	NYHA II	CSS2	No Previous MI	38	PA Sys : 31 - 55	Elective	TWO PROCEDURES	NO	0.0875832	8.75832	Dead	Death
1596	MALE	Indian	73	1	7	14	YES	NO	YES	NYHA II		#NULL!	On CPB	Isolated CABG	NO	NO	NO	NO	NO	NO	71	NO	NO	NO	NO	NO	NO	NO	NYHA II	CSS3	No Previous MI			Urgent	ISOLATED CABG	NO	0.0254834	2.54834	Alive	Alive
1597	MALE	Chinese	72	1	8	10	YES	NO	YES	NYHA II		#NULL!	On CPB	Isolated CABG	NO	NO	NO	NO	NO	NO	#NULL!	NO	NO	NO	NO	NO	NO	NO	NYHA II	CSS2	No Previous MI			Elective	ISOLATED CABG	NO	0.00779268	0.779268	Alive	Alive
1598	MALE	Others	72	1	8	10	YES	YES	YES	NYHA II	55	EF: > 50% (Good)	On CPB	Isolated CABG	NO	NO	NO	NO	NO	NO	103	NO	NO	NO	NO	NO	NO	NO	NYHA II	CSS1	MI > 90 days			Elective	ISOLATED CABG	NO	0.0182079	1.82079	Alive	Alive
1599	MALE	Chinese	75	4	8	16	NO	NO	YES	NYHA I	35	EF: 31 - 50% (Moderate)	On CPB	Isolated CABG	NO	NO	NO	NO	NO	NO	69	NO	NO	NO	NO	NO		NO	NYHA I	CSS1	MI 8-21 days			Urgent	ISOLATED CABG	NO	0.0531914	5.31914	Alive	Alive
1600	MALE	Chinese	80	2	8	16	YES	NO	YES	NYHA I	65	EF: > 50% (Good)	On CPB	Isolated CABG	NO	NO	NO	NO	NO	NO	89	NO	NO	NO	NO	NO		NO	NYHA I	CSS3	No Previous MI			Urgent	ISOLATED CABG	NO	0.0276936	2.76936	Alive	Alive
1601	MALE	Malay	78	1	9	25	YES	YES	YES	NYHA I	65	EF: > 50% (Good)	On CPB	Isolated CABG	YES	NO	NO	NO	YES	NO	165	NO	NO	NO	NO	NO	NO	YES	NYHA I	CSS3	No Previous MI			Urgent	ISOLATED CABG	NO	0.0374358	3.74358	Alive	Alive
1602	MALE	Chinese	71	5	12	15	YES	YES	YES	NYHA I	51	EF: > 50% (Good)	On CPB	Isolated CABG	NO	NO	NO	NO	NO	NO	111	NO	NO	NO	NO	NO	NO	YES	NYHA I	CSS (NO SIGN)	MI 22-90 days			Elective	ISOLATED CABG	NO	0.0260066	2.60066	Alive	Alive
1603	MALE	Malay	71	9	14	21	YES	YES	YES	NYHA II	55	EF: > 50% (Good)	On CPB	Isolated CABG	NO	NO	NO	NO	NO	NO	#NULL!	NO	NO	NO	NO	NO	NO	YES	NYHA II	CSS1	MI > 90 days			Urgent	ISOLATED CABG	NO	0.0148614	1.48614	Alive	Alive
1604	MALE	Indian	77	2	18	22	YES	NO	YES	NYHA II	57	EF: > 50% (Good)	On CPB	Isolated CABG	YES	NO	NO	NO	YES	NO	174	NO	NO	NO	NO	NO		NO	NYHA II	CSS1	MI > 90 days			Elective	ISOLATED CABG	NO	0.0600141	6.00141	Alive	Alive
1605	MALE	Malay	74	1	8	10	NO	NO	YES	NYHA I	30	EF: 21 - 30% (Poor)	On CPB	Isolated CABG	NO	NO	NO	NO	NO	NO	92	NO	NO	NO	NO	NO	NO	NO	NYHA I	CSS (NO SIGN)	MI 22-90 days			Elective	ISOLATED CABG	NO	0.043501	4.3501	Alive	Alive
1606	MALE	Malay	71	2	12	21	YES	NO	YES	NYHA II	30	EF: 21 - 30% (Poor)	On CPB	Isolated CABG	NO	NO	NO	NO	NO	NO	59	NO		NO	NO	NO	NO	NO	NYHA II	CSS2	MI 8-21 days			Urgent	ISOLATED CABG	0	0.0606741	6.06741	Alive	Alive
1607	MALE	Chinese	73	2	8	17	YES	NO	YES	NYHA II	40	EF: 31 - 50% (Moderate)	On CPB	Isolated CABG	NO	NO	NO	NO	NO	NO	#NULL!	YES	NO	NO	YES	NO	NO	NO	NYHA II	CSS1	MI 22-90 days			Emergency	ISOLATED CABG	NO	0.0506336	5.06336	Alive	Alive
1608	MALE	Indian	75	5	13	17	YES	YES	YES	NYHA III	37	EF: 31 - 50% (Moderate)	On CPB	Isolated CABG	NO	NO	NO	NO	NO	NO	101	YES	NO	NO	YES	NO	YES	NO	NYHA III	CSS3	MI 6 - 24 Hours			Urgent	ISOLATED CABG	NO	0.244888	24.4888	Alive	Alive
1609	MALE	Indonesian	73	1	12	14	YES	YES	NO	NYHA I	40	EF: 31 - 50% (Moderate)	On CPB	Isolated CABG	NO	NO	NO	NO	NO	NO	92	NO	NO	NO	NO	NO	NO	NO	NYHA I	CSS (NO SIGN)	MI 22-90 days			Elective	ISOLATED CABG	NO	0.0268318	2.68318	Alive	Alive
1610	MALE	Malay	73	7	21	25	YES	NO	YES	NYHA II	29	EF: 21 - 30% (Poor)	On CPB	Isolated CABG	NO	NO	NO	NO	NO	NO	115	NO	NO	NO	YES	NO	NO	NO	NYHA II	CSS1	MI 22-90 days	23	PA Sys : < 31	Urgent	ISOLATED CABG	NO	0.075949	7.5949	Alive	Alive
1611	MALE	Malay	73	2	8	14	YES	YES	YES	NYHA II	40-45	EF: 31 - 50% (Moderate)	On CPB	Isolated CABG	NO	NO	NO	NO	NO	NO	117	YES	NO	NO	YES	NO	NO	YES	NYHA II	CSS3	MI > 90 days			Elective	ISOLATED CABG	NO	0.0838736	8.38736	Alive	Alive
1612	MALE	Chinese	71	2	8	11	YES	YES	NO	NYHA II		#NULL!	On CPB	Isolated CABG	NO	NO	NO	NO	NO	NO	91	NO		NO	NO	NO	NO	NO	NYHA II	CSS2	No Previous MI			Elective	ISOLATED CABG	NO	0.0175405	1.75405	Alive	Alive
1613	MALE	Others	79	2	7	12	YES	YES	YES	NYHA II		#NULL!	On CPB	Isolated CABG	NO	NO	NO	NO	NO	NO	#NULL!	NO	NO	NO	NO	NO	NO	YES	NYHA II	CSS2	No Previous MI			Elective	ISOLATED CABG	NO	0.0134817	1.34817	Alive	Alive
1614	MALE	Chinese	75	1	6	14	NO	NO	NO	NYHA II	28	EF: 21 - 30% (Poor)	On CPB	Isolated CABG	NO	NO	NO	NO	NO	NO	82	YES	NO	NO	NO	NO	NO	NO	NYHA II	CSS2	No Previous MI			Elective	TWO PROCEDURES	NO	0.283738	28.3738	Alive	Alive
1615	MALE	Malay	75	2	6	9	YES	NO	YES	NYHA II	65	EF: > 50% (Good)	On CPB	Isolated CABG	NO	NO	NO	NO	NO	NO	123	NO		NO	NO		NO	NO	NYHA II	CSS1	No Previous MI			Elective	ISOLATED CABG	NO	0.0234863	2.34863	Alive	Alive
1616	MALE	Indian	78	1	6	15	YES	NO	YES	NYHA I	54	EF: > 50% (Good)	On CPB	Isolated CABG	NO	NO	NO	NO	NO	NO	113	NO	NO	NO	YES	NO	NO	NO	NYHA I	CSS1	MI 22-90 days	23	PA Sys : < 31	Urgent	ISOLATED CABG	NO	0.0364756	3.64756	Alive	Alive
1617	MALE	Others	73	1	6	11	YES	NO	YES	NYHA I	45	EF: 31 - 50% (Moderate)	On CPB	Isolated CABG	NO	NO	NO	NO	NO	NO	96	NO	NO	NO	YES	NO	NO	NO	NYHA I	CSS1	MI 22-90 days	36	PA Sys : 31 - 55	Elective	ISOLATED CABG	NO	0.0381191	3.81191	Alive	Alive
1618	MALE	Malay	75	2	11	16	YES	NO	YES	NYHA III	25	EF: 21 - 30% (Poor)	On CPB	Isolated CABG	NO	NO	NO	NO	NO	NO	97	NO	NO	NO	NO	NO	NO	NO	NYHA III	CSS1	MI > 90 days			Elective	ISOLATED CABG	NO	0.0516845	5.16845	Alive	Alive
1619	MALE	Malay	76	23	45	48	YES	YES	YES	NYHA II	57%	EF: > 50% (Good)	On CPB	Isolated CABG	YES	NO	NO	NO	NO	YES	580	YES	NO	NO	NO	NO	NO	NO	NYHA II	CSS4	No Previous MI			Elective	ISOLATED CABG	NO	0.0502927	5.02927	Alive	Alive
1620	MALE	Malay	73	1	8	16	YES	YES	YES	NYHA I	39	EF: 31 - 50% (Moderate)	On CPB	Isolated CABG	YES	NO	NO	NO	YES	NO	169	NO	NO	NO	NO	NO	NO	NO	NYHA I	CSS (NO SIGN)	MI > 90 days			Elective	ISOLATED CABG	NO	0.0226375	2.26375	Alive	Alive
1621	MALE	Others	76	1	11	14	YES	YES	YES	NYHA I	47	EF: 31 - 50% (Moderate)	On CPB	Isolated CABG	NO	NO	NO	NO	NO	NO	94	NO	NO	NO	NO	NO	NO	NO	NYHA I	CSS (NO SIGN)	No Previous MI			Elective	ISOLATED CABG	NO	0.0251284	2.51284	Alive	Alive
1622	MALE	Indian	75	7	12	14	YES	NO	NO	NYHA II	60	EF: > 50% (Good)	On CPB	Isolated CABG	YES	NO	NO	NO	YES	NO	109	YES	NO	NO	NO	NO	NO	NO	NYHA II	CSS (NO SIGN)	No Previous MI			Elective	ISOLATED CABG	NO	0.0337625	3.37625	Alive	Alive
1623	MALE	Punjabi	79	1	8	17	YES	YES	YES	NYHA II	45	EF: 31 - 50% (Moderate)	On CPB	Isolated CABG	NO	NO	NO	NO	NO	NO	142	NO	NO	NO	NO	NO	NO	YES	NYHA II	CSS2	MI 22-90 days			Elective	ISOLATED CABG	NO	0.0484508	4.84508	Alive	Alive
1624	MALE	Chinese	71	1	6	12	YES	YES	YES	NYHA II	62	EF: > 50% (Good)	On CPB	Isolated CABG	NO	NO	NO	NO	NO	NO	80	NO	YES	NO	NO	NO	NO	NO	NYHA II	CSS2	No Previous MI			Elective	ISOLATED CABG	NO	0.0224157	2.24157	Alive	Alive
1625	MALE	Indian	73	1	6	9	NO	YES	YES	NYHA II	43	EF: 31 - 50% (Moderate)	On CPB	Isolated CABG	NO	NO	NO	NO	NO	NO	155		NO	NO	NO	NO	NO	NO	NYHA II	CSS2	MI > 90 days			Elective	0	NO	0.0251894	2.51894	Alive	Alive
1626	MALE	Malay	71	1	6	8	YES	YES	YES	NYHA I	45	EF: 31 - 50% (Moderate)	On CPB	Isolated CABG	NO	NO	NO	NO	NO	NO	89	NO	NO	NO	NO	NO		NO	NYHA I	CSS1	MI 22-90 days			Elective	ISOLATED CABG	NO	0.0719753	7.19753	Alive	Alive
1627	MALE	Chinese	72	1	8	11	NO	NO	YES	NYHA II	60	EF: > 50% (Good)	On CPB	Isolated CABG	NO	NO	NO	NO	NO	NO	79	NO	NO	NO	NO	NO	NO	NO	NYHA II	CSS (NO SIGN)	No Previous MI			Elective	ISOLATED CABG	NO	0.0181655	1.81655	Alive	Alive
1628	MALE	Indian	78	3	7	10	YES	NO	YES	NYHA II	40	EF: 31 - 50% (Moderate)	On CPB	Isolated CABG	NO	NO	NO	NO	NO	NO	107	NO	NO	NO	YES	NO	NO	NO	NYHA II	CSS (NO SIGN)	MI 22-90 days			Elective	ISOLATED CABG	NO	0.040707	4.0707	Alive	Alive
1629	MALE	Others	72	1	6	12	YES	NO	YES	NYHA I	65	EF: > 50% (Good)	On CPB	Isolated CABG	NO	NO	NO	NO	NO	NO	81	NO	NO	NO	NO	NO	NO	NO	NYHA I	CSS (NO SIGN)	No Previous MI			Elective	ISOLATED CABG	NO	0.0161992	1.61992	Alive	Alive
1630	MALE	Chinese	71	2	7	9	YES	NO	YES	NYHA I	57	EF: > 50% (Good)	On CPB	Isolated CABG	NO	NO	NO	NO	NO	NO	70	NO	NO	NO	NO	NO	NO	NO	NYHA I	CSS (NO SIGN)	MI 22-90 days			Elective	ISOLATED CABG	NO	0.0522554	5.22554	Alive	Alive
1631	MALE	Malay	76	2	6	22	YES	YES	YES	NYHA III	60	EF: > 50% (Good)	On CPB	Isolated CABG	YES	NO	NO	NO	YES	NO	122	NO	NO	NO	NO	NO	NO	YES	NYHA III	CSS1	MI 8-21 days			Elective	ISOLATED CABG	NO	0.0480411	4.80411	Alive	Alive
1632	MALE	Indian	71	1	6	8	YES	NO	YES	NYHA I	50	EF: 31 - 50% (Moderate)	On CPB	Isolated CABG	NO	NO	NO	NO	NO	NO	74	NO	NO	NO	NO	NO	NO	NO	NYHA I	CSS1	MI > 90 days			Elective	ISOLATED CABG	NO	0.0219129	2.19129	Alive	Alive
1633	MALE	Malay	71	5	17	26	YES	YES	YES	NYHA II	43	EF: 31 - 50% (Moderate)	On CPB	Isolated CABG	YES	NO	NO	NO	YES	NO	145	NO	NO	NO	NO	NO	NO	NO	NYHA II	CSS1	MI 22-90 days			Emergency	ISOLATED CABG	NO	0.0546143	5.46143	Alive	Alive
1634	MALE	Chinese	74	1	6	23	YES	YES	NO	#NULL!	49	EF: 31 - 50% (Moderate)	On CPB	Isolated CABG	NO	NO	NO	NO	NO	NO	80	NO	NO	NO	NO	NO	NO	NO	#NULL!	#NULL!	No Previous MI			Elective	ISOLATED CABG	NO	0.0237683	2.37683	Alive	Alive
1635	MALE	Chinese	73	1	7	12	YES	YES	YES	NYHA II	55	EF: > 50% (Good)	On CPB	Isolated CABG	NO	NO	NO	NO	NO	NO	107	NO	NO	NO	NO	NO	NO	NO	NYHA II	CSS2	No Previous MI			Elective	ISOLATED CABG	NO	0.0185077	1.85077	Alive	Alive
1636	MALE	Malay	77	3	8	12	YES	YES	YES	NYHA III	61	EF: > 50% (Good)	On CPB	Isolated CABG	NO	NO	NO	NO	NO	NO	91	NO	NO	NO	NO	NO	NO	NO	NYHA III	CSS4	No Previous MI			Elective	ISOLATED CABG	NO	0.0308347	3.08347	Alive	Alive
1637	MALE	Malay	77	1	6	8	NO	YES	YES	NYHA I	57	EF: > 50% (Good)	On CPB	Isolated CABG	NO	NO	NO	NO	NO	NO	106	NO	NO	NO	NO	NO		NO	NYHA I	CSS1	No Previous MI			Elective	ISOLATED CABG	NO	0.0187228	1.87228	Alive	Alive
1638	MALE	Chinese	75	1	7	9	YES	YES	YES	NYHA I	45%	EF: 31 - 50% (Moderate)	On CPB	Isolated CABG	NO	NO	NO	NO	NO	NO	99	NO	NO	NO	NO	NO	NO	NO	NYHA I	CSS (NO SIGN)	No Previous MI			Elective	ISOLATED CABG	NO	0.017786	1.7786	Alive	Alive
1639	MALE	Chinese	77	3	7	11	YES	YES	YES	NYHA II	35	EF: 31 - 50% (Moderate)	On CPB	Isolated CABG	NO	NO	NO	NO	NO	NO	222	NO	NO	NO	NO	NO	NO	NO	NYHA II	CSS1	No Previous MI	36	PA Sys : 31 - 55	Elective	ISOLATED CABG	NO	0.0335536	3.35536	Alive	Alive
1640	MALE	Malay	74	2	7	11	NO	NO	NO	NYHA II	43	EF: 31 - 50% (Moderate)	On CPB	Isolated CABG	NO	NO	NO	NO	NO	NO	91	NO	NO	NO	NO	NO	YES	NO	NYHA II	CSS1	MI 22-90 days			Urgent	ISOLATED CABG	NO	0.111769	11.1769	Alive	Alive
1641	MALE	Indian	73	1	8	11	YES	YES	YES	NYHA II	48	EF: 31 - 50% (Moderate)	On CPB	Isolated CABG	NO	NO	NO	NO	NO	NO	81		NO	NO	NO	NO	NO	NO	NYHA II	CSS2	No Previous MI			Elective	ISOLATED CABG	NO	0.030471	3.0471	Alive	Alive
1642	MALE	Chinese	78	2	8	16	YES	NO	NO	NYHA III	58	EF: > 50% (Good)	On CPB	Isolated CABG	NO	NO	NO	NO	NO	NO	87	NO	NO	NO	NO	NO	NO	NO	NYHA III	CSS1	No Previous MI			Elective	ISOLATED CABG	NO	0.025831	2.5831	Alive	Alive
1643	MALE	Chinese	72	1	6	8	YES	YES	YES	NYHA II		EF: > 50% (Good)	Off Pump	Isolated CABG	YES	NO	NO	NO	YES	NO	144	YES	YES	NO	NO	NO	NO	NO	NYHA II	CSS2	No Previous MI			Elective	ISOLATED CABG	NO	0.0384095	3.84095	Alive	Alive
1644	MALE	Malay	77	1	9	18	YES	YES	YES	NYHA II	65	EF: > 50% (Good)	On CPB	Isolated CABG	YES	NO	NO	NO	YES	NO	176	NO	NO	NO	NO	NO	NO	NO	NYHA II	CSS (NO SIGN)	MI 22-90 days			Elective	ISOLATED CABG	NO	0.0245418	2.45418	Alive	Alive
1645	MALE	Indonesian	72	1	6	8	YES	NO	YES	NYHA I	46	EF: 31 - 50% (Moderate)	On CPB	Isolated CABG	NO	NO	NO	NO	NO	NO	86	NO	NO	NO	NO	NO	NO	NO	NYHA I	CSS (NO SIGN)	No Previous MI			Elective	ISOLATED CABG	NO	0.0220662	2.20662	Alive	Alive
1646	MALE	Indian	73	2	6	8	YES	YES	YES	NYHA II	55	EF: > 50% (Good)	On CPB	Isolated CABG	NO	NO	NO	NO	NO	NO	96	NO	NO	NO	NO	NO	NO	NO	NYHA II	CSS2	No Previous MI			Elective	ISOLATED CABG	NO	0.0188123	1.88123	Alive	Alive
1647	MALE	Indian	76	1	7	11	YES	YES	YES	NYHA I	46	EF: 31 - 50% (Moderate)	On CPB	Isolated CABG	NO	NO	NO	NO	NO	NO	#NULL!	NO	NO	NO	NO	NO	NO	NO	NYHA I	CSS (NO SIGN)	No Previous MI			Elective	ISOLATED CABG	NO	0.0106218	1.06218	Alive	Alive
1648	MALE	Chinese	71	1	8	10	YES	NO	YES	NYHA I	55	EF: > 50% (Good)	On CPB	Isolated CABG	NO	NO	NO	NO	NO	NO	103	NO	NO	NO	NO	NO	NO	NO	NYHA I	CSS2	No Previous MI			Elective	ISOLATED CABG	NO	0.0158248	1.58248	Alive	Alive
1649	MALE	Iban	76	2	9	12	YES	NO	YES	NYHA II	28	EF: 21 - 30% (Poor)	On CPB	Isolated CABG	YES	NO	NO	NO	YES	NO	#NULL!		NO	NO	YES	NO	NO	NO	NYHA II	CSS2	No Previous MI			Elective	ISOLATED CABG	NO	0.0431811	4.31811	Alive	Alive
1650	MALE	Chinese	73	1	8	14	YES	NO	YES	NYHA I	60	EF: > 50% (Good)	On CPB	Isolated CABG	NO	NO	NO	NO	NO	NO	99	NO	NO	NO	NO	NO	NO	NO	NYHA I	CSS (NO SIGN)	No Previous MI	32	PA Sys : 31 - 55	Elective	ISOLATED CABG	NO	0.0198588	1.98588	Alive	Alive
1651	MALE	Chinese	72	3	8	16	YES	YES	YES	NYHA II	55	EF: > 50% (Good)	On CPB	Isolated CABG	NO	NO	NO	NO	NO	NO	76	NO	NO	NO	NO	NO	NO	NO	NYHA II	CSS1	No Previous MI			Elective	ISOLATED CABG	NO	0.0182079	1.82079	Alive	Alive
1652	MALE	Malay	75	1	5	7	YES	YES	YES	NYHA II	36	EF: 31 - 50% (Moderate)	On CPB	Isolated CABG	NO	NO	NO	NO	NO	NO	89	NO	NO	NO	NO	NO	NO	NO	NYHA II	CSS2	MI > 90 days			Elective	ISOLATED CABG	NO	0.0272514	2.72514	Alive	Alive
1653	MALE	Malay	72	5	16	25	YES	YES	NO	NYHA II	58	EF: > 50% (Good)	On CPB	Isolated CABG	NO	NO	NO	NO	NO	NO	85	NO	NO	NO	NO	NO	NO	YES	NYHA II	CSS1	No Previous MI			Elective	ISOLATED CABG	NO	0.0259892	2.59892	Alive	Alive
1654	MALE	Chinese	79	1	12	15	YES	YES	YES	NYHA II	50	EF: > 50% (Good)	On CPB	Isolated CABG	YES	NO	NO	NO	YES	NO	#NULL!		NO	NO	NO	NO	NO	NO	NYHA II	CSS3	MI 22-90 days			Elective	ISOLATED CABG	NO	0.020891	2.0891	Alive	Alive
1655	MALE	Chinese	72	2	6	8	YES	NO	YES	NYHA I	60	EF: > 50% (Good)	On CPB	Isolated CABG	NO	NO	NO	NO	NO	NO	103	NO	NO	NO	NO	NO	NO	NO	NYHA I	CSS (NO SIGN)	MI 22-90 days			Elective	ISOLATED CABG	NO	0.0189572	1.89572	Alive	Alive
1656	MALE	Malay	74	1	8	10	YES	#NULL!	NO	#NULL!	45	EF: 31 - 50% (Moderate)	On CPB	Isolated CABG	NO	NO	NO	NO	NO	NO	#NULL!	NO	NO	NO	NO	NO	NO	NO	#NULL!	#NULL!	No Previous MI			Elective	ISOLATED CABG	NO	0.0102295	1.02295	Alive	Alive
1657	MALE	Indian	74	1	8	10	YES	YES	YES	NYHA II	59	EF: > 50% (Good)	On CPB	Isolated CABG	YES	NO	NO	NO	YES	NO	286	NO	NO	NO	NO	NO	NO	NO	NYHA II	CSS (NO SIGN)	No Previous MI			Elective	ISOLATED CABG	NO	0.0194364	1.94364	Alive	Alive
1658	MALE	Indian	75	3	11	12	YES	NO	NO	NYHA II	49	EF: 31 - 50% (Moderate)	On CPB	Isolated CABG	NO	NO	NO	NO	NO	NO	#NULL!	NO	NO	NO	NO	NO	NO	NO	NYHA II	CSS (NO SIGN)	No Previous MI			Elective	ISOLATED CABG	NO	0.0116153	1.16153	Alive	Alive
1659	MALE	Indian	78	1	17	19	YES	YES	YES	NYHA II	58	EF: > 50% (Good)	On CPB	Isolated CABG	NO	NO	NO	NO	NO	NO	109	NO	NO	NO	NO	NO	NO	NO	NYHA II	CSS2	MI 22-90 days			Elective	ISOLATED CABG	NO	0.0252338	2.52338	Alive	Alive
1660	MALE	Chinese	72	1	6	8	YES	NO	YES	NYHA II	55	EF: > 50% (Good)	On CPB	Isolated CABG	NO	NO	NO	NO	NO	NO	84	NO	NO	NO	NO	NO	NO	NO	NYHA II	CSS (NO SIGN)	No Previous MI			Elective	ISOLATED CABG	NO	0.0179967	1.79967	Alive	Alive
1661	MALE	Malay	73	2	13	15	YES	YES	YES	NYHA I	56	EF: > 50% (Good)	On CPB	Isolated CABG	NO	NO	NO	NO	NO	NO	92	NO	NO	NO	NO	NO	NO	YES	NYHA I	CSS2	No Previous MI			Elective	ISOLATED CABG	NO	0.0284635	2.84635	Alive	Alive
1662	MALE	Indian	71	1	5	12	YES	YES	YES	NYHA II	49	EF: 31 - 50% (Moderate)	On CPB	Isolated CABG	NO	NO	NO	NO	NO	NO	104	NO		NO	NO	NO	NO	NO	NYHA II	CSS1	MI 8-21 days			Emergency	ISOLATED CABG	NO	0.0548602	5.48602	Alive	Alive
1663	MALE	Chinese	73	1	9	11	YES	NO	YES	NYHA I	60	EF: > 50% (Good)	On CPB	Isolated CABG	NO	NO	NO	NO	NO	NO	122	NO	NO	NO	NO	NO	NO	NO	NYHA I	CSS1	MI 22-90 days			Elective	ISOLATED CABG	NO	0.0194042	1.94042	Alive	Alive
1664	MALE	Indian	73	2	5	8	YES	YES	YES	NYHA II	51	EF: > 50% (Good)	On CPB	Isolated CABG	NO	NO	NO	NO	NO	NO	112	NO	NO	NO	NO		NO	NO	NYHA II	CSS4	No Previous MI			Elective	ISOLATED CABG	NO	0.0280418	2.80418	Alive	Alive
1665	MALE	Malay	74	1	8	12	YES	YES	YES	NYHA II	70	EF: > 50% (Good)	On CPB	Isolated CABG	NO	NO	NO	NO	NO	NO	113	NO	NO	NO	NO	NO	NO	NO	NYHA II	CSS1	No Previous MI			Elective	ISOLATED CABG	NO	0.019301	1.9301	Alive	Alive
1666	MALE	Malay	78	1	6	7	YES	YES	YES	NYHA II	64	EF: > 50% (Good)	On CPB	Isolated CABG	NO	NO	NO	NO	NO	NO	84		NO	NO	NO		NO	NO	NYHA II	CSS2	No Previous MI			Elective	ISOLATED CABG	NO	0.021383	2.1383	Alive	Alive
1667	MALE	Chinese	71	1	7	9	YES	YES	YES	NYHA II	55	EF: > 50% (Good)	On CPB	Isolated CABG	NO	NO	NO	NO	NO	NO	103	NO	NO	NO	NO	NO	NO	NO	NYHA II	CSS1	No Previous MI			Elective	ISOLATED CABG	NO	0.0175405	1.75405	Alive	Alive
1668	MALE	Chinese	76	2	20	25	NO	NO	YES	NYHA II	55	EF: > 50% (Good)	On CPB	Isolated CABG	NO	NO	NO	NO	NO	NO	96	NO	NO	NO	NO		NO	NO	NYHA II	CSS4	MI 22-90 days	27	PA Sys : < 31	Elective	ISOLATED CABG	NO	0.0817689	8.17689	Alive	Alive
1669	MALE	Malay	77	10	20	49	YES	NO	NO	NYHA III	33	EF: 31 - 50% (Moderate)	On CPB	Isolated CABG	#NULL!	NO	NO	NO	NO	NO	168	NO	NO	YES	NO	NO	NO	NO	NYHA III	CSS (NO SIGN)	No Previous MI			Elective	ISOLATED CABG	NO	0.096499	9.6499	Alive	Alive
1670	MALE	Malay	75	2	9	21	YES	NO	NO	NYHA I	56	EF: > 50% (Good)	On CPB	Isolated CABG	NO	NO	NO	NO	NO	NO	#NULL!	NO	NO	NO	NO	NO	NO	NO	NYHA I	CSS1	No Previous MI			Elective	ISOLATED CABG	NO	0.00771867	0.771867	Alive	Alive
1671	MALE	Malay	71	2	7	10	YES	NO	YES	NYHA I	65	EF: > 50% (Good)	On CPB	Isolated CABG	NO	NO	NO	NO	NO	NO	#NULL!	NO	NO	NO	NO	NO	NO	NO	NYHA I	CSS (NO SIGN)	MI 22-90 days			Elective	ISOLATED CABG	NO	0.00787188	0.787188	Alive	Alive
1672	MALE	Malay	78	3	9	19	NO	NO	YES	NYHA I		EF: > 50% (Good)	On CPB	Isolated CABG	NO	NO	NO	NO	NO	NO	78	NO	NO	NO	NO	NO	NO	NO	NYHA I	CSS (NO SIGN)	MI 22-90 days			Elective	ISOLATED CABG	NO	0.0222083	2.22083	Alive	Alive
1673	MALE	Others	74	1	10	13	YES	YES	YES	NYHA I	65	EF: > 50% (Good)	On CPB	Isolated CABG	YES	NO	NO	NO	YES	NO	246	NO	NO	NO	NO	NO	NO	YES	NYHA I	CSS (NO SIGN)	MI 22-90 days			Elective	ISOLATED CABG	0	0.0283947	2.83947	Alive	Alive
1674	MALE	Malay	71	1	6	9	YES	YES	YES	NYHA II	62	EF: > 50% (Good)	On CPB	Isolated CABG	NO	NO	NO	NO	NO	NO	89	NO	NO	NO	NO	NO	NO	YES	NYHA II	CSS2	No Previous MI			Elective	ISOLATED CABG	NO	0.024928	2.4928	Alive	Alive
1675	MALE	Malay	71	2	15	17	YES	YES	YES	NYHA II	40	EF: 31 - 50% (Moderate)	On CPB	Isolated CABG	NO	NO	NO	NO	NO	NO	151	NO	NO	NO	NO	NO	NO	NO	NYHA II	CSS1	MI > 90 days			Elective	ISOLATED CABG	NO	0.0243852	2.43852	Alive	Alive
1676	MALE	Malay	76	1	7	15	NO	NO	NO	NYHA I	55	EF: > 50% (Good)	On CPB	Isolated CABG	YES	NO	NO	NO	YES	NO	#NULL!	NO	NO	NO	NO	NO	NO	NO	NYHA I	CSS (NO SIGN)	MI 8-21 days			Urgent	ISOLATED CABG	NO	0.0232234	2.32234	Alive	Alive
1677	MALE	Malay	71	1	12	15	YES	YES	YES	NYHA I	40%	EF: 31 - 50% (Moderate)	On CPB	Isolated CABG	NO	NO	NO	NO	NO	NO	126	NO	NO	NO	NO	NO	NO	YES	NYHA I	CSS1	MI 8-21 days			Elective	ISOLATED CABG	NO	0.0354603	3.54603	Alive	Alive
1678	MALE	Chinese	78	1	7	9	YES	YES	YES	NYHA I	43	EF: 31 - 50% (Moderate)	On CPB	Isolated CABG	NO	NO	NO	NO	NO	NO	101	NO	NO	NO	NO	NO	NO	NO	NYHA I	CSS2	#NULL!			Urgent	ISOLATED CABG	NO	0.0354747	3.54747	Alive	Alive
1679	MALE	Malay	75	4	8	10	YES	NO	YES	NYHA I	58	EF: > 50% (Good)	On CPB	Isolated CABG	NO	NO	NO	NO	NO	NO	89	NO	NO	NO	NO	NO	NO	NO	NYHA I	CSS2	MI > 90 days	2	PA Sys : < 31	Elective	ISOLATED CABG	0	0.0177031	1.77031	Alive	Alive
1680	MALE	Malay	72	1	7	14	YES	YES	NO	NYHA II	40	EF: 31 - 50% (Moderate)	On CPB	Isolated CABG	NO	NO	NO	NO	NO	NO	101	NO	NO	NO	NO		NO	NO	NYHA II	CSS (NO SIGN)	No Previous MI	41	PA Sys : 31 - 55	Elective	ISOLATED CABG	NO	0.0295639	2.95639	Alive	Alive
1681	MALE	Malay	74	2	8	10	YES	NO	YES	NYHA II	72	EF: > 50% (Good)	On CPB	Isolated CABG	NO	NO	NO	NO	NO	NO	99	NO	NO	NO	NO	NO	NO	NO	NYHA II	CSS (NO SIGN)	No Previous MI			Elective	ISOLATED CABG	NO	0.0191665	1.91665	Alive	Alive
1682	MALE	Chinese	71	3	9	11	YES	YES	YES	NYHA I	46	EF: 31 - 50% (Moderate)	On CPB	Isolated CABG	NO	NO	NO	NO	NO	NO	132	NO	NO	NO	NO	NO	NO	NO	NYHA I	CSS2	No Previous MI			Elective	ISOLATED CABG	NO	0.0216597	2.16597	Alive	Alive
1683	MALE	Malay	80	2	18	23	NO	YES	YES	NYHA II		EF: 31 - 50% (Moderate)	On CPB	Isolated CABG	NO	NO	NO	NO	NO	NO	#NULL!	NO	NO	NO	NO	NO	NO	NO	NYHA II	CSS2	MI 22-90 days			Elective	ISOLATED CABG	NO	0.0155099	1.55099	Alive	Alive
1684	MALE	Malay	74	3	9	13	YES	YES	YES	NYHA III	46	EF: 31 - 50% (Moderate)	On CPB	Isolated CABG	NO	NO	NO	NO	NO	NO	121	YES	YES	NO	YES	NO	NO	YES	NYHA III	CSS3	MI 1 - 7 Days			Urgent	ISOLATED CABG	NO	0.160993	16.0993	Alive	Alive
1685	MALE	Chinese	71	3	17	22	YES	YES	YES	NYHA I	60	EF: > 50% (Good)	On CPB	Isolated CABG	NO	NO	NO	NO	NO	NO	99	NO	NO	NO	NO	NO	NO	NO	NYHA I	CSS (NO SIGN)	No Previous MI			Elective	ISOLATED CABG	NO	0.016086	1.6086	Alive	Alive
1686	MALE	Chinese	73	9	11	14	NO	NO	YES	NYHA I	43	EF: 31 - 50% (Moderate)	On CPB	Isolated CABG	NO	NO	NO	NO	NO	NO	#NULL!	NO	NO	NO	NO	NO	YES	NO	NYHA I	CSS (NO SIGN)	MI 6 - 24 Hours			Elective	ISOLATED CABG	NO	0.0330681	3.30681	Alive	Alive
1687	MALE	Malay	76	1	14	27	YES	YES	YES	NYHA I	63	EF: > 50% (Good)	On CPB	Isolated CABG	YES	NO	NO	NO	YES	NO	147	NO	NO	NO	NO	NO	NO	YES	NYHA I	CSS1	No Previous MI			Emergency	ISOLATED CABG	NO	0.0309907	3.09907	Alive	Alive
1688	MALE	Indian	73	1	6	8	YES	YES	YES	NYHA I	70	EF: > 50% (Good)	On CPB	Isolated CABG	NO	NO	NO	NO	NO	NO	#NULL!	NO	NO	NO	NO	NO	NO	NO	NYHA I	CSS2	No Previous MI			Elective	ISOLATED CABG	NO	0.00720833	0.720833	Alive	Alive
1689	MALE	Chinese	71	1	6	14	YES	NO	NO	NYHA II	50	EF: 31 - 50% (Moderate)	On CPB	Isolated CABG	NO	NO	NO	NO	NO	NO	135	NO	NO	NO	NO	NO	NO	NO	NYHA II	CSS1	MI 8-21 days			Urgent	ISOLATED CABG	0	0.0378563	3.78563	Alive	Alive
1690	MALE	Chinese	72	1	8	10	YES	YES	NO	NYHA I	45	EF: 31 - 50% (Moderate)	On CPB	Isolated CABG	NO	NO	NO	NO	NO	NO	#NULL!	NO	NO	NO	NO	NO	NO	NO	NYHA I	CSS (NO SIGN)	No Previous MI			Elective	ISOLATED CABG	NO	0.00959987	0.959987	Alive	Alive
1691	MALE	Indian	75	1	9	14	YES	YES	YES	NYHA II	55	EF: > 50% (Good)	On CPB	Isolated CABG	NO	NO	NO	NO	NO	NO	92	NO	NO	NO	NO	NO	NO	NO	NYHA II	CSS2	No Previous MI			Elective	ISOLATED CABG	NO	0.01971	1.971	Alive	Alive
1692	MALE	Malay	75	1	7	16	YES	YES	NO	NYHA I	57	EF: > 50% (Good)	On CPB	Isolated CABG	NO	NO	NO	NO	NO	NO	99	NO	NO	NO	YES	NO	NO	NO	NYHA I	CSS1	No Previous MI	29	PA Sys : < 31	Elective	ISOLATED CABG	NO	0.021251	2.1251	Alive	Alive
1693	MALE	Malay	72		14	17	YES	YES	YES	NYHA II	50	EF: 31 - 50% (Moderate)	On CPB	Isolated CABG	NO	NO	NO	NO	NO	NO	#NULL!	NO	NO	NO	NO	NO	NO	NO	NYHA II	CSS (NO SIGN)	No Previous MI			Emergency	ISOLATED CABG	NO	0.0214438	2.14438	Alive	Alive
1694	MALE	Malay	72	5	15	17	YES	YES	YES	NYHA III	61	EF: > 50% (Good)	On CPB	Isolated CABG	YES	NO	NO	NO	YES	NO	269	NO	NO	NO	NO	NO	NO	YES	NYHA III	CSS3	MI > 90 days			Elective	ISOLATED CABG	NO	0.0307922	3.07922	Alive	Alive
1695	MALE	Chinese	82	4	3	5	YES	YES	YES	NYHA II	31	EF: 31 - 50% (Moderate)	On CPB	Isolated CABG	YES	NO	NO	NO	YES	NO	260	NO	NO	NO	NO	NO	NO	YES	NYHA II	CSS2	MI 22-90 days	32	PA Sys : 31 - 55	Elective	ISOLATED CABG	NO	0.0990458	9.90458	Dead	Death
1696	MALE	Malay	83	2	2	4	YES	NO	YES	NYHA II	40	EF: 31 - 50% (Moderate)	On CPB	Isolated CABG	NO	NO	NO	NO	NO	NO	194	NO	NO	NO	NO	NO	YES	NO	NYHA II	CSS4	MI 22-90 days			Urgent	ISOLATED CABG	NO	0.170563	17.0563	Dead	Death
1697	MALE	Chinese	84	10	10	12	YES	YES	YES	NYHA I	30	EF: 21 - 30% (Poor)	On CPB	Isolated CABG	NO	NO	NO	NO	NO	NO	159	NO	NO	NO	NO	NO	NO	NO	NYHA I	CSS (NO SIGN)	No Previous MI			Elective	ISOLATED CABG	NO	0.136396	13.6396	Dead	Death
1698	MALE	Chinese	82	2	9	11	YES	YES	YES	NYHA II	38	EF: 31 - 50% (Moderate)	On CPB	Isolated CABG	NO	NO	NO	NO	NO	NO	#NULL!	NO	NO	NO	NO	NO	NO	NO	NYHA II	CSS (NO SIGN)	No Previous MI			Elective	ISOLATED CABG	NO	0.0141453	1.41453	Alive	Alive
1699	MALE	Chinese	81	3	13	14	YES	YES	YES	NYHA I	29	EF: 21 - 30% (Poor)	On CPB	Isolated CABG	NO	NO	NO	NO	NO	NO	135	NO	NO	NO	NO		NO	NO	NYHA I	CSS1	MI 8-21 days			Elective	ISOLATED CABG	NO	0.0536831	5.36831	Alive	Alive
1700	MALE	Chinese	81	1	8	10	NO	NO	YES	NYHA I	54	EF: > 50% (Good)	On CPB	Isolated CABG	NO	NO	NO	NO	NO	NO	99	NO	NO	NO	NO	NO	NO	NO	NYHA I	CSS3	MI 8-21 days	13	PA Sys : < 31	Elective	ISOLATED CABG	NO	0.0247103	2.47103	Alive	Alive
1701	MALE	Chinese	82	3	10	12	YES	NO	YES	NYHA I	64	EF: > 50% (Good)	On CPB	Isolated CABG	NO	NO	NO	NO	NO	NO	114	NO	NO	NO	NO	NO	NO	NO	NYHA I	CSS2	No Previous MI			Elective	ISOLATED CABG	0	0.0214804	2.14804	Alive	Alive
1702	MALE	Others	84	3	12	20	NO	NO	NO	NYHA I	50	EF: 31 - 50% (Moderate)	On CPB	Isolated CABG	NO	NO	NO	NO	NO	NO	113	NO	NO	NO	NO	NO	NO	NO	NYHA I	CSS1	MI 8-21 days			Elective	ISOLATED CABG	NO	0.035699	3.5699	Alive	Alive
1703	MALE	Indian	54		20	23	YES	NO	YES	#NULL!	56	EF: > 50% (Good)	On CPB	CABG and Other	NO	NO	NO	NO	NO	NO	91	NO	NO	NO	NO	NO	YES	NO	#NULL!	#NULL!	MI 1 - 7 Days			Urgent	TWO PROCEDURES	NO	0.0888493	8.88493	Dead	Death
1704	MALE	Others	57	1	7	12	YES	YES	YES	NYHA II	55	EF: > 50% (Good)	On CPB	CABG and Other	NO	NO	NO	NO	NO	NO	#NULL!	NO	NO	NO	NO	NO	NO	NO	NYHA II	CSS (NO SIGN)	MI 22-90 days			Elective	ISOLATED CABG	NO	0.00645727	0.645727	Alive	Alive
1705	MALE	Chinese	56	6	11	17	YES	YES	YES	NYHA II	16	EF <= 20% (Very poor)	On CPB	CABG and Other	NO	NO	NO	NO	NO	NO	86	NO	NO	NO	NO	NO	NO	NO	NYHA II	CSS (NO SIGN)	MI > 90 days			Elective	ISOLATED CABG	NO	0.0324506	3.24506	Alive	Alive
1706	MALE	Malay	57	3	11	15	YES	NO	YES	NYHA I	61	EF: > 50% (Good)	On CPB	CABG and Other	NO	NO	NO	NO	NO	NO	98	NO	NO	NO	NO	NO	NO	NO	NYHA I	CSS (NO SIGN)	MI > 90 days			Elective	THREE PROCDEDURES	NO	0.0360737	3.60737	Alive	Alive
1707	MALE	Indian	58	5	11	15	YES	NO	NO	NYHA II	45	EF: 31 - 50% (Moderate)	On CPB	CABG and Other	NO	NO	NO	NO	NO	NO	94	NO	NO	NO	NO	NO	NO	NO	NYHA II	CSS2	No Previous MI			Elective	TWO PROCEDURES	YES	0.151448	15.1448	Alive	Alive
1708	MALE	Chinese	65	3	9	10	YES	NO	YES	NYHA II		#NULL!	On CPB	CABG and Other	NO	NO	NO	NO	NO	NO	#NULL!	NO	NO	NO	NO	NO	NO	NO	NYHA II	CSS2	No Previous MI			Elective	ISOLATED CABG	NO	0.00634638	0.634638	Alive	Alive
1709	MALE	Malay	65	1	10	12	YES	YES	YES	NYHA I	48%	EF: 31 - 50% (Moderate)	On CPB	CABG and Other	NO	NO	NO	NO	NO	NO	98	NO	NO	NO	NO	NO	NO	NO	NYHA I	CSS1	MI > 90 days			Elective	ISOLATED CABG	NO	0.0184443	1.84443	Alive	Alive
1710	MALE	Chinese	65	2	8	10	NO	NO	YES	NYHA II	59	EF: > 50% (Good)	On CPB	CABG and Other	NO	NO	NO	NO	NO	NO	84	NO	NO	NO	NO	NO	NO	NO	NYHA II	CSS1	No Previous MI			Elective	ISOLATED CABG	NO	0.0149273	1.49273	Alive	Alive
1711	MALE	Indian	63	1	6	8	NO	YES	YES	NYHA I	52	EF: > 50% (Good)	On CPB	CABG and Other	NO	NO	NO	NO	NO	NO	98	NO	NO	NO	NO	NO	NO	NO	NYHA I	CSS (NO SIGN)	MI 22-90 days	26	PA Sys : < 31	Elective	TWO PROCEDURES	NO	0.025134	2.5134	Alive	Alive
1712	MALE	Malay	65	4	10	13	NO	YES	YES	NYHA I	41	EF: 31 - 50% (Moderate)	On CPB	CABG and Other	NO	NO	NO	NO	NO	NO	95	NO	NO	NO	YES	NO	NO	NO	NYHA I	CSS (NO SIGN)	MI 22-90 days			Elective	ISOLATED CABG	NO	0.0258796	2.58796	Alive	Alive
1713	MALE	Malay	67	17	31	34	NO	NO	NO	NYHA I		#NULL!	On CPB	CABG and Other	NO	NO	NO	NO	NO	NO	#NULL!	NO	NO	NO	NO	NO	NO	NO	NYHA I	CSS (NO SIGN)	No Previous MI			Elective	TWO PROCEDURES	NO	0.0106408	1.06408	Alive	Alive
1714	MALE	Chinese	65	1	6	8	YES	NO	YES	NYHA I	58	EF: > 50% (Good)	On CPB	CABG and Other	NO	NO	NO	NO	NO	NO	123	NO	NO	NO	NO	NO	NO	NO	NYHA I	CSS2	No Previous MI			Elective	ISOLATED CABG	NO	0.013338	1.3338	Alive	Alive
1715	MALE	Malay	62	10	22	34	YES	YES	YES	NYHA II	42	EF: 31 - 50% (Moderate)	On CPB	CABG and Other	YES	NO	NO	NO	YES	NO	235	NO	NO	NO	NO	NO	NO	YES	NYHA II	CSS1	MI 22-90 days	51	PA Sys : 31 - 55	Elective	ISOLATED CABG	NO	0.0443178	4.43178	Alive	Alive
1716	MALE	Chinese	64	8	16	25	NO	NO	NO	NYHA II	45	EF: 31 - 50% (Moderate)	On CPB	CABG and Other	NO	NO	NO	NO	NO	NO	#NULL!	NO	NO	NO	NO	NO	NO	NO	NYHA II	CSS1	No Previous MI			Elective	TWO PROCEDURES	YES	0.0274691	2.74691	Alive	Alive
1717	MALE	Malay	73	15	38	41	YES	YES	YES	NYHA III	47	EF: 31 - 50% (Moderate)	On CPB	CABG and Other	YES	NO	NO	NO	YES	NO	219	NO	NO	NO	NO	NO	NO	NO	NYHA III	CSS1	MI 22-90 days			Elective	TWO PROCEDURES	NO	0.0607547	6.07547	Alive	Alive
[truncated: 1 more rows]
