# Supplementary material for: Validation of EuroSCORE II in patients undergoing coronary artery bypass grafting (CABG) surgery at the National Heart Institute, Kuala Lumpur: a retrospective review
Source: F1000Res. 2019 Sep 10;7:534. Originally published 2018 May 2. [Version 2] doi: 10.12688/f1000research.14760.2 (PMC7459866; doi:10.12688/f1000research.14760.2)
Supplement: Dataset 2. Demography and EUROScore II variables (SPSS) — http://dx.doi.org/10.5256/f1000research.14760.d202216 [file f1000research-7-22575-s0001.tgz]

Archive with 1 entries (1 files):
- 09c19f10-234a-4daa-a52c-dd7d182a4a01_Demography_&_EuroSCORE_II_variables_(SPSS)-FINAL.sav
