# Supplementary material for: Validation of EuroSCORE II in patients undergoing coronary artery bypass grafting (CABG) surgery at the National Heart Institute, Kuala Lumpur: a retrospective review
Source: F1000Res. 2019 Sep 10;7:534. Originally published 2018 May 2. [Version 2] doi: 10.12688/f1000research.14760.2 (PMC7459866; doi:10.12688/f1000research.14760.2)
Supplement: Dataset 3. SPSS Output — http://dx.doi.org/10.5256/f1000research.14760.d202217 [file f1000research-7-22575-s0002.tgz]

Archive with 1 entries (1 files):
- 388d0a7f-dd6d-4320-aba8-9fd9e5119363_SPSS_Output.spv
